# Supplementary material for: Hybrid Gene Origination Creates Human-Virus Chimeric Proteins during Infection
Source: Cell. 2020 Jun 25;181(7):1502–1517.e23. doi: 10.1016/j.cell.2020.05.035 (PMC7323901; doi:10.1016/j.cell.2020.05.035)
Supplement: Table S1. Summary of IAV CAGE Sequencing Data, Related to Figures 1D and S1B — MI: Mock infection, Ud: A/Udorn/72(H3N2) infection [file mmc1.xlsx]

## Sheet: TableS1
Table S1
Virus	Time	Donor	Influenza promoter containing reads	Total reads in bamfile
MI	24h	donor1	106	16053862
MI	24h	donor2	24	3918526
MI	24h	donor3	34	8869291
MI	24h	donor4	52	10524817
Ud	2h	donor1	2444658	18800921
Ud	2h	donor2	37756	1927741
Ud	2h	donor3	16794	4513490
Ud	2h	donor4	1078106	13173458
Ud	7h	donor1	745725	10541872
Ud	7h	donor2	2099436	18777286
Ud	7h	donor3	1238812	15189479
Ud	7h	donor4	222295	8586909
Ud	24h	donor1	209314	11615045
Ud	24h	donor2	410894	17872492
Ud	24h	donor3	57580	7526589
Ud	24h	donor4	35519	6791082
