# Supplementary material for: Hybrid Gene Origination Creates Human-Virus Chimeric Proteins during Infection
Source: Cell. 2020 Jun 25;181(7):1502–1517.e23. doi: 10.1016/j.cell.2020.05.035 (PMC7323901; doi:10.1016/j.cell.2020.05.035)
Supplement: Table S2. Tables for Mass Spectrometry Data, Related to Figures 4A, 4B, and S4A–S4C — A. Table of peptides sequences and intensities identified by mass spec in infected cell lysates (related to Figure S4A) B. Table of peptides sequences and intensities identified by mass spectrometry in virions (related to Figure S4B) C. Table of peptides sequences and intensities identified by mass spectrometry in Heaton et al. (2016) (related to Figure S4C) [file mmc2.xlsx]

## Sheet: TableS2A
Table S2A			Cell Line	A549	A549	A549	A549	A549	A549	293	293	293	293	293	293	293	293	293	293
			Treatment	DMSO	DMSO	DMSO	DMSO	MG132	MG132	DMSO	DMSO	DMSO	DMSO	MG132	MG132	DMSO	DMSO	MG132	MG132
			Virus	Mock	Mock	PR8	PR8	PR8	PR8	Mock	Mock	PR8	PR8	PR8	PR8	PR8	PR8	PR8	PR8
			Hours post Infection	8	8	8	8	8	8	24	24	8	8	8	8	24	24	24	24
			Gel slice	~50KDa	<12.5KDa	~50KDa	<12.5KDa	~50KDa	<12.5KDa	~50KDa	<12.5KDa	~50KDa	<12.5KDa	~50KDa	<12.5KDa	~50KDa	<12.5KDa	~50KDa	<12.5KDa
Peptide/Charge	Accession	Description	Retention Time	Sample 1A	Sample 1B	Sample 2A	Sample 2B	Sample 3A	Sample 3B	Sample 4A	Sample 4B	Sample 5A	Sample 5B	Sample 6A	Sample 6B	Sample 7A	Sample 7B	Sample 8A	Sample 8B	Sum
_(Acetyl (Protein N-term))AAAAAATAAAAASIR_2	Q8WVM8	Sec1 family domain-containing protein 1	51.8	0	0	0	0	0	0	0	0	0	0	0	0	0	356480	0	0	356480
_(Acetyl (Protein N-term))AAAAAGAGSGPWAAQEK_2	P86791;P86790	Vacuolar fusion protein CCZ1 homolog;Vacuolar fusion protein CCZ1 homolog B	38.254	0	0	0	0	8716200	0	0	0	0	0	0	0	0	0	0	0	8716200
_(Acetyl (Protein N-term))AAAAAGTATSQR_2	Q9Y2Z0	Suppressor of G2 allele of SKP1 homolog	23.205	0	0	0	0	0	0	0	1758300	0	1595400	0	2141400	0	1007100	0	1647100	8149300
_(Acetyl (Protein N-term))AAAAECDVVMAATEPELLDDQEAKR_3	Q99615	DnaJ homolog subfamily C member 7	55.891	0	0	0	0	0	0	759460	0	1113200	0	1187400	0	0	0	1256500	0	4316560
_(Acetyl (Protein N-term))AAAAELSLLEK_2	O43324	Eukaryotic translation elongation factor 1 epsilon-1	55.385	0	0	0	0	0	124210	0	335410	0	0	0	288320	0	0	0	0	747940
_(Acetyl (Protein N-term))AAAAVVEFQR_2	O00231	26S proteasome non-ATPase regulatory subunit 11	45.794	0	0	0	0	0	0	0	0	0	0	0	518020	0	0	0	0	518020
_(Acetyl (Protein N-term))AAAGGGGGGAAAAGR_2	Q9UL25	Ras-related protein Rab-21	17.019	0	0	0	826630	0	0	0	0	0	0	0	736760	0	0	0	0	1563390
_(Acetyl (Protein N-term))AAAGVVSGK_1	Q8TC07	TBC1 domain family member 15	24.882	0	0	0	0	0	0	0	0	0	0	0	0	0	565060	0	0	565060
_(Acetyl (Protein N-term))AAAM(Oxidation (M))DVDTPSGTNSGAGK_2	P62877	E3 ubiquitin-protein ligase RBX1;E3 ubiquitin-protein ligase RBX1, N-terminally processed	25.087	0	6687900	0	2197800	0	27661000	0	10090000	0	14833000	0	6853600	0	15955000	0	18877000	103155300
_(Acetyl (Protein N-term))AAAM(Oxidation (M))DVDTPSGTNSGAGK_3	P62877	E3 ubiquitin-protein ligase RBX1;E3 ubiquitin-protein ligase RBX1, N-terminally processed	25.085	0	1171500	0	0	0	3962100	0	0	0	1955500	0	1189500	0	1816100	0	2188400	12283100
_(Acetyl (Protein N-term))AAAM(Oxidation (M))DVDTPSGTNSGAGKK_2	P62877	E3 ubiquitin-protein ligase RBX1;E3 ubiquitin-protein ligase RBX1, N-terminally processed	21.362	0	1800000	0	0	0	7080900	0	0	0	3235300	0	3102100	0	3799000	0	4756000	23773300
_(Acetyl (Protein N-term))AAAM(Oxidation (M))DVDTPSGTNSGAGKK_3	P62877	E3 ubiquitin-protein ligase RBX1;E3 ubiquitin-protein ligase RBX1, N-terminally processed	21.325	0	1843300	0	0	0	9342000	0	3466300	0	4781500	0	2814000	0	4224000	0	5033600	31504700
_(Acetyl (Protein N-term))AAAMDVDTPSGTNSGAGK_2	P62877	E3 ubiquitin-protein ligase RBX1;E3 ubiquitin-protein ligase RBX1, N-terminally processed	32.874	0	13630000	0	2485000	0	29985000	0	28918000	0	26002000	0	13890000	0	36346000	0	52849000	204105000
_(Acetyl (Protein N-term))AAAMDVDTPSGTNSGAGKK_2	P62877	E3 ubiquitin-protein ligase RBX1;E3 ubiquitin-protein ligase RBX1, N-terminally processed	28.065	0	4971000	0	1174500	0	13778000	0	10592000	0	8058000	0	6402900	0	18212000	0	19234000	82422400
_(Acetyl (Protein N-term))AAAMDVDTPSGTNSGAGKK_3	P62877	E3 ubiquitin-protein ligase RBX1;E3 ubiquitin-protein ligase RBX1, N-terminally processed	27.826	0	1154500	0	0	0	4435200	0	3198800	0	2674700	0	1923000	0	5569800	0	7647600	26603600
_(Acetyl (Protein N-term))AAASGSVLQR_2	Q5VWZ2	Lysophospholipase-like protein 1	29.953	0	0	0	923280	0	0	0	1427300	0	1360400	0	0	0	1930300	0	1732700	7373980
_(Acetyl (Protein N-term))AAASVTPPGSLELLQPGFSK_2	Q12933	TNF receptor-associated factor 2	56.774	342330	0	0	0	3254900	0	0	0	0	0	0	0	0	0	0	0	3597230
_(Acetyl (Protein N-term))AAASVTPPGSLELLQPGFSK_3	Q12933	TNF receptor-associated factor 2	56.819	866700	0	1534000	0	4344700	0	493390	0	0	0	0	0	1480200	0	1283000	0	10001990
_(Acetyl (Protein N-term))AAATGAVAASAASGQAEGK_2	Q9NWH9	SAFB-like transcription modulator	32.93	0	525960	0	808230	0	1282500	0	0	0	0	0	519620	0	0	0	0	3136310
_(Acetyl (Protein N-term))AAATGPSFWLGNETLK_2	P12955	Xaa-Pro dipeptidase	58.199	23436000	0	24061000	0	85423000	0	10243000	0	13408000	0	10809000	0	17711000	0	26042000	0	211133000
_(Acetyl (Protein N-term))AAATLTSK_1	Q9UDW1	Cytochrome b-c1 complex subunit 9	25.936	0	0	0	590390	0	0	0	0	0	0	0	1063300	0	0	0	0	1653690
_(Acetyl (Protein N-term))AAAVAVAAASR_2	Q7Z5L9	Interferon regulatory factor 2-binding protein 2	41.326	0	0	0	0	0	0	0	0	0	0	0	0	0	0	1757300	0	1757300
_(Acetyl (Protein N-term))AADEVAGGAR_2	Q6STE5	SWI/SNF-related matrix-associated actin-dependent regulator of chromatin subfamily D member 3	24.125	0	0	0	0	0	0	0	0	0	0	1608800	0	0	0	0	0	1608800
_(Acetyl (Protein N-term))AAGGDHGSPDSYR_2	P30566	Adenylosuccinate lyase	20.555	19073000	0	11808000	0	40631000	0	15449000	603740	13791000	0	0	1134200	19423000	0	47587000	0	169499940
_(Acetyl (Protein N-term))AAGTAAALAFLSQESR_2	O75607	Nucleoplasmin-3	62.041	0	0	0	0	0	156540	0	744970	0	596740	0	1228800	0	295040	0	1578100	4600190
_(Acetyl (Protein N-term))AAGTLYTYPENWR_2	P26641	Elongation factor 1-gamma	51.921	2658600	0	4305200	0	13490000	1801000	2996300	2108500	4584200	3023900	7422200	6342600	8864700	3051700	7293800	5506800	73449500
_(Acetyl (Protein N-term))AAGVEAAAEVAATEIK_2	P52272	Heterogeneous nuclear ribonucleoprotein M	59.747	0	0	687060	0	0	0	8027000	224500	10134000	0	6701100	0	20521000	218580	5837000	0	52350240
_(Acetyl (Protein N-term))AALGSPSHTFR_2	Q96HJ9	UPF0562 protein C7orf55	31.886	0	0	0	3075800	0	0	0	0	0	9860300	0	7088400	0	16847000	0	0	36871500
_(Acetyl (Protein N-term))AALTRDPQFQK_2	P06744	Glucose-6-phosphate isomerase	32.89	0	0	0	0	0	0	0	0	0	0	2246400	0	0	0	4909500	0	7155900
_(Acetyl (Protein N-term))AALTTLFK_1	Q96KP4	Cytosolic non-specific dipeptidase	59.517	0	0	0	0	17594000	0	0	0	584910	0	0	0	788980	0	0	0	18967890
_(Acetyl (Protein N-term))AALTTLFK_2	Q96KP4	Cytosolic non-specific dipeptidase	59.505	2480000	0	2013100	0	11905000	0	210680	0	462510	0	0	0	499130	0	881030	0	18451450
_(Acetyl (Protein N-term))AANATTNPSQLLPLELVDK_2	Q9Y4Y9	U6 snRNA-associated Sm-like protein LSm5	60.915	0	0	0	2867800	0	1935800	0	13848000	0	14502000	0	13516000	0	5330500	0	21976000	73976100
_(Acetyl (Protein N-term))AANATTNPSQLLPLELVDK_3	Q9Y4Y9	U6 snRNA-associated Sm-like protein LSm5	60.8	0	872350	0	0	0	0	0	10548000	0	8378300	0	7942800	0	0	0	0	27741450
_(Acetyl (Protein N-term))AANSSGQGFQNK_2	Q9NRY2	SOSS complex subunit C	21.447	0	2295600	0	3830300	0	5365200	0	3348600	0	3186100	0	4949600	0	2319000	0	3146500	28440900
_(Acetyl (Protein N-term))AAPCEGQAFAVGVEK_2	Q86WB0	Nuclear-interacting partner of ALK	42.24	0	0	0	0	0	0	2327100	0	0	0	3029900	0	0	0	0	0	5357000
_(Acetyl (Protein N-term))AAPPEPGEPEER_2	Q5RI15	Cytochrome c oxidase protein 20 homolog	27.67	0	0	0	0	0	1239500	0	0	0	0	0	0	0	0	0	0	1239500
_(Acetyl (Protein N-term))AAPVDLELK_2	O60925	Prefoldin subunit 1	45.14	0	1534700	0	636680	0	3699400	0	1889900	0	0	0	1208000	0	2743400	0	0	11712080
_(Acetyl (Protein N-term))AAPVDLELKK_2	O60925	Prefoldin subunit 1	36.251	0	20084000	0	10242000	0	41220000	0	22068000	0	12914000	0	13299000	0	0	0	0	119827000
_(Acetyl (Protein N-term))AAQALALLR_2	Q16401	26S proteasome non-ATPase regulatory subunit 5	58.721	667770	0	1094900	0	9512600	0	0	0	0	0	0	0	0	0	0	0	11275270
_(Acetyl (Protein N-term))AAQCVTK_1	O75131	Copine-3	17.384	0	0	0	0	0	0	0	0	0	0	0	0	31437000	0	0	0	31437000
_(Acetyl (Protein N-term))AAQCVTK_2	O75131	Copine-3	17.791	10346000	0	17624000	0	20430000	0	0	0	32506000	0	0	0	0	0	0	0	80906000
_(Acetyl (Protein N-term))AAQGEPQVQFK_2	P62826	GTP-binding nuclear protein Ran	34.347	0	0	0	0	0	0	0	0	0	3071100	0	0	0	4106800	0	6091800	13269700
_(Acetyl (Protein N-term))AAQIPESDQIK_1	Q9Y5J7	Mitochondrial import inner membrane translocase subunit Tim9	35.487	0	0	0	0	0	465400	0	0	0	0	0	0	0	0	0	0	465400
_(Acetyl (Protein N-term))AAQIPESDQIK_2	Q9Y5J7	Mitochondrial import inner membrane translocase subunit Tim9	35.447	0	21566000	0	27378000	0	30825000	0	19339000	0	0	0	16798000	0	14836000	0	21215000	151957000
_(Acetyl (Protein N-term))AASAAAASAAAASAASGSPGPGEGSAGGEK_3	Q13263	Transcription intermediary factor 1-beta	41.128	0	0	0	0	0	0	0	0	0	0	0	0	0	1387700	0	1891300	3279000
_(Acetyl (Protein N-term))AASAAAASAAAASAASGSPGPGEGSAGGEKR_3	Q13263	Transcription intermediary factor 1-beta	37.763	0	0	0	0	0	0	0	1871600	0	0	0	0	0	1438000	0	2341200	5650800
_(Acetyl (Protein N-term))AASMARR_2	Q9NP81	Serine--tRNA ligase, mitochondrial	42.081	0	0	2515200	0	0	0	0	0	0	0	19384000	0	38845000	0	0	0	60744200
_(Acetyl (Protein N-term))AASVEQR_2	Q96IU4	Alpha/beta hydrolase domain-containing protein 14B	43.218	0	0	2323700	0	0	0	0	0	0	0	0	0	0	0	0	0	2323700
_(Acetyl (Protein N-term))AAVLGALGATRR_2	Q9H0N5	Pterin-4-alpha-carbinolamine dehydratase 2	39.403	0	0	0	0	0	0	10080000	0	0	0	0	0	0	0	0	0	10080000
_(Acetyl (Protein N-term))AAVWQQVLAVDAR_2	Q9H1Z4	WD repeat-containing protein 13	62.157	0	0	426830	0	0	0	0	0	0	0	0	0	0	0	0	0	426830
_(Acetyl (Protein N-term))ACGLVASNLNLK_2	P09382	Galectin-1	48.31	0	0	0	0	0	1057000	0	0	0	0	0	0	0	0	0	0	1057000
_(Acetyl (Protein N-term))ACGLVASNLNLKPGECLR_2	P09382	Galectin-1	47.041	0	41165000	0	0	0	68825000	0	0	0	0	0	0	0	0	0	0	109990000
_(Acetyl (Protein N-term))ACGLVASNLNLKPGECLR_3	P09382	Galectin-1	47.035	0	110780000	0	150930000	0	170690000	0	847600	0	1546400	0	1589300	0	611270	0	1954100	438948670
_(Acetyl (Protein N-term))ACPLDQAIGLLVAIFHK_2	P06703	Protein S100-A6	63.164	0	0	0	0	0	0	549490	0	0	0	0	0	0	0	897900	0	1447390
_(Acetyl (Protein N-term))ACPLDQAIGLLVAIFHK_3	P06703	Protein S100-A6	63.138	0	0	0	0	0	0	0	0	0	0	0	0	856720	0	0	0	856720
_(Acetyl (Protein N-term))ADAAATAGAGGSGTR_2	Q7Z7C8	Transcription initiation factor TFIID subunit 8	22.261	0	0	0	0	0	838220	0	0	0	0	0	0	0	0	0	0	838220
_(Acetyl (Protein N-term))ADAEVIILPK_1	O60832	H/ACA ribonucleoprotein complex subunit 4	50.227	0	0	0	0	0	0	834250	0	0	0	0	0	2862800	0	1237100	0	4934150
_(Acetyl (Protein N-term))ADAEVIILPK_2	O60832	H/ACA ribonucleoprotein complex subunit 4	49.764	0	0	0	0	0	0	5064400	0	0	0	5540700	0	15771000	0	9011800	0	35387900
_(Acetyl (Protein N-term))ADDKDSLPK_2	L0R6Q1		21.155	0	27323000	0	43547000	0	39680000	0	41698000	0	26791000	0	44453000	0	34655000	0	42217000	300364000
_(Acetyl (Protein N-term))ADDPSAADRNVEIWK_2	P62495	Eukaryotic peptide chain release factor subunit 1	40.167	0	0	0	0	3838500	0	0	0	0	0	0	0	0	0	0	0	3838500
_(Acetyl (Protein N-term))ADDVDQQQTTNTVEEPLDLIR_2	P62310	U6 snRNA-associated Sm-like protein LSm3	55.007	0	691500	0	0	0	1371900	0	3491700	0	0	0	0	0	3030500	0	7242900	15828500
_(Acetyl (Protein N-term))ADDVDQQQTTNTVEEPLDLIR_3	P62310	U6 snRNA-associated Sm-like protein LSm3	55.029	0	2067500	0	0	0	4437300	0	11108000	0	0	0	4322500	0	9173900	0	24935000	56044200
_(Acetyl (Protein N-term))ADEDGEGIHPSAPHR_3	Q96L92	Sorting nexin-27	22.971	0	0	0	0	0	0	0	0	4645100	0	4444100	0	4017700	0	4706000	0	17812900
_(Acetyl (Protein N-term))ADEELEALR_2	O14737	Programmed cell death protein 5	44.795	0	0	0	0	0	0	0	0	0	0	0	0	0	1589400	0	2154700	3744100
_(Acetyl (Protein N-term))ADEELEALRR_2	O14737	Programmed cell death protein 5	39.217	0	20301000	0	0	0	60114000	0	0	0	0	0	0	0	34478000	0	0	114893000
_(Acetyl (Protein N-term))ADEIAKAQVARPGGDTIFGK_3	P49773	Histidine triad nucleotide-binding protein 1	41.757	0	0	0	0	0	1564900	0	0	0	0	0	878490	0	0	0	0	2443390
_(Acetyl (Protein N-term))ADFDDRVSDEEK_2	P52907	F-actin-capping protein subunit alpha-1	31.333	0	0	0	0	0	0	0	535880	0	0	0	0	0	0	0	0	535880
_(Acetyl (Protein N-term))ADFDDRVSDEEKVR_3	P52907	F-actin-capping protein subunit alpha-1	31.929	0	0	0	0	0	0	0	808620	0	0	0	0	0	0	0	0	808620
_(Acetyl (Protein N-term))ADFDTYDDR_2	Q15056	Eukaryotic translation initiation factor 4H	38.702	0	0	0	0	0	0	0	747270	0	0	0	0	0	0	0	0	747270
_(Acetyl (Protein N-term))ADGQVAELLLR_2	Q9Y285	Phenylalanine--tRNA ligase alpha subunit	57.846	0	0	1244300	0	1709100	125500	11141000	0	23102000	0	16808000	0	30383000	0	12367000	283200	97163100
_(Acetyl (Protein N-term))ADHSFSDGVPSDSVEAAK_2	Q99733	Nucleosome assembly protein 1-like 4	33.849	14173000	0	26839000	0	63637000	0	43141000	0	26966000	0	48019000	0	69163000	0	86674000	0	378612000
_(Acetyl (Protein N-term))ADHSFSDGVPSDSVEAAK_3	Q99733	Nucleosome assembly protein 1-like 4	33.89	4248000	0	7442900	0	13168000	0	10521000	0	7257000	0	14217000	0	21315000	0	17516000	0	95684900
_(Acetyl (Protein N-term))ADKEAAFDDAVEER_2	Q09028	Histone-binding protein RBBP4	36.069	2514900	0	0	0	20769000	0	4725500	1678000	4494000	1028500	3430100	1614500	6017000	0	8278000	1436300	55985800
_(Acetyl (Protein N-term))ADKM(Oxidation (M))DM(Oxidation (M))SLDDIIK_2	Q86V81	THO complex subunit 4	40.412	0	0	0	0	0	0	0	0	0	0	0	1484700	0	0	0	0	1484700
_(Acetyl (Protein N-term))ADKMDMSLDDIIK_2	Q86V81	THO complex subunit 4	51.143	0	0	0	0	0	0	0	1407800	0	426540	0	950620	0	0	0	1438800	4223760
_(Acetyl (Protein N-term))ADKPDM(Oxidation (M))GEIASFDK_2	P63313	Thymosin beta-10	33.895	0	16940000	0	23370000	0	54749000	0	3640600	0	4281300	0	10162000	0	4594100	0	10482000	128219000
_(Acetyl (Protein N-term))ADKPDM(Oxidation (M))GEIASFDKAK_3	P63313	Thymosin beta-10	30.586	0	0	0	3508800	0	0	0	0	0	0	0	0	0	0	0	0	3508800
_(Acetyl (Protein N-term))ADKPDMGEIASFDK_2	P63313	Thymosin beta-10	41.581	0	43281000	0	27879000	0	71068000	0	0	0	7887600	0	0	0	0	0	0	150115600
_(Acetyl (Protein N-term))ADKPDMGEIASFDKAK_3	P63313	Thymosin beta-10	37.938	0	0	0	0	0	1808700	0	0	0	0	0	1044800	0	0	0	0	2853500
_(Acetyl (Protein N-term))ADLSLADALTEPSPDIEGEIKR_3	P27816	Microtubule-associated protein 4	55.58	0	0	0	0	0	0	0	0	0	0	0	0	0	0	0	1086700	1086700
_(Acetyl (Protein N-term))ADM(Oxidation (M))QNLVER_2	Q01518	Adenylyl cyclase-associated protein 1	29.327	0	0	0	0	0	0	16796000	0	0	0	0	0	0	0	0	0	16796000
_(Acetyl (Protein N-term))ADMQNLVER_1	Q01518	Adenylyl cyclase-associated protein 1	42.07	0	0	0	0	0	0	0	0	0	0	4245500	0	0	0	0	0	4245500
_(Acetyl (Protein N-term))ADMQNLVER_2	Q01518	Adenylyl cyclase-associated protein 1	41.897	36872000	0	80245000	0	120970000	0	58347000	0	46079000	0	67852000	0	88480000	0	93379000	0	592224000
_(Acetyl (Protein N-term))ADNEKLDNQR_2	O00629	Importin subunit alpha-3	17.418	0	0	0	0	0	0	12281000	0	11349000	0	20140000	0	25675000	0	0	0	69445000
_(Acetyl (Protein N-term))ADPDVLTEVPAALK_2	P29083	General transcription factor IIE subunit 1	55.307	0	0	923480	0	0	0	626640	0	0	0	1076200	0	1264800	0	1308600	0	5199720
_(Acetyl (Protein N-term))ADPDVLTEVPAALKR_2	P29083	General transcription factor IIE subunit 1	49.581	0	0	5567600	0	5296100	0	4301000	0	6085800	0	9312200	0	10345000	0	6367700	0	47275400
_(Acetyl (Protein N-term))ADQLTEEQIAEFK_2	P0DP25;P0DP24;P0DP23		49.308	0	2224400	0	3249500	0	4396800	0	2698900	0	2735100	0	2303700	0	3719500	0	5731400	27059300
_(Acetyl (Protein N-term))ADSELQLVEQR_2	P07741	Adenine phosphoribosyltransferase	45.463	0	0	0	423780	0	884200	0	772530	0	696300	0	1054600	0	979580	0	1483800	6294790
_(Acetyl (Protein N-term))ADSGTAGGAALAAPAPGPGSGGPGPR_3	Q96C90	Protein phosphatase 1 regulatory subunit 14B	35.818	0	0	0	0	0	0	0	0	0	0	0	0	0	0	0	756840	756840
_(Acetyl (Protein N-term))ADVEDGEETCALASHSGSSGSK_2	Q9UBF6	RING-box protein 2	31.774	0	1785600	0	1151200	0	3098500	0	0	0	3456000	0	3939100	0	3607900	0	6645700	23684000
_(Acetyl (Protein N-term))ADVEDGEETCALASHSGSSGSK_3	Q9UBF6	RING-box protein 2	31.766	0	0	0	1299300	0	4549900	0	4272000	0	0	0	3989100	0	4372800	0	7059500	25542600
_(Acetyl (Protein N-term))AEAEGVPTTPGPASGSTFR_2	Q86VR2	Protein FAM134C	39.353	1163800	0	0	0	5561500	0	2539700	0	0	0	0	0	2300800	0	3366500	0	14932300
_(Acetyl (Protein N-term))AEAEGVPTTPGPASGSTFR_3	Q86VR2	Protein FAM134C	39.38	0	0	7905100	0	6437000	0	0	0	0	0	0	0	0	0	0	0	14342100
_(Acetyl (Protein N-term))AEAGPQAPPPPGTPSR_2	Q16254	Transcription factor E2F4	28.869	0	0	0	0	0	0	1658600	0	0	0	0	0	0	0	0	0	1658600
_(Acetyl (Protein N-term))AEAM(Oxidation (M))DLGKDPNGPTHSSTLFVR_3	Q9NYB0	Telomeric repeat-binding factor 2-interacting protein 1	36.957	0	0	0	0	0	0	4437900	0	5331200	0	9825700	0	13342000	0	18644000	0	51580800
_(Acetyl (Protein N-term))AEAMDLGK_1	Q9NYB0	Telomeric repeat-binding factor 2-interacting protein 1	35.786	0	0	0	0	0	0	0	0	0	0	0	0	0	0	2294800	0	2294800
_(Acetyl (Protein N-term))AEAMDLGK_2	Q9NYB0	Telomeric repeat-binding factor 2-interacting protein 1	35.857	0	0	0	0	0	0	0	0	0	0	0	0	2210500	0	0	0	2210500
_(Acetyl (Protein N-term))AEAMDLGKDPNGPTHSSTLFVR_3	Q9NYB0	Telomeric repeat-binding factor 2-interacting protein 1	42.196	4339000	0	10864000	0	11137000	0	9736000	0	12323000	0	20044000	0	49025000	0	43606000	0	161074000
_(Acetyl (Protein N-term))AEAVFHAPK_2	Q8NCE0	tRNA-splicing endonuclease subunit Sen2	34.225	5204200	0	0	0	9057500	0	1518400	0	0	0	0	0	0	0	5659300	0	21439400
_(Acetyl (Protein N-term))AEDM(Oxidation (M))ETK_2	P14854	Cytochrome c oxidase subunit 6B1	12.239	0	0	0	4371100	0	3999800	0	1644400	0	2650400	0	3291500	0	1278200	0	2136700	19372100
_(Acetyl (Protein N-term))AEDMETK_1	P14854	Cytochrome c oxidase subunit 6B1	20.773	0	0	0	15867000	0	15389000	0	0	0	0	0	0	0	0	0	0	31256000
_(Acetyl (Protein N-term))AEDMETK_2	P14854	Cytochrome c oxidase subunit 6B1	21.696	0	4915500	0	6125500	0	6864000	0	5155000	0	3177500	0	5205600	0	3406500	0	5638400	40488000
_(Acetyl (Protein N-term))AEDVSSAAPSPR_2	P54274	Telomeric repeat-binding factor 1	27.936	0	0	0	0	0	0	1280400	0	0	0	0	0	0	0	0	0	1280400
_(Acetyl (Protein N-term))AEEGIAAGGVM(Oxidation (M))DVNTALQEVLK_2	P25398	40S ribosomal protein S12	62.139	0	0	0	0	0	0	0	0	0	0	0	0	0	0	0	366120	366120
_(Acetyl (Protein N-term))AEEGIAAGGVM(Oxidation (M))DVNTALQEVLK_3	P25398	40S ribosomal protein S12	62.15	375710	0	0	0	0	0	0	0	0	0	0	0	0	0	0	1091700	1467410
_(Acetyl (Protein N-term))AEEGIAAGGVMDVNTALQEVLK_2	P25398	40S ribosomal protein S12	62.35	335410	0	0	0	0	0	0	0	0	0	0	0	0	0	0	427110	762520
_(Acetyl (Protein N-term))AEEQPQVELFVK_2	O00299	Chloride intracellular channel protein 1	50.199	0	0	0	0	0	0	0	0	0	0	0	0	0	0	0	409250	409250
_(Acetyl (Protein N-term))AEGEDVGWWR_2	Q9NW68	BSD domain-containing protein 1	52.071	0	0	0	0	0	0	1651500	0	0	0	3490300	213730	2588400	0	0	0	7943930
_(Acetyl (Protein N-term))AELGEADEAELQR_2	Q9Y5J9	Mitochondrial import inner membrane translocase subunit Tim8 B	40.72	0	15575000	0	23149000	0	26586000	0	55533000	0	46139000	0	58380000	0	32417000	0	56681000	314460000
_(Acetyl (Protein N-term))AELIQKK_2	O15212	Prefoldin subunit 6	28.099	0	0	0	0	0	2405600	0	942390	0	0	0	0	0	976220	0	0	4324210
_(Acetyl (Protein N-term))AELQQLR_2	Q96C01	Protein FAM136A	38.549	0	1104600	0	0	0	0	0	0	0	0	0	0	0	1367000	0	796580	3268180
_(Acetyl (Protein N-term))AELVQGQSAPVGM(Oxidation (M))K_2	Q96I24	Far upstream element-binding protein 3	36.288	0	0	0	0	0	0	3088800	0	4227800	0	0	0	0	0	0	0	7316600
_(Acetyl (Protein N-term))AELVQGQSAPVGMK_2	Q96I24	Far upstream element-binding protein 3	41.115	0	0	5207000	0	8027200	0	5886500	0	3864300	0	4579200	0	10120000	0	6086900	0	43771100
_(Acetyl (Protein N-term))AENHAQNK_2	Q8NHP6	Motile sperm domain-containing protein 2	6.9099	0	0	1266000	0	0	0	757230	0	4437900	0	0	0	0	0	0	0	6461130
_(Acetyl (Protein N-term))AENHCELLSPAR_2	Q9NXV2	BTB/POZ domain-containing protein KCTD5	31.694	0	0	0	0	0	0	0	0	0	0	0	618860	0	0	0	0	618860
_(Acetyl (Protein N-term))AENPSLENHR_2	O00505	Importin subunit alpha-4	21.183	0	0	0	0	0	0	21635000	0	34623000	0	25861000	0	48587000	0	35598000	0	166304000
_(Acetyl (Protein N-term))AEPFLSEYQHQPQTSNCTGAAAVQEELNPERPPGAEER_4	O94992	Protein HEXIM1	47.858	0	0	19160000	0	18772000	0	0	0	0	0	0	0	0	0	0	0	37932000
_(Acetyl (Protein N-term))AEQVALSR_1	P11413	Glucose-6-phosphate 1-dehydrogenase	31.462	0	0	186370000	0	0	0	0	0	0	0	10493000	0	0	0	18759000	0	215622000
_(Acetyl (Protein N-term))AEQVALSR_2	P11413	Glucose-6-phosphate 1-dehydrogenase	31.396	326870000	5143400	713430000	4271700	923020000	0	0	0	35146000	0	45946000	0	57424000	0	64690000	0	2175941100
_(Acetyl (Protein N-term))AESDWDTVTVLR_2	O60869	Endothelial differentiation-related factor 1	52.788	0	0	0	0	0	509410	0	0	0	0	0	0	0	0	0	0	509410
_(Acetyl (Protein N-term))AETLEFNDVYQEVK_2	Q08945	FACT complex subunit SSRP1	54.044	0	0	0	0	0	0	0	0	0	0	0	137890	0	0	0	0	137890
_(Acetyl (Protein N-term))AETVADTRR_2	O60493	Sorting nexin-3	20.746	0	0	0	0	0	0	0	0	0	0	0	801610	0	0	0	0	801610
_(Acetyl (Protein N-term))AEVEETLK_1	Q9NP97;Q8TF09	Dynein light chain roadblock-type 1;Dynein light chain roadblock-type 2	36.544	0	0	0	0	0	0	0	1898300	0	1773300	0	2946600	0	0	0	0	6618200
_(Acetyl (Protein N-term))AEVEETLK_2	Q9NP97;Q8TF09	Dynein light chain roadblock-type 1;Dynein light chain roadblock-type 2	36.563	0	0	0	0	0	0	0	4370300	0	3523300	0	4556800	0	0	0	6454300	18904700
_(Acetyl (Protein N-term))AEVEETLKR_2	Q9NP97;Q8TF09	Dynein light chain roadblock-type 1;Dynein light chain roadblock-type 2	32.659	0	48892000	0	40574000	0	75517000	0	98456000	0	63902000	0	83735000	0	48693000	0	90456000	550225000
_(Acetyl (Protein N-term))AEVQVLVLDGR_2	P40429	60S ribosomal protein L13a	54.404	0	0	0	0	0	0	0	403490	0	0	0	0	0	0	0	858070	1261560
_(Acetyl (Protein N-term))AEYLASIFGTEKDK_2	P0DN76;Q01081;Q8WU68	Splicing factor U2AF 35 kDa subunit;Splicing factor U2AF 26 kDa subunit	61.842	0	0	0	0	0	0	0	0	0	0	0	251770	0	0	0	291220	542990
_(Acetyl (Protein N-term))AFANLRK_2	O43175	D-3-phosphoglycerate dehydrogenase	31.616	0	0	0	0	3578300	0	24840000	0	22180000	0	16752000	0	47630000	0	94618000	0	209598300
_(Acetyl (Protein N-term))AFLASGPYLTHQQK_2	Q9Y6M9	NADH dehydrogenase [ubiquinone] 1 beta subcomplex subunit 9	46.791	0	0	0	0	0	0	0	318790	0	499410	0	0	0	0	0	0	818200
_(Acetyl (Protein N-term))AGAGPAPGLPGAGGPVVPGPGAGIPGK_3	Q9BTD8	RNA-binding protein 42	47.95	0	0	0	0	0	0	4408500	0	6294800	0	0	0	0	0	0	0	10703300
_(Acetyl (Protein N-term))AGFGAMEK_1	O14929	Histone acetyltransferase type B catalytic subunit	36.991	0	0	0	0	0	0	0	0	0	0	0	686780	0	0	0	0	686780
_(Acetyl (Protein N-term))AGFLDNFR_2	P56557	Transmembrane protein 50B	58.048	0	0	0	0	0	0	0	0	0	0	0	0	0	0	0	448320	448320
_(Acetyl (Protein N-term))AGGEAGVTLGQPHLSR_2	P41091;Q2VIR3	Eukaryotic translation initiation factor 2 subunit 3;Putative eukaryotic translation initiation factor 2 subunit 3-like protein	35.164	37368000	1958600	53249000	1668600	167500000	0	22410000	1578000	29995000	2720800	19179000	3630500	35164000	2057500	75931000	4245300	458655300
_(Acetyl (Protein N-term))AGGEAGVTLGQPHLSR_3	P41091;Q2VIR3	Eukaryotic translation initiation factor 2 subunit 3;Putative eukaryotic translation initiation factor 2 subunit 3-like protein	35.159	12052000	0	12550000	0	38259000	0	5880400	692820	7436900	0	4895900	944750	9977000	0	15816000	0	108504770
_(Acetyl (Protein N-term))AGLSDLELR_2	Q8NC56	LEM domain-containing protein 2	49.198	2075300	0	3351300	0	0	0	1662500	0	2400400	0	3081000	0	2670100	0	1935100	0	17175700
_(Acetyl (Protein N-term))AGPAAAFR_2	Q8N2U0	Transmembrane protein 256	35.907	0	3361800	0	5596700	0	6806400	0	2895100	0	1929100	0	2154000	0	2790300	0	3190500	28723900
_(Acetyl (Protein N-term))AGPESDAQYQFTGIK_2	Q96IX5	Up-regulated during skeletal muscle growth protein 5	38.807	0	0	0	0	0	0	0	755260	0	0	0	1212100	0	761040	0	0	2728400
_(Acetyl (Protein N-term))AGPESDAQYQFTGIKK_3	Q96IX5	Up-regulated during skeletal muscle growth protein 5	32.298	0	0	0	0	0	0	0	1778500	0	0	0	0	0	0	0	0	1778500
_(Acetyl (Protein N-term))AGQAFRK_2	P61604	10 kDa heat shock protein, mitochondrial	19.724	0	0	0	82435000	0	67476000	0	72526000	0	0	0	0	0	0	0	50197000	272634000
_(Acetyl (Protein N-term))AGQEDPVQR_2	Q8WUW1	Protein BRICK1	22.88	0	17501000	0	16576000	0	18800000	0	21562000	0	13215000	0	21457000	0	13907000	0	0	123018000
_(Acetyl (Protein N-term))AGSVADSDAVVK_2	Q3ZCW2	Galectin-related protein	31.28	0	0	0	0	0	0	0	0	0	0	0	0	0	0	0	1176700	1176700
_(Acetyl (Protein N-term))AGVEEVAASGSHLNGDLDPDDREEGAASTAEEAAK_3	P50579	Methionine aminopeptidase 2	42.424	0	0	0	0	0	0	0	0	4722000	0	0	0	0	0	10960000	0	15682000
_(Acetyl (Protein N-term))AGVEEVAASGSHLNGDLDPDDREEGAASTAEEAAK_4	P50579	Methionine aminopeptidase 2	42.428	0	0	0	0	0	0	0	0	0	0	0	0	0	0	4392800	0	4392800
_(Acetyl (Protein N-term))AGVEEVAASGSHLNGDLDPDDREEGAASTAEEAAKK_4	P50579	Methionine aminopeptidase 2	40.353	0	0	0	0	0	0	2058800	0	0	0	3661100	0	0	0	0	0	5719900
_(Acetyl (Protein N-term))AGVSFSGHR_2	Q16643	Drebrin	25.683	0	0	0	0	0	0	0	728990	0	0	0	0	0	721970	0	0	1450960
_(Acetyl (Protein N-term))AGYKPVAIQTYPILGEK_2	Q8TED0	U3 small nucleolar RNA-associated protein 15 homolog	47.392	0	0	0	0	3508800	0	3252300	0	0	0	0	0	4178200	0	0	0	10939300
_(Acetyl (Protein N-term))AGYKPVAIQTYPILGEK_3	Q8TED0	U3 small nucleolar RNA-associated protein 15 homolog	48.17	0	0	0	0	0	0	1767200	0	0	0	0	0	0	0	0	0	1767200
_(Acetyl (Protein N-term))AHIPSGGAPAAGAAPM(Oxidation (M))GPQYCVCK_3	Q96FN4	Copine-2	35.347	0	0	0	0	5690900	0	0	0	0	0	0	0	0	0	0	0	5690900
_(Acetyl (Protein N-term))AHIPSGGAPAAGAAPMGPQYCVCK_3	Q96FN4	Copine-2	38.9	2401600	0	0	0	0	0	1080800	0	0	0	0	0	0	0	0	0	3482400
_(Acetyl (Protein N-term))AHSAAAVPLGALEQGCPIR_2	Q8N6N6	Protein NATD1	45.631	0	0	0	0	0	0	0	485540	0	0	0	0	0	0	0	0	485540
_(Acetyl (Protein N-term))AHSAAAVPLGALEQGCPIR_3	Q8N6N6	Protein NATD1	45.54	0	0	0	0	0	0	0	1091000	0	1192800	0	887090	0	0	0	0	3170890
_(Acetyl (Protein N-term))AHSPVAVQVPGMQNNIADPEELFTK_3	Q9P289	Serine/threonine-protein kinase 26	55.054	0	0	0	0	2903900	0	0	0	0	0	0	0	0	0	0	0	2903900
_(Acetyl (Protein N-term))ALCALTR_2	Q5T653	39S ribosomal protein L2, mitochondrial	23.511	5044100	0	0	0	0	0	0	0	0	0	0	0	0	0	0	0	5044100
_(Acetyl (Protein N-term))ALDPADQHLR_2	Q7Z7K0	COX assembly mitochondrial protein homolog	31.959	0	0	0	19507000	0	48029000	0	22804000	0	15327000	0	22114000	0	16272000	0	23385000	167438000
_(Acetyl (Protein N-term))ALETVPK_1	P63272	Transcription elongation factor SPT4	33.293	0	0	0	0	0	0	0	22681000	0	0	0	0	0	0	0	0	22681000
_(Acetyl (Protein N-term))ALETVPK_2	P63272	Transcription elongation factor SPT4	33.449	0	1632300	0	2159000	0	3273100	0	0	0	1482400	0	0	0	2286800	0	0	10833600
_(Acetyl (Protein N-term))ALMQELYSTPASR_2	Q15646	2-5-oligoadenylate synthase-like protein	56.038	0	0	1490900	0	3441400	0	0	0	0	0	0	0	0	0	0	0	4932300
_(Acetyl (Protein N-term))AM(Oxidation (M))TGSTPCSSMSNHTK_2	Q15208	Serine/threonine-protein kinase 38	20.657	0	0	0	0	0	0	0	0	0	0	983580	0	0	0	0	0	983580
_(Acetyl (Protein N-term))AMAEGER_1	P53041	Serine/threonine-protein phosphatase 5	21.474	0	0	0	0	0	0	7472100	0	6466000	0	0	0	0	0	0	0	13938100
_(Acetyl (Protein N-term))AMAEGER_2	P53041	Serine/threonine-protein phosphatase 5	21.342	0	0	0	0	0	0	3544600	0	2127000	0	0	0	0	0	0	0	5671600
_(Acetyl (Protein N-term))AMTAGTTTTFPMSNHTR_2	Q9Y2H1	Serine/threonine-protein kinase 38-like	38.09	0	0	0	0	0	0	749280	0	0	0	0	0	2542900	0	0	0	3292180
_(Acetyl (Protein N-term))AMTGSTPCSSMSNHTK_2	Q15208	Serine/threonine-protein kinase 38	25.178	0	0	0	0	0	0	2013300	0	0	0	0	0	0	0	2136100	0	4149400
_(Acetyl (Protein N-term))ANMQGLVER_2	P40123	Adenylyl cyclase-associated protein 2	39.384	2964500	0	0	0	8868000	0	2140200	0	0	0	3166800	0	0	0	0	0	17139500
_(Acetyl (Protein N-term))ANSANTNTVPK_2	P52655	Transcription initiation factor IIA subunit 1;Transcription initiation factor IIA alpha chain;Transcription initiation factor IIA beta chain	21.527	0	0	0	0	0	0	0	0	0	0	0	0	0	620700	0	0	620700
_(Acetyl (Protein N-term))AQDQGEKENPM(Oxidation (M))R_2	P62913	60S ribosomal protein L11	14.686	0	0	0	0	0	0	0	0	0	828460	0	0	0	0	0	0	828460
_(Acetyl (Protein N-term))AQDQGEKENPMR_2	P62913	60S ribosomal protein L11	20.126	0	0	0	0	0	1874500	0	0	0	0	0	0	0	2198700	0	2308600	6381800
_(Acetyl (Protein N-term))AQEFVNCK_2	P35754	Glutaredoxin-1	34.897	0	19866000	0	17574000	0	19807000	0	6087500	0	0	0	0	0	0	0	0	63334500
_(Acetyl (Protein N-term))AQPGTLNLNNEVVK_2	Q8NEF9	Serum response factor-binding protein 1	41.85	3520600	0	8834000	0	12100000	0	5613500	0	5131000	0	6174500	0	5698900	0	5847500	0	52920000
_(Acetyl (Protein N-term))AQTQGTR_2	Q13547	Histone deacetylase 1	10.108	0	0	0	0	0	0	0	0	0	0	0	0	0	981340	0	0	981340
_(Acetyl (Protein N-term))ASAAAGEAEETTR_2	Q86VE0	Myb-related transcription factor, partner of profilin	28.226	0	0	0	0	0	0	886380	0	0	0	0	0	0	0	0	0	886380
_(Acetyl (Protein N-term))ASASTQPAALSAEQAK_2	Q99622	Protein C10	30.484	0	7131100	0	7702700	0	12470000	0	5173800	0	6161500	0	8673100	0	4197000	0	6053600	57562800
_(Acetyl (Protein N-term))ASEDIAK_1	P46060	Ran GTPase-activating protein 1	21.582	0	0	0	0	0	0	2136900	0	1569600	0	0	0	0	0	2143800	0	5850300
_(Acetyl (Protein N-term))ASEELQKDLEEVK_2	Q9HB71	Calcyclin-binding protein	46.346	0	0	0	0	0	0	0	491240	0	0	0	0	0	0	0	0	491240
_(Acetyl (Protein N-term))ASGVAVSDGVIK_2	P23528	Cofilin-1	37.794	0	10688000	0	12923000	0	17930000	0	10336000	0	7650000	0	18428000	0	11296000	0	16782000	106033000
_(Acetyl (Protein N-term))ASGVQVADEVCR_2	P60981	Destrin	36.378	0	5138900	0	4973300	0	6260500	0	2698200	0	2559100	0	3467200	0	3472600	0	5474500	34044300
_(Acetyl (Protein N-term))ASGVTVNDEVIK_2	Q9Y281	Cofilin-2	37.949	0	0	0	869120	0	670060	0	577900	0	0	0	0	0	738930	0	814730	3670740
_(Acetyl (Protein N-term))ASLLQSDR_2	Q9UJW0	Dynactin subunit 4	38.928	0	0	0	0	0	0	0	0	9711200	0	12006000	0	13696000	0	10190000	7798700	53401900
_(Acetyl (Protein N-term))ASLSLAPVNIFK_1	P78371	T-complex protein 1 subunit beta	61.651	0	0	0	0	0	0	0	0	0	0	1992500	0	1519300	0	0	0	3511800
_(Acetyl (Protein N-term))ASLSLAPVNIFK_2	P78371	T-complex protein 1 subunit beta	61.779	19779000	0	74170000	144500	134650000	296170	93287000	383530	197800000	335980	152150000	526540	169470000	308380	169110000	603190	1013014290
_(Acetyl (Protein N-term))ASNNTASIAQAR_2	P59768	Guanine nucleotide-binding protein G(I)/G(S)/G(O) subunit gamma-2	25.904	0	0	0	0	0	0	0	0	0	0	0	1273000	0	908590	0	0	2181590
_(Acetyl (Protein N-term))ASQSQGIQQLLQAEK_2	O75348	V-type proton ATPase subunit G 1	49.96	0	2561200	0	285850	0	7888100	0	639830	0	1167400	0	353470	0	0	0	3136900	16032750
_(Acetyl (Protein N-term))ASQSQGIQQLLQAEK_3	O75348	V-type proton ATPase subunit G 1	49.977	0	0	0	0	0	441600	0	0	0	0	0	0	0	0	0	0	441600
_(Acetyl (Protein N-term))ASQSQGIQQLLQAEKR_2	O75348	V-type proton ATPase subunit G 1	45.058	0	483300	0	0	0	0	0	0	0	0	0	0	0	732990	0	907480	2123770
_(Acetyl (Protein N-term))ASQSQGIQQLLQAEKR_3	O75348	V-type proton ATPase subunit G 1	44.943	0	0	0	0	0	4263800	0	0	0	0	0	0	0	0	0	0	4263800
_(Acetyl (Protein N-term))ASSEQAEQPSQPSSTPGSENVLPR_3	O75381	Peroxisomal membrane protein PEX14	35.689	0	0	5647400	0	6080800	0	5785800	0	3150900	0	0	0	7609400	0	0	0	28274300
_(Acetyl (Protein N-term))ASSGAGDPLDSK_1	Q9Y2R0	Cytochrome c oxidase assembly factor 3 homolog, mitochondrial	28.605	0	0	0	0	0	0	0	0	0	0	0	928770	0	0	0	0	928770
_(Acetyl (Protein N-term))ASSGAGDPLDSK_2	Q9Y2R0	Cytochrome c oxidase assembly factor 3 homolog, mitochondrial	28.675	0	31367000	0	26071000	0	39135000	0	11581000	0	16807000	0	23479000	0	10390000	0	14790000	173620000
_(Acetyl (Protein N-term))ASSGAGDPLDSKR_2	Q9Y2R0	Cytochrome c oxidase assembly factor 3 homolog, mitochondrial	24.665	0	3402600	0	3577300	0	5358700	0	1985100	0	1802900	0	3150300	0	0	0	2114700	21391600
_(Acetyl (Protein N-term))ASTTTCTR_2	Q13557	Calcium/calmodulin-dependent protein kinase type II subunit delta	14.527	0	0	0	0	0	0	1115200	0	0	0	0	0	0	0	0	0	1115200
_(Acetyl (Protein N-term))ASVAVDPQPSVVTR_2	Q99541	Perilipin-2	37.608	1257900	0	0	0	8754600	0	0	0	0	0	0	0	0	0	0	0	10012500
_(Acetyl (Protein N-term))ASVGECPAPVPVK_2	P56134	ATP synthase subunit f, mitochondrial	34.477	0	27231000	0	31266000	0	35877000	0	16002000	0	18087000	0	23519000	0	18309000	0	31347000	201638000
_(Acetyl (Protein N-term))ASVGECPAPVPVKDK_2	P56134	ATP synthase subunit f, mitochondrial	29.002	0	5625000	0	5789500	0	0	0	2724500	0	0	0	4888400	0	2741500	0	7350800	29119700
_(Acetyl (Protein N-term))ASVSELACIYSALILHDDEVTVTEDK_3	P05386	60S acidic ribosomal protein P1	62.333	0	0	0	0	0	0	812470	0	0	0	0	0	0	0	0	0	812470
_(Acetyl (Protein N-term))ASVSSATFSGHGAR_2	Q7Z4H3	HD domain-containing protein 2	28.827	0	0	0	0	0	0	0	0	0	0	0	0	0	0	0	2066800	2066800
_(Acetyl (Protein N-term))ATAAYEQLK_2	Q9NTJ5	Phosphatidylinositide phosphatase SAC1	37.048	0	0	0	0	0	0	24071000	0	19166000	0	22920000	0	36061000	0	29269000	0	131487000
_(Acetyl (Protein N-term))ATAEVLNIGK_2	P22234	Multifunctional protein ADE2;Phosphoribosylaminoimidazole-succinocarboxamide synthase;Phosphoribosylaminoimidazole carboxylase	44.736	0	388310	0	0	0	826970	1050200	1559100	0	1496600	2102900	1368200	0	2201600	2500800	2881800	16376480
_(Acetyl (Protein N-term))ATAEVLNIGKK_2	P22234	Multifunctional protein ADE2;Phosphoribosylaminoimidazole-succinocarboxamide synthase;Phosphoribosylaminoimidazole carboxylase	37.733	0	0	0	784470	0	1101300	1374400	2851700	0	2337400	0	2621700	0	2260500	0	3914700	17246170
_(Acetyl (Protein N-term))ATANGAVENGQPDR_2	P47895	Aldehyde dehydrogenase family 1 member A3	22.557	934360	0	1342500	0	0	0	0	0	0	0	0	0	0	0	0	0	2276860
_(Acetyl (Protein N-term))ATDSWALAVDEQEAAAESLSNLHLKEEK_3	Q9UMR2	ATP-dependent RNA helicase DDX19B	57.898	0	0	0	0	9464300	0	0	0	1021300	0	0	0	0	0	0	0	10485600
_(Acetyl (Protein N-term))ATDSWALAVDEQEAAVK_2	Q9NUU7	ATP-dependent RNA helicase DDX19A	53.866	1900900	0	3842000	0	10290000	0	10418000	0	10583000	177830	13609000	0	10746000	0	15098000	0	76664730
_(Acetyl (Protein N-term))ATDTSQGELVHPK_3	Q5SSJ5	Heterochromatin protein 1-binding protein 3	31.403	0	0	0	0	2762400	0	0	0	0	0	0	0	0	0	0	0	2762400
_(Acetyl (Protein N-term))ATEAQSEGEVPAR_2	Q14CB8	Rho GTPase-activating protein 19	26.114	0	0	0	0	0	0	4163800	0	2923200	0	3179800	0	4976600	0	6335600	0	21579000
_(Acetyl (Protein N-term))ATFVELSTK_1	O60218	Aldo-keto reductase family 1 member B10	48.518	0	0	0	0	0	3653900	0	0	0	0	0	0	0	0	0	0	3653900
_(Acetyl (Protein N-term))ATFVELSTK_2	O60218	Aldo-keto reductase family 1 member B10	48.52	2108500	11200000	0	16249000	0	22958000	0	0	0	0	0	0	0	0	0	0	52515500
_(Acetyl (Protein N-term))ATGANATPLDFPSK_2	Q15637	Splicing factor 1	43.155	0	0	0	0	0	0	3233300	0	0	0	3138400	0	9491000	0	0	0	15862700
_(Acetyl (Protein N-term))ATHGQTCAR_2	P45880	Voltage-dependent anion-selective channel protein 2	9.5927	0	0	0	0	0	0	0	0	0	886950	0	0	0	0	0	0	886950
_(Acetyl (Protein N-term))ATNFLAHEK_2	P29692	Elongation factor 1-delta	35.11	0	1833200	0	0	0	2605400	0	0	0	0	0	0	0	0	0	0	4438600
_(Acetyl (Protein N-term))ATNWGSLLQDK_2	P48637	Glutathione synthetase	53.878	0	0	2908800	0	19477000	0	0	0	0	0	0	0	1336900	0	2144000	0	25866700
_(Acetyl (Protein N-term))ATSATSPHAPGFPAEGR_2	Q9NUP7	tRNA:m(4)X modification enzyme TRM13 homolog	32.652	0	0	0	0	0	0	3269800	0	2347200	0	3477300	0	4105100	0	3631700	0	16831100
_(Acetyl (Protein N-term))ATSLGSNTYNR_2	Q9NW64	Pre-mRNA-splicing factor RBM22	30.348	0	0	0	0	7131200	0	0	0	0	0	0	0	0	0	0	0	7131200
_(Acetyl (Protein N-term))ATVQQLEGR_2	Q01469	Fatty acid-binding protein, epidermal	35.39	0	19570000	0	3696800	0	61052000	0	10792000	0	0	0	5545700	0	45338000	0	30699000	176693500
_(Acetyl (Protein N-term))ATVTATTK_1	Q9Y230	RuvB-like 2	19.114	0	0	0	0	0	0	1550200	0	0	0	0	0	1552600	0	0	0	3102800
_(Acetyl (Protein N-term))ATVTATTK_2	Q9Y230	RuvB-like 2	19.134	3118900	0	0	0	19729000	0	1152600	0	0	0	756570	0	0	0	3135000	0	27892070
_(Acetyl (Protein N-term))AVAAAAAAGPVFWR_2	Q32NB8	CDP-diacylglycerol--glycerol-3-phosphate 3-phosphatidyltransferase, mitochondrial	59.022	0	0	302310	0	0	0	204470	0	0	0	0	0	0	0	0	0	506780
_(Acetyl (Protein N-term))AVADLALIPDVDIDSDGVFK_2	Q9NRX4	14 kDa phosphohistidine phosphatase	62.441	0	0	0	0	0	0	0	0	0	0	0	0	0	0	0	746880	746880
_(Acetyl (Protein N-term))AVASDFYLR_2	Q96A72	Protein mago nashi homolog 2	50.98	0	0	0	334820	0	444670	0	0	0	382940	0	0	0	337350	0	683860	2183640
_(Acetyl (Protein N-term))AVAVGRPSNEELR_2	Q9NVA2	Septin-11	30.209	7356100	0	8380300	0	44448000	0	0	0	0	0	0	0	0	0	9575700	0	69760100
_(Acetyl (Protein N-term))AVCIAVIAK_2	Q9UL33	Trafficking protein particle complex subunit 2-like protein	47.65	0	0	0	0	0	0	0	0	0	487330	0	0	0	0	0	0	487330
_(Acetyl (Protein N-term))AVPETRPNHTIYINNLNEK_3	P09012	U1 small nuclear ribonucleoprotein A	33.709	0	0	0	0	0	1875400	0	1280500	0	800110	0	0	0	1565200	0	2053800	7575010
_(Acetyl (Protein N-term))AVSVTPIR_2	Q9NR56	Muscleblind-like protein 1	35.166	0	0	0	0	0	0	0	0	0	0	0	0	0	0	23089000	0	23089000
_(Acetyl (Protein N-term))AVSVTPIRDTK_2	Q9NR56	Muscleblind-like protein 1	28.844	0	667260	0	804440	0	1363000	0	0	0	0	0	0	0	1356700	0	699030	4890430
_(Acetyl (Protein N-term))AYNDTDRNQTEK_2	Q9BZE2	tRNA pseudouridine(38/39) synthase	16.863	0	0	0	0	0	0	2145100	0	0	0	0	0	5730500	0	0	0	7875600
_(Acetyl (Protein N-term))AYSQGGGK_1	Q92769	Histone deacetylase 2	15.635	0	0	0	0	0	0	0	0	0	0	0	0	3239900	0	0	0	3239900
_(Acetyl (Protein N-term))AYSQGGGKK_2	Q92769	Histone deacetylase 2	10.154	0	0	0	0	0	0	1361300	0	0	761390	2800000	0	0	0	0	0	4922690
_(Acetyl (Protein N-term))CDFTEDQTAEFK_2	P60660	Myosin light polypeptide 6	41.98	0	4102000	0	2447800	0	12029000	0	4685400	0	4045800	0	3646400	0	4766700	0	7972100	43695200
_(Acetyl (Protein N-term))CDKEFM(Oxidation (M))WALK_2	P58546	Myotrophin	45.866	0	0	0	0	0	0	0	0	0	0	0	0	0	389350	0	51157000	51546350
_(Acetyl (Protein N-term))CDKEFMWALK_2	P58546	Myotrophin	50.467	0	0	0	5806200	0	0	0	47841000	0	38547000	0	53985000	0	59685000	0	101120000	306984200
_(Acetyl (Protein N-term))CSLGLFPPPPPR_2	Q9NRG9	Aladin	53.39	1375600	0	1860700	0	8125900	0	2648300	0	7035700	0	8736600	0	4380300	0	3612300	0	37775400
_(Acetyl (Protein N-term))DDDIAALVVDNGSGM(Oxidation (M))CK_2	P60709	Actin, cytoplasmic 1;Actin, cytoplasmic 1, N-terminally processed	51.946	0	0	0	407230	3856000	0	0	0	0	0	1061300	0	793170	0	0	0	6117700
_(Acetyl (Protein N-term))DDDIAALVVDNGSGMCK_2	P60709	Actin, cytoplasmic 1;Actin, cytoplasmic 1, N-terminally processed	55.329	515700	237710	1313400	317580	4941500	379770	813960	520880	0	527370	892350	361290	1602300	394250	1601000	524370	14943430
_(Acetyl (Protein N-term))DNLSSEEIQQR_2	O00161	Synaptosomal-associated protein 23	61.899	0	0	0	0	3229000	0	0	0	0	0	0	0	0	0	14726000	0	17955000
_(Acetyl (Protein N-term))EEEIAALVIDNGSGM(Oxidation (M))CK_2	P63261	Actin, cytoplasmic 2;Actin, cytoplasmic 2, N-terminally processed	59.204	0	0	492900	285630	2701200	0	386740	0	636440	0	347010	330400	484800	0	640800	0	6305920
_(Acetyl (Protein N-term))EEEIAALVIDNGSGMCK_2	P63261	Actin, cytoplasmic 2;Actin, cytoplasmic 2, N-terminally processed	61.913	1404100	396570	1731400	341240	8370600	270480	0	633920	1436000	571360	1259400	697630	2487200	0	1861700	927430	22389030
_(Acetyl (Protein N-term))GDPSKQDILTIFK_2	Q9NP61	ADP-ribosylation factor GTPase-activating protein 3	52.365	0	0	0	0	0	0	0	0	0	0	1491000	0	0	0	0	0	1491000
_(Acetyl (Protein N-term))GDQPCASGR_2	A0A0U1RRE5		15.238	0	0	0	0	0	0	0	0	0	0	0	1732000	0	0	0	0	1732000
_(Acetyl (Protein N-term))GDREQLLQR_2	Q04917	14-3-3 protein eta	27.129	0	0	0	0	0	0	0	0	0	0	0	0	0	0	0	2910500	2910500
_(Acetyl (Protein N-term))GHQQLYWSHPR_3	P62273	40S ribosomal protein S29	26.629	0	928490	0	0	0	2362100	0	1859600	0	0	0	1741700	0	981350	0	1512300	9385540
_(Acetyl (Protein N-term))GQEQDTPWILSTGHISTQK_2	PB1-F2		47.268	0	0	0	656550	0	0	0	0	0	837140	0	725290	0	0	0	0	2218980
_(Acetyl (Protein N-term))GVQVETISPGDGR_2	P62942	Peptidyl-prolyl cis-trans isomerase FKBP1A	36.718	0	0	0	632680	0	1017900	0	679080	0	0	0	1742500	0	2234700	0	3448300	9755160
_(Acetyl (Protein N-term))M(Oxidation (M))AEAAALVWIR_2	Q6IQ49	Protein SDE2 homolog	59.46	0	0	0	0	0	0	0	0	0	0	326010	0	618970	0	441210	0	1386190
_(Acetyl (Protein N-term))M(Oxidation (M))AGAEWKSLEECLEK_3	Q9UBR1	Beta-ureidopropionase	40.144	0	1113700	0	0	0	0	0	0	0	0	0	0	0	0	0	951760	2065460
_(Acetyl (Protein N-term))M(Oxidation (M))DDREDLVYQAK_2	P62258	14-3-3 protein epsilon	31.061	0	0	0	0	0	0	0	0	0	0	0	0	0	0	0	2959400	2959400
_(Acetyl (Protein N-term))M(Oxidation (M))DETSPLVSPER_2	Q9BTU6	Phosphatidylinositol 4-kinase type 2-alpha	35.052	1239600	0	0	0	3344800	0	0	0	0	0	0	0	0	0	0	0	4584400
_(Acetyl (Protein N-term))M(Oxidation (M))DFLLGNPFSSPVGQR_2	O60784	Target of Myb protein 1	61.99	0	0	0	0	0	0	0	0	1307900	0	0	0	0	0	0	0	1307900
_(Acetyl (Protein N-term))M(Oxidation (M))DGIVPDIAVGTK_2	P26599	Polypyrimidine tract-binding protein 1	47.403	0	0	0	0	0	0	0	0	0	0	35463000	0	38093000	0	36001000	0	109557000
_(Acetyl (Protein N-term))M(Oxidation (M))DGIVPDIAVGTKR_2	P26599	Polypyrimidine tract-binding protein 1	41.916	0	0	12223000	0	18922000	0	0	0	18273000	0	32672000	0	20545000	0	0	0	102635000
_(Acetyl (Protein N-term))M(Oxidation (M))DPNCSCSPVGSCACAGSCK_3	P80297	Metallothionein-1X	27.571	0	0	0	0	0	1947100	0	0	0	0	0	0	0	0	0	0	1947100
_(Acetyl (Protein N-term))M(Oxidation (M))DPNTVSSFQDILLR_2	NEP		60.057	0	0	0	33566000	0	42049000	0	0	0	234210000	0	211830000	0	29073000	264100	83632000	634624100
_(Acetyl (Protein N-term))M(Oxidation (M))DPNTVSSFQDILLR_3	NEP		60.337	0	0	0	0	0	1467900	0	0	0	0	0	0	0	0	0	2413700	3881600
_(Acetyl (Protein N-term))M(Oxidation (M))DQVM(Oxidation (M))QFVEPSR_2	P60059	Protein transport protein Sec61 subunit gamma	41.28	0	5825700	0	11345000	0	9785600	0	7537000	0	12188000	0	16434000	0	7183900	0	14488000	84787200
_(Acetyl (Protein N-term))M(Oxidation (M))DQVMQFVEPSR_2	P60059	Protein transport protein Sec61 subunit gamma	50.105	0	3597200	0	4237300	0	4677400	0	4156700	0	3976200	0	5560400	0	3684400	0	7051700	36941300
_(Acetyl (Protein N-term))M(Oxidation (M))DSSSSSSAAGLGAVDPQLQHFIEVETQK_3	O60220	Mitochondrial import inner membrane translocase subunit Tim8 A	58.266	0	0	0	0	0	0	0	0	0	0	0	0	0	0	0	1709900	1709900
_(Acetyl (Protein N-term))M(Oxidation (M))DTQKDVQPPK_2	P53803	DNA-directed RNA polymerases I, II, and III subunit RPABC4	19.923	0	0	0	0	0	0	0	0	0	0	0	1955200	0	0	0	0	1955200
_(Acetyl (Protein N-term))M(Oxidation (M))DTSRVQPIKLAR_3	P62857	40S ribosomal protein S28	29.285	0	0	0	2581400	0	6043500	0	1874600	0	0	0	5633600	0	0	0	0	16133100
_(Acetyl (Protein N-term))M(Oxidation (M))DVNPTLLFLK_2	PB1		60.866	0	0	0	0	0	5036100	0	0	0	11039000	0	10443000	0	0	0	267660	26785760
_(Acetyl (Protein N-term))M(Oxidation (M))EAAHFFEGTEK_2	P17707	S-adenosylmethionine decarboxylase proenzyme;S-adenosylmethionine decarboxylase alpha chain;S-adenosylmethionine decarboxylase beta chain	40.921	0	827920	0	1339200	0	1544900	0	563900	0	434670	0	893880	0	0	0	0	5604470
_(Acetyl (Protein N-term))M(Oxidation (M))EAARPPPTAGK_2	Q8WU10	Pyridine nucleotide-disulfide oxidoreductase domain-containing protein 1	17.379	0	0	0	0	0	0	2024400	0	2286000	0	3572800	0	1016900	0	0	0	8900100
_(Acetyl (Protein N-term))M(Oxidation (M))EASSEPPLDAK_2	Q7Z4G1	COMM domain-containing protein 6	28.863	0	2823800	0	2699100	0	3814200	0	2357200	0	0	0	2298500	0	0	0	2697900	16690700
_(Acetyl (Protein N-term))M(Oxidation (M))EATGTDEVDKLK_2	Q96DT6	Cysteine protease ATG4C	29.81	0	0	0	0	0	0	0	0	0	0	0	0	0	0	1781100	0	1781100
_(Acetyl (Protein N-term))M(Oxidation (M))EATLEQHLEDTM(Oxidation (M))K_2	O43504	Ragulator complex protein LAMTOR5	38.24	0	0	0	829150	0	829400	0	0	0	641470	0	897110	0	0	0	0	3197130
_(Acetyl (Protein N-term))M(Oxidation (M))EATLEQHLEDTMK_2	O43504	Ragulator complex protein LAMTOR5	46.433	0	1399000	0	1089300	0	0	0	1582700	0	2135300	0	3431700	0	962560	0	2003900	12604460
_(Acetyl (Protein N-term))M(Oxidation (M))ECPHLSSSVCIAPDSAK_2	Q9Y6I4	Ubiquitin carboxyl-terminal hydrolase 3	35.798	0	0	0	0	4804100	0	0	0	0	0	0	0	0	0	0	0	4804100
_(Acetyl (Protein N-term))M(Oxidation (M))EDPTLYIVER_2	Q6NZI2	Polymerase I and transcript release factor	49.081	2287000	0	0	0	0	0	0	0	0	0	0	0	0	0	0	0	2287000
_(Acetyl (Protein N-term))M(Oxidation (M))EDTPLVISK_2	Q9BT73	Proteasome assembly chaperone 3	38.733	0	1920900	0	2460400	0	3313600	0	5987100	0	9298800	0	9825100	0	6058000	0	8300100	47164000
_(Acetyl (Protein N-term))M(Oxidation (M))EDYLQGCR_2	Q86TP1	Protein prune homolog	34.436	0	0	0	0	0	0	410190	0	0	0	0	0	0	0	0	0	410190
_(Acetyl (Protein N-term))M(Oxidation (M))EEASEGGGNDR_2	Q9BV40	Vesicle-associated membrane protein 8	16.375	0	1578400	0	1189100	0	1363400	0	0	0	0	0	0	0	0	0	0	4130900
_(Acetyl (Protein N-term))M(Oxidation (M))EEDQELER_2	P0DPB6;P0DPB5		26.964	0	0	0	0	0	663270	0	0	0	0	0	0	0	0	0	0	663270
_(Acetyl (Protein N-term))M(Oxidation (M))EEISLANLDTNK_2	Q96GX2	Putative ataxin-7-like protein 3B	47.279	0	0	0	0	0	0	0	0	0	3062200	0	2430000	0	1691000	0	0	7183200
_(Acetyl (Protein N-term))M(Oxidation (M))EESVNQM(Oxidation (M))QPLNEK_2	P10155	60 kDa SS-A/Ro ribonucleoprotein	28.095	0	0	0	0	0	0	1646300	0	0	0	3664000	0	3160600	0	1784200	0	10255100
_(Acetyl (Protein N-term))M(Oxidation (M))EESVNQMQPLNEK_2	P10155	60 kDa SS-A/Ro ribonucleoprotein	35.721	0	0	0	0	3633800	0	3852500	0	2517800	0	6616800	0	7345200	0	5759000	0	29725100
_(Acetyl (Protein N-term))M(Oxidation (M))EETIKDPPTSAVLLDHCHFSQVIFNSVEK_4	Q13137	Calcium-binding and coiled-coil domain-containing protein 2	51.244	0	0	0	0	7328500	0	0	0	0	0	0	0	0	0	0	0	7328500
_(Acetyl (Protein N-term))M(Oxidation (M))EEVVIAGMSGK_2	P49327	Fatty acid synthase;[Acyl-carrier-protein] S-acetyltransferase;[Acyl-carrier-protein] S-malonyltransferase;3-oxoacyl-[acyl-carrier-protein] synthase;3-oxoacyl-[acyl-carrier-protein] reductase;3-hydroxyacyl-[acyl-carrier-protein] dehydratase;Enoyl-[acyl-carrier-protein] reductase;Oleoyl-[acyl-carrier-protein] hydrolase	44.739	0	0	0	0	0	0	0	0	0	0	0	410910	0	0	0	0	410910
_(Acetyl (Protein N-term))M(Oxidation (M))EFDLGAALEPTSQKPGVGAGHGGDPK_3	Q9GZP8	Immortalization up-regulated protein	44.424	0	0	0	1128600	0	0	0	0	0	0	0	0	0	0	0	0	1128600
_(Acetyl (Protein N-term))M(Oxidation (M))EFQAVVMAVGGGSR_2	Q9NR50	Translation initiation factor eIF-2B subunit gamma	60.317	0	0	0	0	1654200	0	0	0	807870	0	848290	0	0	0	0	0	3310360
_(Acetyl (Protein N-term))M(Oxidation (M))EGAGAGSGFR_2	A8MT69	Centromere protein X	26.673	0	0	0	0	0	0	0	728240	0	0	0	884290	0	0	0	748140	2360670
_(Acetyl (Protein N-term))M(Oxidation (M))EGAGAGSGFRK_2	A8MT69	Centromere protein X	20.402	0	631950	0	1166500	0	1402800	0	0	0	0	0	1339100	0	0	0	0	4540350
_(Acetyl (Protein N-term))M(Oxidation (M))EGGFGSDFGGSGSGK_2	Q9Y5L4	Mitochondrial import inner membrane translocase subunit Tim13	38.723	0	9922200	0	14464000	0	19526000	0	13163000	0	17852000	0	22248000	0	10635000	0	17133000	124943200
_(Acetyl (Protein N-term))M(Oxidation (M))EGSGEQPGPQPQHPGDHR_3	Q9UJA5	tRNA (adenine(58)-N(1))-methyltransferase non-catalytic subunit TRM6	17.769	0	0	0	0	0	0	0	0	1647800	0	0	0	0	0	0	0	1647800
_(Acetyl (Protein N-term))M(Oxidation (M))ELEAM(Oxidation (M))SR_2	P61165	Transmembrane protein 258	26.7	0	7042400	0	0	0	0	0	0	0	0	0	0	0	0	0	5688900	12731300
_(Acetyl (Protein N-term))M(Oxidation (M))ELEAMSR_2	P61165	Transmembrane protein 258	37.806	0	13201000	0	0	0	16832000	0	13540000	0	12245000	0	16278000	0	0	0	0	72096000
_(Acetyl (Protein N-term))M(Oxidation (M))ELITILEK_2	Q14974	Importin subunit beta-1	62.041	0	0	0	0	0	0	0	0	0	0	0	246470	0	0	0	0	246470
_(Acetyl (Protein N-term))M(Oxidation (M))ELLGEYVGQEGKPQK_2	Q9BXV9	Uncharacterized protein C14orf142	45.437	0	0	0	0	0	0	0	0	0	714600	0	548330	0	0	0	0	1262930
_(Acetyl (Protein N-term))M(Oxidation (M))ELSAEYLR_2	Q9H3K6	BolA-like protein 2	44.617	0	11380000	0	15596000	0	0	0	18640000	0	25211000	0	29580000	0	18624000	0	32999000	152030000
_(Acetyl (Protein N-term))M(Oxidation (M))ELVTFR_2	Q8IYB9	Zinc finger protein 595	45.978	0	0	0	0	0	0	0	0	0	0	0	659410	0	0	0	0	659410
_(Acetyl (Protein N-term))M(Oxidation (M))EPDGTYEPGFVGIR_2	P36954	DNA-directed RNA polymerase II subunit RPB9	47.947	0	0	0	0	0	1353100	0	0	0	0	0	0	0	0	0	882250	2235350
_(Acetyl (Protein N-term))M(Oxidation (M))ESYHKPDQQK_3	P29401	Transketolase	14.019	0	0	3632600	4414900	0	7257000	0	0	0	0	0	0	0	0	0	0	15304500
_(Acetyl (Protein N-term))M(Oxidation (M))ETEQPEETFPNTETNGEFGK_2	P61978	Heterogeneous nuclear ribonucleoprotein K	41.973	0	0	0	0	0	0	3437900	0	3113500	0	3845800	0	0	0	0	0	10397200
_(Acetyl (Protein N-term))M(Oxidation (M))ETEQPEETFPNTETNGEFGK_3	P61978	Heterogeneous nuclear ribonucleoprotein K	41.911	0	0	0	0	0	0	8756300	0	15156000	0	15800000	0	24206000	0	17862000	0	81780300
_(Acetyl (Protein N-term))M(Oxidation (M))ETILEQQR_2	Q12874	Splicing factor 3A subunit 3	35.493	0	0	0	0	0	0	7252000	0	11430000	0	11614000	0	0	0	5357300	0	35653300
_(Acetyl (Protein N-term))M(Oxidation (M))ETLSFPR_2	Q9BZD4	Kinetochore protein Nuf2	43.07	0	0	0	0	0	0	1463700	0	2121400	0	0	0	0	0	0	0	3585100
_(Acetyl (Protein N-term))M(Oxidation (M))EVAANCSLR_2	Q96RS6	NudC domain-containing protein 1	29.798	0	0	3414700	0	0	0	0	0	3346400	0	3483200	0	0	0	0	0	10244300
_(Acetyl (Protein N-term))M(Oxidation (M))EVDAPGVDGR_2	Q8WVX3	Uncharacterized protein C4orf3	29.501	0	0	0	0	0	0	0	6556400	0	7576200	0	1111000	0	0	0	8026700	23270300
_(Acetyl (Protein N-term))M(Oxidation (M))EYM(Oxidation (M))AESTDR_2	Q96D46	60S ribosomal export protein NMD3	24.281	0	0	0	0	0	0	1414000	0	1474100	0	2874400	0	0	0	0	0	5762500
_(Acetyl (Protein N-term))M(Oxidation (M))EYMAESTDR_2	Q96D46	60S ribosomal export protein NMD3	33.343	0	0	0	0	0	0	2405700	0	0	0	3562900	0	0	0	0	0	5968600
_(Acetyl (Protein N-term))M(Oxidation (M))HFSIPETESR_2	Q15036	Sorting nexin-17	35.366	3894800	0	5564900	0	0	0	5245800	0	6166700	0	6016800	0	0	0	0	0	26889000
_(Acetyl (Protein N-term))M(Oxidation (M))ISAAQLLDELM(Oxidation (M))GR_2	O95232	Luc7-like protein 3	62.156	0	0	1015400	0	1673300	0	531700	0	3987200	0	4204800	0	0	0	1571600	0	12984000
_(Acetyl (Protein N-term))M(Oxidation (M))ISAAQLLDELMGR_2	O95232	Luc7-like protein 3	62.606	0	0	0	0	2246700	0	0	0	0	0	0	0	0	0	0	0	2246700
_(Acetyl (Protein N-term))M(Oxidation (M))IVADSECR_2	P58004	Sestrin-2	30.381	0	0	0	0	0	0	3076000	0	0	0	0	0	0	0	0	0	3076000
_(Acetyl (Protein N-term))M(Oxidation (M))LFYSFFK_2	Q9Y333	U6 snRNA-associated Sm-like protein LSm2	62.184	0	0	0	0	0	0	0	0	0	0	0	215880	0	0	0	0	215880
_(Acetyl (Protein N-term))M(Oxidation (M))LGPEGGEGFVVK_2	P52597	Heterogeneous nuclear ribonucleoprotein F;Heterogeneous nuclear ribonucleoprotein F, N-terminally processed	45.344	0	0	0	0	0	394370	0	0	0	0	0	0	0	0	0	0	394370
_(Acetyl (Protein N-term))M(Oxidation (M))LGTEGGEGFVVK_2	P31943	Heterogeneous nuclear ribonucleoprotein H;Heterogeneous nuclear ribonucleoprotein H, N-terminally processed	43.579	6177500	0	4524700	0	25292000	0	1557400	0	0	0	0	0	0	0	2883000	0	40434600
_(Acetyl (Protein N-term))M(Oxidation (M))LSHADLLDARLGM(Oxidation (M))K_2	Q5XKR4	Homeobox protein orthopedia	54.706	0	0	0	0	2113900	0	0	0	0	0	0	0	0	0	0	0	2113900
_(Acetyl (Protein N-term))M(Oxidation (M))M(Oxidation (M))CGAPSATQPATAETQHIADQVR_3	P04080	Cystatin-B	36.58	0	17274000	0	17623000	0	25752000	0	11885000	0	0	0	21470000	0	29247000	0	35405000	158656000
_(Acetyl (Protein N-term))M(Oxidation (M))M(Oxidation (M))LGTEGGEGFVVK_2	P31943	Heterogeneous nuclear ribonucleoprotein H;Heterogeneous nuclear ribonucleoprotein H, N-terminally processed	42.771	2951500	0	0	0	18072000	0	1849400	0	0	0	0	0	0	0	0	0	22872900
_(Acetyl (Protein N-term))M(Oxidation (M))M(Oxidation (M))PTPVILLK_2	Q99832	T-complex protein 1 subunit eta	48.808	0	0	0	0	0	0	1263600	0	2277300	0	0	0	3432600	0	0	0	6973500
_(Acetyl (Protein N-term))M(Oxidation (M))MCGAPSATQPATAETQHIADQVR_2	P04080	Cystatin-B	39.407	0	0	0	0	0	2866000	0	0	0	1822900	0	0	0	0	0	2201400	6890300
_(Acetyl (Protein N-term))M(Oxidation (M))MCGAPSATQPATAETQHIADQVR_3	P04080	Cystatin-B	39.61	0	16297000	0	15933000	0	28842000	0	0	0	34313000	0	20046000	0	0	0	40540000	155971000
_(Acetyl (Protein N-term))M(Oxidation (M))MGHRPVLVLSQNTK_3	P49368	T-complex protein 1 subunit gamma	32.606	0	0	0	0	0	0	0	0	0	0	0	0	0	0	0	1025200	1025200
_(Acetyl (Protein N-term))M(Oxidation (M))MLGTEGGEGFVVK_2	P31943	Heterogeneous nuclear ribonucleoprotein H;Heterogeneous nuclear ribonucleoprotein H, N-terminally processed	50.122	1579700	0	3890000	0	13706000	0	0	0	0	0	0	0	1712700	0	2131200	0	23019600
_(Acetyl (Protein N-term))M(Oxidation (M))NDTVTIR_2	P62847	40S ribosomal protein S24	28.538	0	0	0	0	0	0	0	0	0	0	0	1482900	0	0	0	0	1482900
_(Acetyl (Protein N-term))M(Oxidation (M))NGQLDLSGK_2	Q92734	Protein TFG	32.047	2431500	0	0	0	0	0	2770800	0	0	0	0	0	0	0	0	0	5202300
_(Acetyl (Protein N-term))M(Oxidation (M))NGTLDHPDQPDLDAIK_2	Q92879	CUGBP Elav-like family member 1	38.116	0	0	0	0	5835100	0	1442200	0	0	0	3520100	0	0	0	2687600	0	13485000
_(Acetyl (Protein N-term))M(Oxidation (M))NPAAEAEFNILLATDSYK_2	P43490	Nicotinamide phosphoribosyltransferase	62.081	459540	0	0	0	5997500	0	0	0	0	0	0	0	0	0	0	0	6457040
_(Acetyl (Protein N-term))M(Oxidation (M))NPEYDYLFK_2	Q9H0U4	Ras-related protein Rab-1B	52.123	0	0	0	229060	0	0	0	0	0	0	0	0	0	0	0	0	229060
_(Acetyl (Protein N-term))M(Oxidation (M))NPNCAR_2	Q14847	LIM and SH3 domain protein 1	13.671	0	0	0	0	0	679740	0	0	0	0	0	0	0	0	0	0	679740
_(Acetyl (Protein N-term))M(Oxidation (M))NSLEQAEDLKAFER_2	Q8N9A8	Nuclear envelope phosphatase-regulatory subunit 1	45.271	0	0	0	0	0	995490	0	0	0	0	0	0	0	0	0	0	995490
_(Acetyl (Protein N-term))M(Oxidation (M))NSVGEACTDM(Oxidation (M))KR_2	O43715	TP53-regulated inhibitor of apoptosis 1	19.158	0	0	0	490420	0	0	0	0	0	0	0	745560	0	0	0	642760	1878740
_(Acetyl (Protein N-term))M(Oxidation (M))NSVGEACTDMKR_2	O43715	TP53-regulated inhibitor of apoptosis 1	25.253	0	0	0	447290	0	0	0	820690	0	0	0	1091000	0	0	0	1384600	3743580
_(Acetyl (Protein N-term))M(Oxidation (M))NVDHEVNLLVEEIHR_3	Q9P1F3	Costars family protein ABRACL	52.985	0	0	0	0	0	439230	0	4672700	0	1012300	0	4682300	0	0	0	21647000	32453530
_(Acetyl (Protein N-term))M(Oxidation (M))NVTSLFSFTSPAVK_2	Q15797	Mothers against decapentaplegic homolog 1	60.77	0	0	0	0	0	0	0	0	0	0	341160	0	0	0	0	0	341160
_(Acetyl (Protein N-term))M(Oxidation (M))QAALEVTAR_2	Q9BSY4	Coiled-coil-helix-coiled-coil-helix domain-containing protein 5	35.051	0	3130700	0	2224500	0	5144600	0	1839200	0	1789500	0	1936800	0	1109700	0	2570400	19745400
_(Acetyl (Protein N-term))M(Oxidation (M))QNDAGEFVDLYVPR_2	P63220	40S ribosomal protein S21	55.801	0	21047000	0	45598000	0	31432000	0	23936000	0	37962000	0	48871000	0	12579000	0	37695000	259120000
_(Acetyl (Protein N-term))M(Oxidation (M))QNDAGEFVDLYVPR_3	P63220	40S ribosomal protein S21	55.546	0	0	0	8281400	0	4983900	0	0	0	4652000	0	6808600	0	0	0	0	24725900
_(Acetyl (Protein N-term))M(Oxidation (M))QNDAGEFVDLYVPRK_2	P63220	40S ribosomal protein S21	48.471	0	0	0	1761900	0	1478700	0	535480	0	0	0	2604800	0	0	0	440060	6820940
_(Acetyl (Protein N-term))M(Oxidation (M))QSPAVLVTSR_2	Q53T59	HCLS1-binding protein 3	37.572	2379200	0	3358800	0	6398800	0	0	0	0	0	0	0	0	0	0	0	12136800
_(Acetyl (Protein N-term))M(Oxidation (M))SREM(Oxidation (M))QDVDLAEVK_2	Q92597	Protein NDRG1	47.079	0	0	0	0	3803400	0	0	0	0	0	0	0	0	0	0	0	3803400
_(Acetyl (Protein N-term))M(Oxidation (M))TAEEMK_1	Q02790	Peptidyl-prolyl cis-trans isomerase FKBP4;Peptidyl-prolyl cis-trans isomerase FKBP4, N-terminally processed	20.487	0	0	0	0	0	0	0	0	1033400	0	0	0	0	0	0	0	1033400
_(Acetyl (Protein N-term))M(Oxidation (M))TEADVNPK_2	P55769	NHP2-like protein 1;NHP2-like protein 1, N-terminally processed	20.936	0	0	0	0	0	0	0	1727000	0	0	0	0	0	1166800	0	1344000	4237800
_(Acetyl (Protein N-term))M(Oxidation (M))VDMMDLPR_2	P35244	Replication protein A 14 kDa subunit	49.378	0	0	0	0	0	0	0	446890	0	386470	0	651090	0	0	0	781990	2266440
_(Acetyl (Protein N-term))M(Oxidation (M))VGGEAAAAVEELVSGVR_2	Q96HQ2	CDKN2AIP N-terminal-like protein	62.36	0	0	0	0	0	0	0	0	0	0	0	0	0	0	0	1204500	1204500
_(Acetyl (Protein N-term))M(Oxidation (M))VNPTVFFDIAVDGEPLGR_2	P62937	Peptidyl-prolyl cis-trans isomerase A;Peptidyl-prolyl cis-trans isomerase A, N-terminally processed	62.47	0	0	0	0	0	0	461540	0	0	0	0	0	752250	0	904100	0	2117890
_(Acetyl (Protein N-term))M(Oxidation (M))VPLCQVEVLYFAK_2	O96033	Molybdopterin synthase sulfur carrier subunit	62.046	0	0	0	0	0	0	0	0	0	163010	0	0	0	0	0	0	163010
_(Acetyl (Protein N-term))MAAVAAVAAR_2	Q14697	Neutral alpha-glucosidase AB	37.212	0	0	12330000	0	0	0	0	0	0	0	0	0	0	0	0	0	12330000
_(Acetyl (Protein N-term))MADDKDSLPKLK_2	L0R6Q1		62.046	0	0	0	0	0	2099600	0	0	0	0	0	0	0	0	0	0	2099600
_(Acetyl (Protein N-term))MDDREDLVYQAK_2	P62258	14-3-3 protein epsilon	35.544	0	0	0	0	0	1061500	0	3002500	0	0	0	0	0	4192000	0	6776800	15032800
_(Acetyl (Protein N-term))MDETSPLVSPER_2	Q9BTU6	Phosphatidylinositol 4-kinase type 2-alpha	42.233	877800	0	0	0	4561200	0	1089200	0	0	0	0	0	0	0	0	0	6528200
_(Acetyl (Protein N-term))MDFLLGNPFSSPVGQR_2	O60784	Target of Myb protein 1	62.603	0	0	0	0	0	0	0	0	2849900	0	1557300	0	0	0	0	0	4407200
_(Acetyl (Protein N-term))MDGIVPDIAVGTK_1	P26599	Polypyrimidine tract-binding protein 1	55.08	0	0	0	0	0	0	292320	0	0	0	777910	0	0	0	0	0	1070230
_(Acetyl (Protein N-term))MDGIVPDIAVGTK_2	P26599	Polypyrimidine tract-binding protein 1	55.255	0	0	0	0	0	0	29711000	0	39882000	0	42327000	178230	68167000	0	47613000	0	227878230
_(Acetyl (Protein N-term))MDGIVPDIAVGTKR_2	P26599	Polypyrimidine tract-binding protein 1	48.554	0	0	0	0	19074000	0	13194000	0	16119000	0	42442000	0	38752000	0	48591000	0	178172000
_(Acetyl (Protein N-term))MDGIVTEVAVGVK_2	Q9UKA9	Polypyrimidine tract-binding protein 2	57.47	0	0	0	0	0	0	0	0	896270	0	563210	0	493760	0	486570	0	2439810
_(Acetyl (Protein N-term))MDKNELVQK_2	P63104	14-3-3 protein zeta/delta	26.793	0	0	0	0	0	1514300	0	0	0	940060	0	1851100	0	0	0	0	4305460
_(Acetyl (Protein N-term))MDPNCSCAAGDSCTCAGSCK_3	P02795	Metallothionein-2	28.334	0	1800600	0	0	0	2307600	0	0	0	0	0	0	0	0	0	0	4108200
_(Acetyl (Protein N-term))MDPNCSCSPVGSCACAGSCK_3	P80297	Metallothionein-1X	33.179	0	0	0	0	0	534800	0	0	0	0	0	0	0	0	0	0	534800
_(Acetyl (Protein N-term))MDPNTIIEALR_2	O95373	Importin-7	62.213	0	0	0	0	0	0	0	0	0	0	0	0	0	0	337090	0	337090
_(Acetyl (Protein N-term))MDPNTVSSFQDILLR_2	NEP		62.268	0	0	0	32792000	0	34587000	974970	339920	0	767170	809280	448550000	0	13037000	0	332290000	864147340
_(Acetyl (Protein N-term))MDQVM(Oxidation (M))QFVEPSR_2	P60059	Protein transport protein Sec61 subunit gamma	50.524	0	1276200	0	0	0	0	0	3061300	0	0	0	5588900	0	4007400	0	6872800	20806600
_(Acetyl (Protein N-term))MDQVMQFVEPSR_2	P60059	Protein transport protein Sec61 subunit gamma	61.399	0	2584600	0	3557500	0	3734800	0	9365800	0	4181300	0	6199600	0	3397000	0	13369000	46389600
_(Acetyl (Protein N-term))MDSEVQR_2	Q9BS18	Anaphase-promoting complex subunit 13	25.738	0	0	0	0	0	0	0	948510	0	0	0	0	0	0	0	1061500	2010010
_(Acetyl (Protein N-term))MDTPLRR_2	Q9H6F5	Coiled-coil domain-containing protein 86	27.336	0	0	0	0	0	0	0	0	4830200	0	3545300	0	11371000	0	8927200	0	28673700
_(Acetyl (Protein N-term))MDTQKDVQPPK_2	P53803	DNA-directed RNA polymerases I, II, and III subunit RPABC4	25.604	0	818600	0	340800	0	1287400	0	2122600	0	1321300	0	0	0	1744200	0	2883300	10518200
_(Acetyl (Protein N-term))MDTSRVQPIKLAR_3	P62857	40S ribosomal protein S28	35.099	0	0	0	0	0	2558900	0	0	0	0	0	0	0	0	0	2387100	4946000
_(Acetyl (Protein N-term))MDVNIAPLR_2	O75915	PRA1 family protein 3	50.099	728520	0	0	0	0	0	0	0	0	0	0	0	1968700	0	1532600	0	4229820
_(Acetyl (Protein N-term))MDVNPTLLFLK_2	PB1		62.408	0	0	0	8050600	0	7501000	0	0	0	24688000	0	33051000	0	3039400	0	62545000	138875000
_(Acetyl (Protein N-term))MEAAHFFEGTEK_2	P17707	S-adenosylmethionine decarboxylase proenzyme;S-adenosylmethionine decarboxylase alpha chain;S-adenosylmethionine decarboxylase beta chain	47.743	0	1967100	0	1632300	0	1932900	0	1267000	0	775600	0	1696000	0	193110	0	537920	10001930
_(Acetyl (Protein N-term))MEAARPPPTAGK_2	Q8WU10	Pyridine nucleotide-disulfide oxidoreductase domain-containing protein 1	24.992	0	0	1707100	0	0	0	4039500	0	3684800	0	3866700	0	3469500	0	0	0	16767600
_(Acetyl (Protein N-term))MEASSEPPLDAK_2	Q7Z4G1	COMM domain-containing protein 6	36.066	0	1700300	0	2489600	0	2818200	0	2297200	0	1289100	0	1806000	0	1653200	0	1841500	15895100
_(Acetyl (Protein N-term))MEATGTDEVDKLK_2	Q96DT6	Cysteine protease ATG4C	36.259	0	0	0	0	0	0	2952000	0	0	0	0	0	3552600	0	5882300	0	12386900
_(Acetyl (Protein N-term))MEATLEQHLEDTM(Oxidation (M))K_2	O43504	Ragulator complex protein LAMTOR5	46.796	0	1029200	0	1131900	0	1162800	0	923540	0	1597000	0	2037000	0	623140	0	1607900	10112480
_(Acetyl (Protein N-term))MEATLEQHLEDTMK_2	O43504	Ragulator complex protein LAMTOR5	53.68	0	764270	0	862990	0	1093200	0	3762600	0	2424300	0	0	0	653560	0	3278000	12838920
_(Acetyl (Protein N-term))MEDFATR_2	Q9BU79	Transmembrane protein 243	40.782	0	0	0	0	0	572570	0	0	0	0	0	0	0	0	0	0	572570
_(Acetyl (Protein N-term))MEDPTLYIVER_2	Q6NZI2	Polymerase I and transcript release factor	55.209	1610300	0	1773400	0	7791600	0	0	0	0	0	0	0	0	0	0	0	11175300
_(Acetyl (Protein N-term))MEDTPLVISK_1	Q9BT73	Proteasome assembly chaperone 3	46.776	0	0	0	0	0	0	0	572250	0	0	0	0	0	524660	0	847240	1944150
_(Acetyl (Protein N-term))MEDTPLVISK_2	Q9BT73	Proteasome assembly chaperone 3	46.817	0	1694900	0	1722300	0	2113600	0	6571800	0	7791800	0	10012000	0	7092400	0	15068000	52066800
_(Acetyl (Protein N-term))MEDYLQGCR_2	Q86TP1	Protein prune homolog	45.925	0	0	0	0	0	0	0	0	0	0	0	0	0	0	3618700	0	3618700
_(Acetyl (Protein N-term))MEEASEGGGNDR_2	Q9BV40	Vesicle-associated membrane protein 8	24.56	0	0	0	1741900	0	0	0	0	0	0	0	0	0	0	0	0	1741900
_(Acetyl (Protein N-term))MEEDQELER_2	P0DPB6;P0DPB5		34.343	0	0	0	0	0	0	0	0	0	0	0	0	0	746090	0	0	746090
_(Acetyl (Protein N-term))MEEISLANLDTNK_2	Q96GX2	Putative ataxin-7-like protein 3B	54.423	0	445270	0	507940	0	652320	0	1998300	0	2376000	0	1992800	0	2055600	0	3523400	13551630
_(Acetyl (Protein N-term))MEEPEMQLK_2	Q96FH0	Protein MEF2BNB	42.553	0	388670	0	0	0	571040	0	882790	0	0	0	0	0	0	0	895670	2738170
_(Acetyl (Protein N-term))MEESVNQM(Oxidation (M))QPLNEK_2	P10155	60 kDa SS-A/Ro ribonucleoprotein	34.759	0	0	0	0	0	0	2083100	0	3612800	0	0	0	0	0	0	0	5695900
_(Acetyl (Protein N-term))MEESVNQMQPLNEK_2	P10155	60 kDa SS-A/Ro ribonucleoprotein	42.732	0	0	3002100	0	3207600	0	11574000	0	9245700	0	8399300	0	20196000	0	12795000	0	68419700
_(Acetyl (Protein N-term))MEEVVIAGMSGK_2	P49327	Fatty acid synthase;[Acyl-carrier-protein] S-acetyltransferase;[Acyl-carrier-protein] S-malonyltransferase;3-oxoacyl-[acyl-carrier-protein] synthase;3-oxoacyl-[acyl-carrier-protein] reductase;3-hydroxyacyl-[acyl-carrier-protein] dehydratase;Enoyl-[acyl-carrier-protein] reductase;Oleoyl-[acyl-carrier-protein] hydrolase	58.179	0	219220	0	0	0	256640	0	311500	0	0	0	0	0	247360	0	0	1034720
_(Acetyl (Protein N-term))MEFQAVVMAVGGGSR_2	Q9NR50	Translation initiation factor eIF-2B subunit gamma	62.28	0	0	0	0	2933700	0	0	0	0	0	0	0	0	0	0	0	2933700
_(Acetyl (Protein N-term))MEGAGAGSGFR_2	A8MT69	Centromere protein X	35.247	0	0	0	0	0	0	0	1240300	0	0	0	1128400	0	840920	0	1257500	4467120
_(Acetyl (Protein N-term))MEGAGAGSGFRK_2	A8MT69	Centromere protein X	27.326	0	0	0	1184300	0	1463800	0	1163700	0	0	0	1239100	0	0	0	1230900	6281800
_(Acetyl (Protein N-term))MEGGFGSDFGGSGSGK_2	Q9Y5L4	Mitochondrial import inner membrane translocase subunit Tim13	46.011	0	0	0	0	0	14353000	0	18631000	0	12272000	0	14466000	0	10374000	0	27342000	97438000
_(Acetyl (Protein N-term))MEGPLSVFGDR_2	P17987	T-complex protein 1 subunit alpha	60.364	0	0	0	0	0	0	132280	0	0	0	0	0	443910	0	0	0	576190
_(Acetyl (Protein N-term))MEGSGEQPGPQPQHPGDHR_3	Q9UJA5	tRNA (adenine(58)-N(1))-methyltransferase non-catalytic subunit TRM6	22.095	0	0	0	0	0	0	0	0	0	0	0	0	4839500	0	0	0	4839500
_(Acetyl (Protein N-term))MELEAM(Oxidation (M))SR_2	P61165	Transmembrane protein 258	36.275	0	7224800	0	11084000	0	9861300	0	9391700	0	6244000	0	8088500	0	0	0	9602900	61497200
_(Acetyl (Protein N-term))MELEAMSR_1	P61165	Transmembrane protein 258	46.213	0	0	0	0	0	1606900	0	0	0	0	0	0	0	0	0	0	1606900
_(Acetyl (Protein N-term))MELEAMSR_2	P61165	Transmembrane protein 258	46.268	0	13750000	0	15851000	0	16350000	0	27715000	0	16363000	0	19347000	0	21709000	0	34591000	165676000
_(Acetyl (Protein N-term))MELGELLYNK_2	Q9BTE1	Dynactin subunit 5	61.958	0	0	0	0	0	0	0	0	0	128030	0	146120	0	0	0	275430	549580
_(Acetyl (Protein N-term))MELLGEYVGQEGKPQK_2	Q9BXV9	Uncharacterized protein C14orf142	55.409	0	0	0	0	0	735770	0	982780	0	0	0	0	0	0	0	2495500	4214050
_(Acetyl (Protein N-term))MELSAEYLR_2	Q9H3K6	BolA-like protein 2	53.255	0	9672600	0	12402000	0	13273000	0	28787000	0	24276000	0	30068000	0	25065000	0	54819000	198362600
_(Acetyl (Protein N-term))MELVTFR_2	Q8IYB9	Zinc finger protein 595	56.769	0	0	0	0	0	0	0	0	0	0	0	468070	0	501990	0	916480	1886540
_(Acetyl (Protein N-term))MEMEKEFEQIDK_2	P18031	Tyrosine-protein phosphatase non-receptor type 1	50.731	0	0	0	0	7896600	0	0	0	0	0	0	0	0	0	1593100	0	9489700
_(Acetyl (Protein N-term))MEPDGTYEPGFVGIR_2	P36954	DNA-directed RNA polymerase II subunit RPB9	52.82	0	572690	0	0	0	1231400	0	773580	0	0	0	0	0	0	0	1624900	4202570
_(Acetyl (Protein N-term))MEQVNELKEK_2	P31948	Stress-induced-phosphoprotein 1	34.016	0	0	0	0	0	0	4317600	0	2016700	0	6171000	0	7009100	0	6573000	0	26087400
_(Acetyl (Protein N-term))MESDFYLR_2	P61326	Protein mago nashi homolog	51.68	0	0	0	0	0	0	0	0	0	301880	0	430880	0	0	0	459820	1192580
_(Acetyl (Protein N-term))MESETEPEPVTLLVK_2	Q15011	Homocysteine-responsive endoplasmic reticulum-resident ubiquitin-like domain member 1 protein	54.637	0	0	0	0	3125900	0	0	0	0	0	0	0	0	0	0	0	3125900
_(Acetyl (Protein N-term))MESMFSSPAEAALQR_2	Q9BQC3	Diphthamide biosynthesis protein 2	56.746	0	0	0	0	0	0	0	0	0	0	766010	0	0	0	666490	0	1432500
_(Acetyl (Protein N-term))MESYHKPDQQK_3	P29401	Transketolase	19.465	0	0	0	5546800	0	0	0	1874400	0	0	0	0	0	0	0	3412400	10833600
_(Acetyl (Protein N-term))METDLNSQDRK_2	O75143	Autophagy-related protein 13	26.708	0	0	0	0	0	0	1776700	0	0	0	2239800	0	1676200	0	0	0	5692700
_(Acetyl (Protein N-term))METEQPEETFPNTETNGEFGK_2	P61978	Heterogeneous nuclear ribonucleoprotein K	46.105	0	0	0	0	0	0	5208600	0	4176500	0	5370700	0	17250000	0	5216800	0	37222600
_(Acetyl (Protein N-term))METEQPEETFPNTETNGEFGK_3	P61978	Heterogeneous nuclear ribonucleoprotein K	46.103	0	0	0	0	8030200	0	15993000	0	13777000	0	16873000	0	55453000	0	18039000	0	128165200
_(Acetyl (Protein N-term))METILEQQR_2	Q12874	Splicing factor 3A subunit 3	49.142	0	0	0	0	0	0	32954000	0	37490000	0	38647000	0	65470000	0	32307000	0	206868000
_(Acetyl (Protein N-term))METILEQQRR_2	Q12874	Splicing factor 3A subunit 3	42.836	0	0	0	0	0	0	0	0	0	0	0	0	2757700	0	0	0	2757700
_(Acetyl (Protein N-term))METLSFPR_2	Q9BZD4	Kinetochore protein Nuf2	51.534	0	0	0	0	0	0	1690900	0	1909900	0	1640700	0	2493900	0	2952400	0	10687800
_(Acetyl (Protein N-term))METMASPGKDNYR_2	O60684	Importin subunit alpha-7	32.138	0	0	0	0	0	0	1518100	0	0	0	0	0	0	0	1567500	0	3085600
_(Acetyl (Protein N-term))METVQLR_2	Q13043	Serine/threonine-protein kinase 4;Serine/threonine-protein kinase 4 37kDa subunit;Serine/threonine-protein kinase 4 18kDa subunit	40.232	0	0	0	0	0	0	1884600	0	0	0	0	0	0	0	0	0	1884600
_(Acetyl (Protein N-term))MEVAANCSLR_2	Q96RS6	NudC domain-containing protein 1	39.613	0	0	7308700	0	0	0	8835500	0	0	0	6608500	0	0	0	0	0	22752700
_(Acetyl (Protein N-term))MEVDAPGVDGR_2	Q8WVX3	Uncharacterized protein C4orf3	38.336	0	0	0	0	0	7121200	0	8533500	0	8270300	0	10746000	0	6849400	0	13580000	55100400
_(Acetyl (Protein N-term))MEVLAAETTSQQER_2	O75781	Paralemmin-1	50.79	0	0	0	0	0	0	1095500	0	0	0	1550400	0	1392800	0	2421400	0	6460100
_(Acetyl (Protein N-term))MEYM(Oxidation (M))AESTDR_2	Q96D46	60S ribosomal export protein NMD3	32.352	0	0	0	0	0	0	1577800	0	0	0	0	0	1251700	0	0	0	2829500
_(Acetyl (Protein N-term))MEYMAESTDR_2	Q96D46	60S ribosomal export protein NMD3	44.672	1839000	0	4619100	0	4183100	0	8158900	0	5453100	0	6868800	0	8985100	0	7923500	0	48030600
_(Acetyl (Protein N-term))MHFSIPETESR_2	Q15036	Sorting nexin-17	43.641	4734200	0	8606800	0	26312000	0	6068700	0	8878000	0	7559900	0	2287900	0	2988000	0	67435500
_(Acetyl (Protein N-term))MISAAQLLDELM(Oxidation (M))GR_2	O95232	Luc7-like protein 3	62.62	0	0	0	0	0	0	0	0	2602900	0	1535400	0	479850	0	0	0	4618150
_(Acetyl (Protein N-term))MIVADSECR_2	P58004	Sestrin-2	38.887	0	0	0	0	0	0	6249500	0	0	0	0	0	5133900	0	0	0	11383400
_(Acetyl (Protein N-term))MLGTEGGEGFVVK_2	P31943	Heterogeneous nuclear ribonucleoprotein H;Heterogeneous nuclear ribonucleoprotein H, N-terminally processed	50.829	3668800	0	3953200	0	29742000	0	1146000	0	0	0	0	0	2856700	0	3533400	0	44900100
_(Acetyl (Protein N-term))MLSVASR_2	P47985	Cytochrome b-c1 complex subunit Rieske, mitochondrial;Cytochrome b-c1 complex subunit 11	39.639	0	0	0	403920	0	0	0	0	0	0	0	0	0	0	0	0	403920
_(Acetyl (Protein N-term))MMCGAPSATQPATAETQHIADQVR_2	P04080	Cystatin-B	43.168	0	0	0	0	0	0	0	0	0	0	0	2651800	0	0	0	6739300	9391100
_(Acetyl (Protein N-term))MMCGAPSATQPATAETQHIADQVR_3	P04080	Cystatin-B	43.15	0	0	0	0	0	28321000	0	34791000	0	22132000	0	32240000	0	31387000	0	73400000	222271000
_(Acetyl (Protein N-term))MMLGTEGGEGFVVK_2	P31943	Heterogeneous nuclear ribonucleoprotein H;Heterogeneous nuclear ribonucleoprotein H, N-terminally processed	55.622	1762800	0	2356600	0	25158000	0	582880	0	605470	0	591620	0	1285200	0	2527900	630380	35500850
_(Acetyl (Protein N-term))MMLSTEGR_2	P55795	Heterogeneous nuclear ribonucleoprotein H2	41.318	1479400	0	0	0	8665600	0	0	0	0	0	0	0	0	0	0	0	10145000
_(Acetyl (Protein N-term))MMPTPVILLK_2	Q99832	T-complex protein 1 subunit eta	62.055	0	0	0	0	0	0	2567400	0	3628800	0	2422100	0	9566200	0	2607100	0	20791600
_(Acetyl (Protein N-term))MNAPPAFESFLLFEGEKK_2	P52435	DNA-directed RNA polymerase II subunit RPB11-a	62.038	0	0	0	0	0	0	0	375780	0	0	0	0	0	0	0	0	375780
_(Acetyl (Protein N-term))MNGQLDLSGK_2	Q92734	Protein TFG	40.799	0	0	4556100	0	9757300	0	0	0	3833100	0	7760000	0	8538900	0	9232100	0	43677500
_(Acetyl (Protein N-term))MNGTLDHPDQPDLDAIK_2	Q92879	CUGBP Elav-like family member 1	42.964	1527000	0	0	0	6461200	0	2654200	0	2647800	0	2333800	0	4695900	0	5227900	0	25547800
_(Acetyl (Protein N-term))MNINDLK_1	Q16222	UDP-N-acetylhexosamine pyrophosphorylase;UDP-N-acetylgalactosamine pyrophosphorylase;UDP-N-acetylglucosamine pyrophosphorylase	42.864	0	0	0	0	0	0	0	0	0	0	0	0	2493800	0	2760500	0	5254300
_(Acetyl (Protein N-term))MNNSGADEIGK_2	Q96EP5	DAZ-associated protein 1	28.612	0	0	0	0	0	0	0	0	0	0	0	1193600	0	0	0	0	1193600
_(Acetyl (Protein N-term))MNPAAEAEFNILLATDSYK_2	P43490	Nicotinamide phosphoribosyltransferase	62.354	274050	0	0	0	2344000	0	0	0	0	0	0	0	0	0	0	0	2618050
_(Acetyl (Protein N-term))MNSLEQAEDLKAFER_2	Q8N9A8	Nuclear envelope phosphatase-regulatory subunit 1	50.163	0	340450	0	0	0	860780	0	0	0	0	0	0	0	0	0	0	1201230
_(Acetyl (Protein N-term))MNSVGEACTDM(Oxidation (M))KR_2	O43715	TP53-regulated inhibitor of apoptosis 1	25.947	0	0	0	0	0	0	0	989170	0	0	0	0	0	0	0	582760	1571930
_(Acetyl (Protein N-term))MNSVGEACTDMKR_2	O43715	TP53-regulated inhibitor of apoptosis 1	32.175	0	825280	0	0	0	0	0	1762400	0	0	0	1770700	0	999490	0	2504300	7862170
_(Acetyl (Protein N-term))MNVDHEVNLLVEEIHR_3	Q9P1F3	Costars family protein ABRACL	57.424	0	0	0	0	0	0	0	1162300	0	0	0	735270	0	0	0	8721300	10618870
_(Acetyl (Protein N-term))MQAALEVTAR_2	Q9BSY4	Coiled-coil-helix-coiled-coil-helix domain-containing protein 5	47.794	0	2318300	0	2702000	0	2988800	0	3321200	0	1484500	0	0	0	0	0	2951600	15766400
_(Acetyl (Protein N-term))MQNDAGEFVDLYVPR_2	P63220	40S ribosomal protein S21	60.289	0	3871100	0	5786600	0	0	0	21676000	0	8500700	0	14278000	0	0	0	30260000	84372400
_(Acetyl (Protein N-term))MQNDAGEFVDLYVPR_3	P63220	40S ribosomal protein S21	60.305	0	0	0	0	0	0	0	1145900	0	0	0	0	0	0	0	1674500	2820400
_(Acetyl (Protein N-term))MQNDAGEFVDLYVPRK_2	P63220	40S ribosomal protein S21	52.816	0	346900	0	0	0	534090	0	548970	0	857560	0	0	0	0	0	1141200	3428720
_(Acetyl (Protein N-term))MQSPAVLVTSR_2	Q53T59	HCLS1-binding protein 3	45.797	2677800	0	0	0	0	0	0	0	0	0	0	0	0	0	0	0	2677800
_(Acetyl (Protein N-term))MRPQQAPVSGK_2	Q7Z5G4	Golgin subfamily A member 7	22.078	0	0	0	0	0	3825800	0	0	0	0	0	0	0	0	0	1497800	5323600
_(Acetyl (Protein N-term))MSKAHPPELK_2	P62308;A8MWD9	Small nuclear ribonucleoprotein G;Putative small nuclear ribonucleoprotein G-like protein 15	39.551	0	0	0	0	13852000	0	0	0	0	0	0	0	0	0	0	0	13852000
_(Acetyl (Protein N-term))MSSSGTPDLPVLLTDLK_2	P00352	Retinal dehydrogenase 1	62.166	471500	0	927080	0	0	0	0	0	0	0	0	0	0	0	0	0	1398580
_(Acetyl (Protein N-term))MTAEEMK_1	Q02790	Peptidyl-prolyl cis-trans isomerase FKBP4;Peptidyl-prolyl cis-trans isomerase FKBP4, N-terminally processed	30.205	0	0	0	0	0	0	0	0	0	0	7101600	0	0	0	0	0	7101600
_(Acetyl (Protein N-term))MTAEEMK_2	Q02790	Peptidyl-prolyl cis-trans isomerase FKBP4;Peptidyl-prolyl cis-trans isomerase FKBP4, N-terminally processed	30.218	0	0	0	0	5519900	0	0	0	0	0	0	0	0	0	0	0	5519900
_(Acetyl (Protein N-term))MTEADVNPK_2	P55769	NHP2-like protein 1;NHP2-like protein 1, N-terminally processed	30.338	0	0	0	0	0	0	0	3921800	0	1764100	0	0	0	3293400	0	3705000	12684300
_(Acetyl (Protein N-term))MTSALTQGLER_2	Q0VGL1	Ragulator complex protein LAMTOR4;Ragulator complex protein LAMTOR4, N-terminally processed	48.915	0	283000	0	0	0	0	0	419120	0	0	0	0	0	0	0	0	702120
_(Acetyl (Protein N-term))MTVFFKTLRNHWK_3	Q53H12	Acylglycerol kinase, mitochondrial	40.767	0	0	0	0	0	0	0	0	0	0	0	0	0	1291300	0	0	1291300
_(Acetyl (Protein N-term))MVDM(Oxidation (M))MDLPR_2	P35244	Replication protein A 14 kDa subunit	47.956	0	0	0	0	0	0	0	0	0	202820	0	329430	0	0	0	369370	901620
_(Acetyl (Protein N-term))MVDMM(Oxidation (M))DLPR_2	P35244	Replication protein A 14 kDa subunit	48.137	0	0	0	0	0	0	0	0	0	0	0	0	0	344130	0	0	344130
_(Acetyl (Protein N-term))PEFLEDPSVLTK_2	P42167;P42166	Lamina-associated polypeptide 2, isoforms beta/gamma;Thymopoietin;Thymopentin;Lamina-associated polypeptide 2, isoform alpha;Thymopoietin;Thymopentin	48.319	0	0	0	0	0	0	3273700	0	5786000	0	4218400	0	7668000	0	8868100	0	29814200
_(Acetyl (Protein N-term))PENVAPR_2	P50991	T-complex protein 1 subunit delta	16.481	0	0	0	0	0	0	9370300	0	7962700	0	6058600	0	17320000	0	8871600	0	49583200
_(Acetyl (Protein N-term))PFLDIQK_2	O43920	NADH dehydrogenase [ubiquinone] iron-sulfur protein 5	42.627	0	0	0	595450	0	894530	0	771100	0	639980	0	0	0	524660	0	0	3425720
_(Acetyl (Protein N-term))PFLELDTNLPANR_2	P30046;A6NHG4	D-dopachrome decarboxylase;D-dopachrome decarboxylase-like protein	51.959	0	2290500	0	2525200	0	3455900	0	12424000	0	8819500	0	12067000	0	10948000	0	23313000	75843100
_(Acetyl (Protein N-term))PFLELDTNLPANR_3	P30046;A6NHG4	D-dopachrome decarboxylase;D-dopachrome decarboxylase-like protein	51.988	0	0	0	0	0	0	0	1162100	0	497810	0	1035100	0	976590	0	2238400	5910000
_(Acetyl (Protein N-term))PFLELDTNLPANRVPAGLEK_3	P30046;A6NHG4	D-dopachrome decarboxylase;D-dopachrome decarboxylase-like protein	51.248	0	0	0	0	0	0	0	2267000	0	985550	0	1315700	0	0	0	3295300	7863550
_(Acetyl (Protein N-term))PGGLLLGDVAPNFEANTTVGR_2	P30041	Peroxiredoxin-6	53.999	0	0	0	0	0	0	0	0	0	0	0	0	0	0	0	187770	187770
_(Acetyl (Protein N-term))PGHLQEGFGCVVTNR_3	Q8NC51	Plasminogen activator inhibitor 1 RNA-binding protein	32.016	3257300	0	4254500	0	14168000	0	0	0	0	0	0	0	0	0	8807100	0	30486900
_(Acetyl (Protein N-term))PGLVDSNPAPPESQEK_2	Q14061	Cytochrome c oxidase copper chaperone	28.599	0	0	0	0	0	510480	0	924900	0	977500	0	1791200	0	1007700	0	1635300	6847080
_(Acetyl (Protein N-term))PGPTPSGTNVGSSGR_2	P60468	Protein transport protein Sec61 subunit beta	19.196	0	3678600	0	5608100	0	1717200	0	6379100	0	3601000	0	1717800	0	5333000	0	7374100	35408900
_(Acetyl (Protein N-term))PGSLPLNAEACWPK_2	Q01581	Hydroxymethylglutaryl-CoA synthase, cytoplasmic	45.348	0	0	0	0	0	0	991330	0	0	0	2269500	0	0	0	2687100	0	5947930
_(Acetyl (Protein N-term))PLYSVTVK_2	P54578	Ubiquitin carboxyl-terminal hydrolase 14	36.347	0	0	0	0	0	0	2349900	0	0	0	0	0	0	0	0	0	2349900
_(Acetyl (Protein N-term))PM(Oxidation (M))FIVNTNVPR_2	P14174	Macrophage migration inhibitory factor	40.18	0	6889900	0	11343000	0	14037000	0	29204000	0	28889000	0	43596000	0	54370000	0	53686000	242014900
_(Acetyl (Protein N-term))PM(Oxidation (M))FIVNTNVPR_3	P14174	Macrophage migration inhibitory factor	40.129	0	0	0	0	0	0	0	0	0	686500	0	804090	0	1658000	0	1716000	4864590
_(Acetyl (Protein N-term))PMFIVNTNVPR_2	P14174	Macrophage migration inhibitory factor	47.812	0	8093100	0	11908000	0	15685000	0	99730000	0	48092000	0	53719000	0	96806000	0	175510000	509543100
_(Acetyl (Protein N-term))PQYQTWEEFSR_2	P49458	Signal recognition particle 9 kDa protein	43.673	0	3458200	0	2498600	0	5882200	0	7684000	0	6859300	0	10186000	0	9043400	0	1009700	46621400
_(Acetyl (Protein N-term))PSQM(Oxidation (M))EHAM(Oxidation (M))ETM(Oxidation (M))MFTFHK_3	P60903	Protein S100-A10	31.804	0	0	0	1197200	0	0	0	0	0	0	0	0	0	0	0	0	1197200
_(Acetyl (Protein N-term))PSQM(Oxidation (M))EHAMETM(Oxidation (M))M(Oxidation (M))FTFHK_3	P60903	Protein S100-A10	30.972	0	0	0	737010	0	0	0	0	0	0	0	0	0	0	0	0	737010
_(Acetyl (Protein N-term))PSQM(Oxidation (M))EHAMETMMFTFHK_3	P60903	Protein S100-A10	44.157	0	410040	0	0	0	1187600	0	0	0	0	0	0	0	0	0	0	1597640
_(Acetyl (Protein N-term))PSQMEHAM(Oxidation (M))ETM(Oxidation (M))MFTFHK_3	P60903	Protein S100-A10	35.242	0	0	0	967450	0	1139600	0	0	0	0	0	0	0	0	0	0	2107050
_(Acetyl (Protein N-term))PSQMEHAM(Oxidation (M))ETMM(Oxidation (M))FTFHK_3	P60903	Protein S100-A10	36.457	0	0	0	1331500	0	0	0	0	0	0	0	0	0	0	0	0	1331500
_(Acetyl (Protein N-term))PSQMEHAMETMMFTFHK_3	P60903	Protein S100-A10	52.602	0	341170	0	1457900	0	0	0	0	0	0	0	0	0	0	0	0	1799070
_(Acetyl (Protein N-term))PYLLISTQIR_2	P30047	GTP cyclohydrolase 1 feedback regulatory protein	51.28	0	0	0	0	0	0	0	0	0	0	0	0	0	0	0	397870	397870
_(Acetyl (Protein N-term))SAGGPCPAAAGGGPGGASCSVGAPGGVSMFR_3	Q9HD26	Golgi-associated PDZ and coiled-coil motif-containing protein	46.933	0	0	0	0	0	0	2304700	0	0	0	4332000	0	5457600	0	0	0	12094300
_(Acetyl (Protein N-term))SAHLQWMVVR_2	P46779	60S ribosomal protein L28	45.518	0	0	0	950770	0	663020	0	899320	0	0	0	0	0	0	0	1204200	3717310
_(Acetyl (Protein N-term))SAIQNLHSFDPFADASK_2	P41567	Eukaryotic translation initiation factor 1	54.606	0	12020000	0	18005000	0	24958000	0	19273000	0	26890000	0	31414000	0	15922000	0	64250000	212732000
_(Acetyl (Protein N-term))SAIQNLHSFDPFADASK_3	P41567	Eukaryotic translation initiation factor 1	54.603	0	0	0	3857900	0	6766100	0	4868300	0	5628400	0	5647300	0	0	0	17021000	43789000
_(Acetyl (Protein N-term))SASAPAAEGEGTPTQPASEKEPEM(Oxidation (M))PGPR_3	P35659	Protein DEK	27.213	1876000	0	0	0	5065500	0	0	0	0	0	0	0	0	0	0	0	6941500
_(Acetyl (Protein N-term))SASAPAAEGEGTPTQPASEKEPEMPGPR_3	P35659	Protein DEK	32.573	0	0	0	0	6868100	0	0	0	0	0	0	0	0	0	3877600	0	10745700
_(Acetyl (Protein N-term))SASSLLEQRPK_2	Q9Y5A9	YTH domain-containing family protein 2	32.821	0	0	0	0	0	0	0	988500	0	1065300	0	1963100	0	0	0	2145300	6162200
_(Acetyl (Protein N-term))SASVVSVISR_2	P61803	Dolichyl-diphosphooligosaccharide--protein glycosyltransferase subunit DAD1	44.278	0	22266000	0	39377000	0	46840000	0	57705000	0	39994000	0	52877000	0	35313000	0	85588000	379960000
_(Acetyl (Protein N-term))SATNNIAQAR_2	O60262	Guanine nucleotide-binding protein G(I)/G(S)/G(O) subunit gamma-7	24.182	0	0	0	0	0	0	0	4031600	0	0	0	3290600	0	3345900	0	0	10668100
_(Acetyl (Protein N-term))SATNNIAQARK_2	O60262	Guanine nucleotide-binding protein G(I)/G(S)/G(O) subunit gamma-7	7.493	0	0	1104100	0	0	0	0	0	0	0	0	0	0	0	0	0	1104100
_(Acetyl (Protein N-term))SCQISCK_2	CON__P35908v2;CON__P35908;P35908	Keratin, type II cytoskeletal 2 epidermal	19.618	0	0	0	0	0	0	0	0	0	0	0	1182000	0	0	0	0	1182000
_(Acetyl (Protein N-term))SDAAVDTSSEITTK_2	P06454	Prothymosin alpha;Prothymosin alpha, N-terminally processed;Thymosin alpha-1	31.728	0	17986000	0	24357000	0	36238000	4362000	50318000	0	32424000	2529700	57177000	4679300	78055000	4766200	125610000	438502200
_(Acetyl (Protein N-term))SDCYTELEK_1	Q96FQ6	Protein S100-A16	34.799	0	0	0	1273300	0	0	0	0	0	0	0	0	0	0	0	0	1273300
_(Acetyl (Protein N-term))SDCYTELEK_2	Q96FQ6	Protein S100-A16	34.799	0	20759000	0	22107000	0	21408000	0	0	0	0	0	0	0	0	0	0	64274000
_(Acetyl (Protein N-term))SDFDEFER_2	P26368	Splicing factor U2AF 65 kDa subunit	44.176	0	0	0	0	0	0	20505000	0	19626000	0	20841000	0	45477000	0	28699000	0	135148000
_(Acetyl (Protein N-term))SDKPDLSEVEK_2	P0CG35;P0CG34	Thymosin beta-15B;Thymosin beta-15A	28.791	0	0	0	0	0	0	0	0	0	0	0	0	0	0	0	1664000	1664000
_(Acetyl (Protein N-term))SDKPDLSEVEKFDR_3	P0CG35;P0CG34	Thymosin beta-15B;Thymosin beta-15A	38.754	0	0	0	0	0	0	0	1504400	0	1687300	0	2424800	0	1665000	0	1713300	8994800
_(Acetyl (Protein N-term))SDKPDM(Oxidation (M))AEIEK_2	P62328	Thymosin beta-4;Hematopoietic system regulatory peptide	20.544	0	6277300	0	0	0	0	0	0	0	0	0	0	0	0	0	0	6277300
_(Acetyl (Protein N-term))SDKPDM(Oxidation (M))AEIEKFDK_3	P62328	Thymosin beta-4;Hematopoietic system regulatory peptide	31.071	0	8204100	0	15112000	0	20328000	0	0	0	0	0	0	0	0	0	0	43644100
_(Acetyl (Protein N-term))SDKPDMAEIEK_2	P62328	Thymosin beta-4;Hematopoietic system regulatory peptide	29.285	0	13605000	0	0	0	24142000	0	0	0	0	0	0	0	0	0	0	37747000
_(Acetyl (Protein N-term))SDKPDMAEIEKFDK_3	P62328	Thymosin beta-4;Hematopoietic system regulatory peptide	38.397	0	16128000	0	20407000	0	59601000	0	0	0	0	0	0	0	0	0	954930	97090930
_(Acetyl (Protein N-term))SDQDHSM(Oxidation (M))DEM(Oxidation (M))TAVVK_3	P08047	Transcription factor Sp1	46.045	0	5955300	0	0	0	7683600	0	0	0	0	0	0	0	0	0	0	13638900
_(Acetyl (Protein N-term))SDQEAKPSTEDLGDKK_3	P63165	Small ubiquitin-related modifier 1	19.971	0	0	0	431700	0	0	0	661990	0	0	0	837230	0	970430	0	583580	3484930
_(Acetyl (Protein N-term))SDQQLDCALDLMR_2	P47756	F-actin-capping protein subunit beta	57.33	0	0	0	0	0	0	0	0	0	0	0	250790	0	0	0	0	250790
_(Acetyl (Protein N-term))SDTLTADVIGR_2	Q15813	Tubulin-specific chaperone E	45.186	0	0	8365400	0	0	0	19512000	0	16181000	0	24320000	0	30768000	0	22817000	0	121963400
_(Acetyl (Protein N-term))SDTSESGAGLTR_2	Q9UNF1	Melanoma-associated antigen D2	24.098	0	0	0	0	0	0	0	649240	0	0	0	0	0	295440	0	0	944680
_(Acetyl (Protein N-term))SEAGEATTTTTTTLPQAPTEAAAAAPQDPAPK_3	P16989	Y-box-binding protein 3	39.965	3284700	0	6951100	0	13373000	0	12248000	0	8663600	0	11310000	0	9632500	0	0	0	65462900
_(Acetyl (Protein N-term))SEGNAAGEPSTPGGPRPLLTGAR_3	P05423	DNA-directed RNA polymerase III subunit RPC4	34.664	0	0	0	0	0	0	0	0	3220000	0	0	0	4161800	0	7110600	0	14492400
_(Acetyl (Protein N-term))SELKDCPLQFHDFK_3	O75528	Transcriptional adapter 3	41.773	0	0	0	0	5632400	0	0	0	0	0	0	0	0	0	0	0	5632400
_(Acetyl (Protein N-term))SENLDKSNVNEAGK_2	Q9NUJ3	T-complex protein 11-like protein 1	21.987	0	0	0	0	0	0	0	0	0	0	659050	0	0	0	0	0	659050
_(Acetyl (Protein N-term))SEQSICQAR_2	Q9UI08;Q8N8S7	Ena/VASP-like protein;Protein enabled homolog	24.458	0	0	0	0	0	0	1696200	0	0	792660	2354800	0	2248900	0	3244800	0	10337360
_(Acetyl (Protein N-term))SESELGR_2	Q5TGZ0	MICOS complex subunit MIC10	23.601	0	7469300	0	0	0	8882400	0	7295300	0	0	0	7616700	0	5731400	0	7295200	44290300
_(Acetyl (Protein N-term))SESELGRK_2	Q5TGZ0	MICOS complex subunit MIC10	17.704	0	2505700	0	5290700	0	6518900	0	0	0	0	0	2762300	0	0	0	0	17077600
_(Acetyl (Protein N-term))SESLVVCDVAEDLVEK_2	P60983	Glia maturation factor beta	61.956	0	0	0	0	0	0	0	299890	0	334810	0	378160	0	245620	0	336300	1594780
_(Acetyl (Protein N-term))SESSSKSSQPLASKQEK_3	P17096	High mobility group protein HMG-I/HMG-Y	14.06	0	417930	0	0	0	0	0	0	0	0	0	0	0	0	0	0	417930
_(Acetyl (Protein N-term))SETAPAAPAAAPPAEK_2	P16403	Histone H1.2	27.305	0	0	0	792190	2557200	954930	0	1317000	0	1412300	0	0	0	0	0	0	7033620
_(Acetyl (Protein N-term))SGALDVLQM(Oxidation (M))KEEDVLK_2	P08865	40S ribosomal protein SA	51.478	0	0	0	372520	0	433070	0	671510	0	0	0	1005600	0	0	0	1117500	3600200
_(Acetyl (Protein N-term))SGALDVLQMK_2	P08865	40S ribosomal protein SA	52.13	0	598980	0	435290	0	738380	0	922820	0	1094600	0	1479800	0	1021000	0	1533500	7824370
_(Acetyl (Protein N-term))SGALDVLQMKEEDVLK_2	P08865	40S ribosomal protein SA	52.237	0	0	0	0	0	0	0	1632100	0	2559900	0	2560500	0	467850	0	3462900	10683250
_(Acetyl (Protein N-term))SGASSSEQNNNSYETK_2	O60825	6-phosphofructo-2-kinase/fructose-2,6-bisphosphatase 2;6-phosphofructo-2-kinase;Fructose-2,6-bisphosphatase	19.171	0	0	1589800	0	0	0	1554300	0	0	0	1348200	0	0	0	2009100	0	6501400
_(Acetyl (Protein N-term))SGEDEQQEQTIAEDLVVTK_3	Q9UQ80	Proliferation-associated protein 2G4	49.975	0	0	0	0	0	0	0	0	0	291050	0	0	0	0	0	0	291050
_(Acetyl (Protein N-term))SGEPGQTSVAPPPEEVEPGSGVR_2	Q9BRT3	Migration and invasion enhancer 1	36.514	0	0	0	0	0	0	0	0	0	0	0	0	0	2220000	0	0	2220000
_(Acetyl (Protein N-term))SGEPGQTSVAPPPEEVEPGSGVR_3	Q9BRT3	Migration and invasion enhancer 1	36.537	0	6582800	0	4335400	0	8021700	0	6618100	0	6536800	0	6762800	0	8160600	0	13824000	60842200
_(Acetyl (Protein N-term))SGFSTEER_2	Q15181	Inorganic pyrophosphatase	27.142	0	0	0	0	0	0	0	2040000	0	1352900	0	2020800	0	2864700	0	2444700	10723100
_(Acetyl (Protein N-term))SGGGPSGGGPGGSGR_2	P49840	Glycogen synthase kinase-3 alpha	15.148	0	0	2544500	0	10795000	0	846880	0	0	0	0	0	0	0	0	0	14186380
_(Acetyl (Protein N-term))SGGSSCSQTPSR_2	Q13541	Eukaryotic translation initiation factor 4E-binding protein 1	13.998	0	0	0	0	0	0	0	534260	0	280660	0	493910	0	486470	0	1243900	3039200
_(Acetyl (Protein N-term))SGGTPYIGSK_2	Q8ND56	Protein LSM14 homolog A	29.078	0	0	0	0	0	0	0	0	0	0	7426500	0	0	0	0	0	7426500
_(Acetyl (Protein N-term))SGLDGVKR_2	Q9H0U9	Testis-specific Y-encoded-like protein 1	21.21	0	0	0	0	0	0	7975500	0	0	0	0	0	0	0	0	0	7975500
_(Acetyl (Protein N-term))SGSSGTPYLGSK_2	Q9BX40	Protein LSM14 homolog B	29.884	0	0	0	0	0	0	2707500	0	2709400	0	0	0	3181800	0	0	0	8598700
_(Acetyl (Protein N-term))SGSSSVAAM(Oxidation (M))K_2	P63218	Guanine nucleotide-binding protein G(I)/G(S)/G(O) subunit gamma-5	15.25	0	2315900	0	0	0	0	0	0	0	0	0	0	0	0	0	0	2315900
_(Acetyl (Protein N-term))SGSSSVAAM(Oxidation (M))KK_2	P63218	Guanine nucleotide-binding protein G(I)/G(S)/G(O) subunit gamma-5	11.413	0	5286300	0	6645800	0	6153900	0	6454300	0	8070200	0	10359000	0	3648500	0	4780200	51398200
_(Acetyl (Protein N-term))SGSSSVAAMK_1	P63218	Guanine nucleotide-binding protein G(I)/G(S)/G(O) subunit gamma-5	23.874	0	2111100	0	0	0	0	0	5969100	0	0	0	0	0	0	0	5518600	13598800
_(Acetyl (Protein N-term))SGSSSVAAMK_2	P63218	Guanine nucleotide-binding protein G(I)/G(S)/G(O) subunit gamma-5	23.878	0	13059000	0	16893000	0	20786000	0	32742000	0	13255000	0	27043000	0	31451000	0	27092000	182321000
_(Acetyl (Protein N-term))SGSSSVAAMKK_2	P63218	Guanine nucleotide-binding protein G(I)/G(S)/G(O) subunit gamma-5	18.189	0	1680100	0	2212100	0	2624800	0	2227300	0	0	0	1222800	0	1393400	0	1525000	12885500
_(Acetyl (Protein N-term))SHTILLVQPTK_1	P84090	Enhancer of rudimentary homolog	36.235	0	0	0	0	0	0	0	0	0	0	0	0	0	0	0	1559800	1559800
_(Acetyl (Protein N-term))SHTILLVQPTK_2	P84090	Enhancer of rudimentary homolog	36.261	0	112210000	0	151760000	0	172640000	0	227370000	0	123560000	0	183290000	0	169700000	0	270440000	1410970000
_(Acetyl (Protein N-term))SHTILLVQPTKRPEGR_4	P84090	Enhancer of rudimentary homolog	27.664	0	3625200	0	8074300	0	5727200	0	2409900	0	1578700	0	4065700	0	0	0	4946400	30427400
_(Acetyl (Protein N-term))SIGVPIK_1	P62318	Small nuclear ribonucleoprotein Sm D3	38.956	0	0	0	0	0	59106000	0	0	0	0	0	0	0	0	0	0	59106000
_(Acetyl (Protein N-term))SIHFSSPVFTSR_2	CON__Q3KNV1;P08729;CON__P08729	Keratin, type II cytoskeletal 7	45.935	124120000	5490300	191190000	10378000	729320000	12558000	0	0	0	0	0	0	0	0	0	0	1073056300
_(Acetyl (Protein N-term))SISSDEVNFLVYR_2	Q9BZK7	F-box-like/WD repeat-containing protein TBL1XR1	57.801	0	0	3170300	0	6234900	0	2114300	0	3047200	0	4498300	0	0	0	3464900	0	22529900
_(Acetyl (Protein N-term))SITSDEVNFLVYR_2	Q9BQ87	F-box-like/WD repeat-containing protein TBL1Y	59.36	0	0	0	0	0	0	625170	0	1198700	0	750570	0	753560	0	920480	0	4248480
_(Acetyl (Protein N-term))SKPHSEAGTAFIQTQQLHAAM(Oxidation (M))ADTFLEHM(Oxidation (M))CR_5	P14618	Pyruvate kinase PKM	41.009	0	0	0	0	0	0	3034500	0	0	0	0	0	0	0	0	0	3034500
_(Acetyl (Protein N-term))SKPHSEAGTAFIQTQQLHAAM(Oxidation (M))ADTFLEHMCR_5	P14618	Pyruvate kinase PKM	45.733	0	0	0	0	29081000	0	0	0	6364700	0	0	0	12510000	0	0	0	47955700
_(Acetyl (Protein N-term))SKPHSEAGTAFIQTQQLHAAMADTFLEHM(Oxidation (M))CR_5	P14618	Pyruvate kinase PKM	46.021	0	0	6503800	0	0	0	4391800	0	0	0	0	0	0	0	0	0	10895600
_(Acetyl (Protein N-term))SKPHSEAGTAFIQTQQLHAAMADTFLEHMCR_5	P14618	Pyruvate kinase PKM	50.402	8057800	0	0	0	0	0	0	0	8521500	0	4994900	0	11503000	0	8798300	0	41875500
_(Acetyl (Protein N-term))SLICSISNEVPEHPCVSPVSNHVYER_3	Q9UMS4	Pre-mRNA-processing factor 19	48.683	17056000	0	60743000	0	96354000	0	58631000	0	117510000	0	132820000	0	126580000	0	191100000	0	800794000
_(Acetyl (Protein N-term))SLICSISNEVPEHPCVSPVSNHVYER_4	Q9UMS4	Pre-mRNA-processing factor 19	48.662	6223700	0	17391000	0	32378000	0	12462000	0	30298000	0	37861000	0	35833000	0	44293000	0	216739700
_(Acetyl (Protein N-term))SLLMISENVK_2	O75449	Katanin p60 ATPase-containing subunit A1	56.468	0	0	0	0	0	0	290250	0	0	0	0	0	0	0	0	0	290250
_(Acetyl (Protein N-term))SLLTEVETPIR_2	M2		56.136	0	0	0	13346000	0	42348000	0	0	0	59689000	0	35224000	1009100	70475000	0	96767000	318858100
_(Acetyl (Protein N-term))SLLTEVETPIRNEWGCR_3	M2		58.175	0	0	0	0	0	0	0	0	0	0	0	0	0	0	0	1348800	1348800
_(Acetyl (Protein N-term))SLPLNPK_1	P62306	Small nuclear ribonucleoprotein F	36.378	0	0	0	0	0	22994000	0	0	0	0	0	0	0	0	0	0	22994000
_(Acetyl (Protein N-term))SLPLNPK_2	P62306	Small nuclear ribonucleoprotein F	36.541	0	10269000	0	13797000	0	13104000	0	20507000	0	19921000	0	25965000	0	34641000	0	48360000	186564000
_(Acetyl (Protein N-term))SLPLNPKPFLNGLTGK_2	P62306	Small nuclear ribonucleoprotein F	56.1	0	0	0	0	0	0	0	0	0	1775000	0	3378200	0	0	0	7347800	12501000
_(Acetyl (Protein N-term))SLPLNPKPFLNGLTGK_3	P62306	Small nuclear ribonucleoprotein F	56.094	0	0	0	0	0	0	0	0	0	0	0	0	0	0	0	440310	440310
_(Acetyl (Protein N-term))SLPLNPKPFLNGLTGKPVM(Oxidation (M))VK_3	P62306	Small nuclear ribonucleoprotein F	52.11	0	0	0	0	0	0	0	5039300	0	0	0	5356800	0	0	0	12280000	22676100
_(Acetyl (Protein N-term))SLPLNPKPFLNGLTGKPVMVK_3	P62306	Small nuclear ribonucleoprotein F	53.356	0	0	0	0	0	0	0	7128400	0	0	0	2410700	0	0	0	15766000	25305100
_(Acetyl (Protein N-term))SLTSSSSVR_2	Q9NZ45	CDGSH iron-sulfur domain-containing protein 1	25.818	0	3518100	0	0	0	4647600	0	7675900	0	7075300	0	5814100	0	6698300	0	8556400	43985700
_(Acetyl (Protein N-term))SLVIPEK_1	P62269	40S ribosomal protein S18	39.682	0	0	0	0	0	0	0	0	0	0	0	0	0	2643500	0	0	2643500
_(Acetyl (Protein N-term))SLYDDLGVETSDSK_2	Q96I25	Splicing factor 45	48.716	0	0	0	0	6116100	0	0	0	0	0	0	0	0	0	0	0	6116100
_(Acetyl (Protein N-term))SM(Oxidation (M))PDAMPLPGVGEELK_2	O43865	Putative adenosylhomocysteinase 2	40.216	0	0	0	0	0	0	0	0	0	0	0	0	1398600	0	0	0	1398600
_(Acetyl (Protein N-term))SQAEFEK_1	P07108	Acyl-CoA-binding protein	25.81	0	0	0	0	0	19194000	0	0	0	0	0	0	0	0	0	0	19194000
_(Acetyl (Protein N-term))SQAEFEK_2	P07108	Acyl-CoA-binding protein	25.845	0	12803000	0	13879000	0	15408000	0	16083000	0	8458600	0	12497000	0	14955000	0	21441000	115524600
_(Acetyl (Protein N-term))SQAEFEKAAEEVR_2	P07108	Acyl-CoA-binding protein	41.991	0	943870	0	0	0	1166800	0	0	0	0	0	1169800	0	0	0	0	3280470
_(Acetyl (Protein N-term))SQGSPGDWAPLDPTPGPPASPNPFVHELHLSR_3	Q643R3	Lysophospholipid acyltransferase LPCAT4	53.123	0	0	0	0	8948700	0	0	0	0	0	0	0	0	0	0	0	8948700
_(Acetyl (Protein N-term))SSAPEPPTFK_2	Q96KF7	Small integral membrane protein 8	34.714	0	0	0	0	0	0	0	0	0	1003500	0	0	0	0	0	0	1003500
_(Acetyl (Protein N-term))SSAPEPPTFKK_2	Q96KF7	Small integral membrane protein 8	28.156	0	0	0	0	0	0	0	0	0	0	0	1382800	0	0	0	0	1382800
_(Acetyl (Protein N-term))SSGASASALQR_2	P50151	Guanine nucleotide-binding protein G(I)/G(S)/G(O) subunit gamma-10	24.084	0	6154300	0	9574900	0	11196000	0	2815400	0	0	0	5724100	0	2922800	0	0	38387500
_(Acetyl (Protein N-term))SSGIHVALVTGGNK_2	P16152	Carbonyl reductase [NADPH] 1	36.296	0	930160	0	1489800	0	1709200	0	1166500	0	0	0	2047600	0	1505900	0	2000400	10849560
_(Acetyl (Protein N-term))SSILPFTPPIVK_2	P84022	Mothers against decapentaplegic homolog 3	60.619	633830	0	0	0	4195500	0	0	0	0	0	0	0	0	0	0	0	4829330
_(Acetyl (Protein N-term))SSILPFTPPVVK_2	Q15796	Mothers against decapentaplegic homolog 2	58.299	1164600	0	2539100	0	7244300	0	1283700	0	1668800	0	1737600	0	1118700	0	1675000	0	18431800
_(Acetyl (Protein N-term))SSLGASFVQIK_2	Q9NYL2	Mitogen-activated protein kinase kinase kinase MLT	49.499	4618900	0	4474200	0	11861000	0	0	0	0	0	0	0	0	0	0	0	20954100
_(Acetyl (Protein N-term))SSLSEYAFR_2	Q9Y291	28S ribosomal protein S33, mitochondrial	47.3	0	5364500	0	3085900	0	10179000	0	9397200	0	9277100	0	5636700	0	8350100	0	9232300	60522800
_(Acetyl (Protein N-term))SSNECFK_2	P62633	Cellular nucleic acid-binding protein	22.305	0	0	0	0	0	0	0	1239600	0	1621900	0	2183900	0	0	0	1644100	6689500
_(Acetyl (Protein N-term))SSNVPADMINLR_2	O95164	Ubiquitin-like protein 3	47.726	0	464830	0	0	0	0	0	0	0	0	0	0	0	341740	0	694270	1500840
_(Acetyl (Protein N-term))SSSAGSGHQPSQSR_2	Q13542	Eukaryotic translation initiation factor 4E-binding protein 2	9.984	0	0	0	0	0	0	0	0	0	226670	0	0	0	0	0	0	226670
_(Acetyl (Protein N-term))SSSGTPDLPVLLTDLK_2	P00352	Retinal dehydrogenase 1	61.962	3443500000	4133400	3506200000	3031500	5642900000	3914500	433220	0	0	0	486400	0	714120	0	467310	0	12605780450
_(Acetyl (Protein N-term))SSSGTPDLPVLLTDLK_3	P00352	Retinal dehydrogenase 1	62.094	3218500	0	0	0	0	0	0	0	0	0	0	0	0	0	0	0	3218500
_(Acetyl (Protein N-term))SSTSPNLQK_2	O75351	Vacuolar protein sorting-associated protein 4B	20.294	8044200	0	0	0	0	0	9366900	0	0	0	6166600	0	0	0	12229000	0	35806700
_(Acetyl (Protein N-term))STADALDDENTFK_2	P49959	Double-strand break repair protein MRE11A	39.808	0	0	0	0	0	0	0	517930	0	0	0	764410	0	0	0	0	1282340
_(Acetyl (Protein N-term))STAMNFGTK_2	Q49B96	Cytochrome c oxidase assembly protein COX19	35.133	0	1720900	0	1711400	0	2378700	0	1420600	0	0	0	0	0	967800	0	0	8199400
_(Acetyl (Protein N-term))STDTGVSLPSYEEDQGSK_2	Q9Y241	HIG1 domain family member 1A, mitochondrial	39.982	0	8566200	0	11768000	0	14255000	0	10189000	0	17836000	0	28673000	0	11442000	0	18245000	120974200
_(Acetyl (Protein N-term))STELFSSTR_2	P30307	M-phase inducer phosphatase 3	41.238	0	0	0	0	0	0	1401400	0	0	0	0	0	0	0	0	0	1401400
_(Acetyl (Protein N-term))STGPTAATGSNR_2	Q15836	Vesicle-associated membrane protein 3	17.272	0	16218000	0	8698500	0	28759000	0	18281000	0	25269000	0	20072000	0	25329000	0	38201000	180827500
_(Acetyl (Protein N-term))STGPTAATGSNRR_2	Q15836	Vesicle-associated membrane protein 3	14.921	0	0	0	0	0	0	0	0	0	0	0	21231000	0	0	0	31096000	52327000
_(Acetyl (Protein N-term))STGTFVVSQPLNYR_2	P49189	4-trimethylaminobutyraldehyde dehydrogenase	48.133	2823100	0	2529500	0	17991000	0	0	308430	0	0	0	0	0	0	9004200	686440	33342670
_(Acetyl (Protein N-term))STIQNLQSFDPFADATK_2	O60739	Eukaryotic translation initiation factor 1b	61.836	0	194260	0	0	0	576580	0	0	0	3695400	0	2825600	0	455200	0	6390900	14137940
_(Acetyl (Protein N-term))STNENANTPAAR_1	P52292	Importin subunit alpha-1	17.001	0	0	0	0	0	0	0	0	0	0	0	0	8186500	0	0	0	8186500
_(Acetyl (Protein N-term))STNENANTPAAR_2	P52292	Importin subunit alpha-1	17.025	0	0	39755000	611440	39159000	1283000	133740000	1003300	104880000	1360200	102160000	2518800	282380000	2735400	0	3020600	714606740
_(Acetyl (Protein N-term))STNGDDHQVK_2	P09914	Interferon-induced protein with tetratricopeptide repeats 1	10.638	0	0	2341700	0	5860500	0	0	0	0	0	0	0	0	0	0	0	8202200
_(Acetyl (Protein N-term))STSVPQGHTWTQR_2	Q9NYJ1	Cytochrome c oxidase assembly factor 4 homolog, mitochondrial	28.569	0	4298000	0	2759300	0	5651700	0	13477000	0	0	0	545010	0	4138100	0	5734800	36603910
_(Acetyl (Protein N-term))STVHEILCK_2	P07355;A6NMY6	Annexin A2;Putative annexin A2-like protein	32.679	4138600	10857000	0	9571900	0	23348000	0	0	0	0	0	0	0	0	0	0	47915500
_(Acetyl (Protein N-term))SYGRPPPDVEGMTSLK_2	Q01130	Serine/arginine-rich splicing factor 2	39.613	0	826050	0	1105900	0	1418900	0	0	0	1000900	0	0	0	0	0	0	4351750
_(Acetyl (Protein N-term))SYIPGQPVTAVVQR_2	O14907	Tax1-binding protein 3	45.616	0	14832000	0	5393800	0	46689000	0	0	0	0	0	2954500	0	4808800	0	6475100	81153200
_(Acetyl (Protein N-term))SYKPNLAAHMPAAALNAAGSVHSPSTSMATSSQYR_4	O14519	Cyclin-dependent kinase 2-associated protein 1	42.559	0	0	0	0	0	0	0	1663000	0	0	0	0	0	0	0	0	1663000
_(Acetyl (Protein N-term))TAAATATVLK_1	Q9Y5J5	Pleckstrin homology-like domain family A member 3	35.683	0	1363700	0	887500	0	1505500	0	0	0	0	0	0	0	0	0	0	3756700
_(Acetyl (Protein N-term))TAAATATVLK_2	Q9Y5J5	Pleckstrin homology-like domain family A member 3	35.663	0	4127500	0	2594900	0	7921600	0	0	0	0	0	0	0	0	0	0	14644000
_(Acetyl (Protein N-term))TAALAVVTTSGLEDGVPR_2	Q9NWB7	Intraflagellar transport protein 57 homolog	58.835	350540	0	608030	0	1642100	0	604730	0	994620	0	952570	0	506090	0	551450	0	6210130
_(Acetyl (Protein N-term))TAEEM(Oxidation (M))KATESGAQSAPLPM(Oxidation (M))EGVDISPK_3	Q02790	Peptidyl-prolyl cis-trans isomerase FKBP4;Peptidyl-prolyl cis-trans isomerase FKBP4, N-terminally processed	38.203	0	0	0	0	0	0	1390700	0	0	0	0	0	0	0	0	0	1390700
_(Acetyl (Protein N-term))TAVHAGNINFK_2	P35221	Catenin alpha-1	33.231	0	0	0	0	0	729750	0	505290	0	0	0	0	0	0	0	0	1235040
_(Acetyl (Protein N-term))TDQAFVTLTTNDAYAK_2	P46976	Glycogenin-1	51.388	0	0	0	0	0	257480	0	0	0	0	0	242260	0	0	0	0	499740
_(Acetyl (Protein N-term))TDRYTIHSQLEHLQSK_3	Q9BWJ5	Splicing factor 3B subunit 5	31.703	0	0	0	2560100	0	3445500	0	2710200	0	1536000	0	2524200	0	1130000	0	5285600	19191600
_(Acetyl (Protein N-term))TDRYTIHSQLEHLQSK_4	Q9BWJ5	Splicing factor 3B subunit 5	32.24	0	1558700	0	5102800	0	8723300	0	6066800	0	2810200	0	7222300	0	2982400	0	11050000	45516500
_(Acetyl (Protein N-term))TDTAEAVPK_2	Q9BTL3	RNMT-activating mini protein	25.515	0	0	0	0	0	793010	0	0	0	0	0	0	0	0	0	0	793010
_(Acetyl (Protein N-term))TEADVNPK_1	P55769	NHP2-like protein 1;NHP2-like protein 1, N-terminally processed	20.263	0	0	0	0	0	0	0	0	0	0	0	0	0	16857000	0	0	16857000
_(Acetyl (Protein N-term))TEADVNPK_2	P55769	NHP2-like protein 1;NHP2-like protein 1, N-terminally processed	21.181	0	0	0	0	0	0	0	0	0	45080000	0	0	0	65637000	0	69912000	180629000
_(Acetyl (Protein N-term))TEQMTLR_2	P63244	Guanine nucleotide-binding protein subunit beta-2-like 1;Guanine nucleotide-binding protein subunit beta-2-like 1, N-terminally processed	32.854	0	0	0	0	0	0	0	1984900	0	1251300	0	2526600	0	0	0	0	5762800
_(Acetyl (Protein N-term))TEWETAAPAVAETPDIK_2	P46782	40S ribosomal protein S5;40S ribosomal protein S5, N-terminally processed	49.026	0	0	0	599980	0	0	0	0	0	740120	0	0	0	0	0	0	1340100
_(Acetyl (Protein N-term))TFNSFEGSK_2	P98170	E3 ubiquitin-protein ligase XIAP	38.955	0	0	0	0	0	0	2751200	0	0	0	0	0	0	0	0	0	2751200
_(Acetyl (Protein N-term))THSLVCPETVSR_2	Q86WQ0	Nuclear receptor 2C2-associated protein	30.756	0	0	0	0	0	1739500	0	0	0	0	0	0	0	0	0	0	1739500
_(Acetyl (Protein N-term))TQQGAALQNYNNELVK_2	O43805	Sjoegren syndrome nuclear autoantigen 1	41.453	0	1583600	0	844650	0	2979900	0	2307700	0	2216500	0	3056000	0	3071700	0	3864600	19924650
_(Acetyl (Protein N-term))TSALENYINR_2	O95777	U6 snRNA-associated Sm-like protein LSm8	48.963	0	7199400	0	11537000	0	14865000	0	29183000	0	32247000	0	0	0	20970000	0	46561000	162562400
_(Acetyl (Protein N-term))TSALTQGLER_2	Q0VGL1	Ragulator complex protein LAMTOR4;Ragulator complex protein LAMTOR4, N-terminally processed	41.485	0	19932000	0	23832000	0	28682000	0	33627000	0	44940000	0	50958000	0	23447000	0	37161000	262579000
_(Acetyl (Protein N-term))TSM(Oxidation (M))ASLFSFTSPAVK_2	Q99717	Mothers against decapentaplegic homolog 5	55.84	0	0	0	0	0	0	563790	0	1055000	0	733170	0	0	0	0	0	2351960
_(Acetyl (Protein N-term))TSMASLFSFTSPAVK_2	Q99717	Mothers against decapentaplegic homolog 5	62.21	450140	0	518110	0	1227600	0	1138900	0	1669500	0	1477700	0	0	0	715260	0	7197210
_(Acetyl (Protein N-term))TSPEIASLSWGQM(Oxidation (M))K_2	Q9H7C9	Mth938 domain-containing protein	49.906	0	0	0	0	0	0	0	0	0	1751100	0	2002200	0	1526800	0	2087100	7367200
_(Acetyl (Protein N-term))TSPEIASLSWGQMK_2	Q9H7C9	Mth938 domain-containing protein	54.379	0	0	0	0	0	339720	0	2585300	0	3012400	0	3036900	0	2288300	0	0	11262620
_(Acetyl (Protein N-term))TTASTSQVR_2	P02794	Ferritin heavy chain;Ferritin heavy chain, N-terminally processed	18.368	0	0	0	0	0	0	0	0	0	0	0	1261800	0	0	0	0	1261800
_(Acetyl (Protein N-term))TTEVGSVSEVKK_2	O43491	Band 4.1-like protein 2	25.924	0	0	0	0	0	0	0	0	0	0	0	0	1834000	0	0	0	1834000
_(Acetyl (Protein N-term))TTNAGPLHPYWPQHLR_3	Q15125	3-beta-hydroxysteroid-Delta(8),Delta(7)-isomerase	40.829	0	0	0	0	3210400	0	0	0	0	0	0	0	0	0	0	0	3210400
_(Acetyl (Protein N-term))TTPANAQNASK_2	Q06587	E3 ubiquitin-protein ligase RING1	16.418	0	0	0	0	6193500	0	0	0	0	0	0	0	0	0	0	0	6193500
_(Acetyl (Protein N-term))TTQQIDLQGPGPWGFR_2	O00151	PDZ and LIM domain protein 1	55.958	0	0	0	0	0	0	0	0	0	0	0	0	0	0	0	271090	271090
_(Acetyl (Protein N-term))TTSGALFPSLVPGSR_2	Q16186	Proteasomal ubiquitin receptor ADRM1	56.085	0	284630	0	0	0	453350	0	0	0	0	0	0	0	493640	0	0	1231620
_(Acetyl (Protein N-term))VDM(Oxidation (M))M(Oxidation (M))DLPR_2	P35244	Replication protein A 14 kDa subunit	34.569	0	2858500	0	4363400	0	4319800	0	6402300	0	10399000	0	11095000	0	5476700	0	9344900	54259600
_(Acetyl (Protein N-term))VDMM(Oxidation (M))DLPR_2	P35244	Replication protein A 14 kDa subunit	45.468	0	0	0	1225100	0	2141000	0	2445500	0	3660200	0	3624500	0	2400200	0	4834400	20330900
_(Acetyl (Protein N-term))VDMMDLPR_1	P35244	Replication protein A 14 kDa subunit	52.874	0	307690	0	0	0	0	0	0	0	0	0	0	0	0	0	0	307690
_(Acetyl (Protein N-term))VDMMDLPR_2	P35244	Replication protein A 14 kDa subunit	52.421	0	1683800	0	1663400	0	1967000	0	6802500	0	0	0	8136600	0	8078400	0	15756000	44087700
_(Acetyl (Protein N-term))VLDLDLFR_2	P49591	Serine--tRNA ligase, cytoplasmic	62.304	0	0	0	0	0	0	0	0	0	0	0	0	747680	0	0	0	747680
_(Acetyl (Protein N-term))VNFTVDQIR_2	P13639	Elongation factor 2	43.087	0	0	0	0	0	0	1330300	0	0	0	0	707480	2760000	0	2259900	0	7057680
_AAAAATVVPPMVGGPPFVGPVGFGPGDR_3	Q9BTD8	RNA-binding protein 42	56.83	0	0	0	0	0	0	1012100	0	2866900	0	1939200	0	1466100	0	2448800	0	9733100
_AAAAAWEEPSSGNGTAR_2	Q9P258	Protein RCC2	27.49	0	0	0	0	0	0	7130100	0	9046900	0	7957700	0	15692000	0	7041900	0	46868600
_AAAASAAEAGIATTGTEDSDDALLK_3	P55036	26S proteasome non-ATPase regulatory subunit 4	40.134	0	0	0	0	0	0	1241200	0	0	0	0	0	0	0	0	0	1241200
_AAADGDRDCVLQK_2	Q96D53	AarF domain-containing protein kinase 4	18.02	1723400	0	1820600	0	2714700	0	0	0	0	0	0	0	0	0	0	0	6258700
_AAADGDRDCVLQK_3	Q96D53	AarF domain-containing protein kinase 4	18.043	16837000	0	12641000	0	24340000	0	0	0	0	0	0	0	0	0	0	0	53818000
_AAADLMAYCEAHAK_3	P59768	Guanine nucleotide-binding protein G(I)/G(S)/G(O) subunit gamma-2	32.11	0	0	0	0	0	0	0	0	0	0	0	666680	0	0	0	825270	1491950
_AAAEAAAEAK_2	Q9UNF1	Melanoma-associated antigen D2	10.21	0	0	0	0	0	0	0	0	0	0	0	0	3548000	0	0	0	3548000
_AAAEVNQDYGLDPK_2	P07954	Fumarate hydratase, mitochondrial	29.958	0	0	0	0	0	0	0	0	0	552680	0	0	0	1302900	0	0	1855580
_AAAGEDYK_2	P23381	Tryptophan--tRNA ligase, cytoplasmic;T1-TrpRS;T2-TrpRS	11.567	9808400	0	0	0	14234000	0	18052000	0	20032000	0	0	0	19308000	0	23319000	0	104753400
_AAALEFLNR_2	P31948	Stress-induced-phosphoprotein 1	41.694	0	0	0	0	0	0	0	0	4102100	0	2221100	0	4075200	0	1860300	0	12258700
_AAAMANNLQK_2	Q14498	RNA-binding protein 39	17.754	0	0	0	0	0	0	1706800	0	1595100	0	1288000	0	2708300	0	2470900	0	9769100
_AAAPRPPVSAASGRPQDDTDSSR_3	Q8TF74	WAS/WASL-interacting protein family member 2	20.636	0	0	1508300	0	3322500	0	0	0	0	0	0	0	0	0	0	0	4830800
_AAAPRPPVSAASGRPQDDTDSSR_4	Q8TF74	WAS/WASL-interacting protein family member 2	20.628	0	0	10849000	0	13018000	0	3383800	0	5037200	0	4934000	0	0	0	3960700	0	41182700
_AAAQLLQSQAQQSGAQQTK_2	Q9NVA2	Septin-11	27.524	0	0	0	0	11285000	0	0	0	0	0	0	0	0	0	2568200	0	13853200
_AAAQLLQSQAQQSGAQQTK_3	Q9NVA2	Septin-11	27.51	7276500	0	0	0	0	0	0	0	0	0	1688200	0	4977600	0	5426700	0	19369000
_AAASLAAVSGTAAASLGSAQPTDLGAHK_3	Q7Z5L9	Interferon regulatory factor 2-binding protein 2	42.366	0	0	0	0	0	0	0	0	0	0	0	0	4005100	0	3403000	0	7408100
_AAASLHELCAAR_3	O75354	Ectonucleoside triphosphate diphosphohydrolase 6	25.291	2445900	0	0	0	0	0	0	0	0	0	0	0	0	0	0	0	2445900
_AAATAEEPDPK_2	Q99733	Nucleosome assembly protein 1-like 4	14.963	59411000	0	57891000	0	92946000	0	104270000	0	96243000	0	187130000	0	169490000	0	171770000	0	939151000
_AAATLTSK_1	Q9UDW1	Cytochrome b-c1 complex subunit 9	11.315	0	0	0	0	0	0	0	0	0	0	0	2997500	0	0	0	1780700	4778200
_AACFAIQK_2	O15269	Serine palmitoyltransferase 1	26.549	0	0	0	0	5289500	0	0	0	0	0	0	0	0	0	0	0	5289500
_AADAVEDLR_2	Q9UNF0	Protein kinase C and casein kinase substrate in neurons protein 2	25.726	0	0	0	0	0	0	5360200	0	0	0	0	0	7664600	0	0	0	13024800
_AADETLCQTK_2	P49916	DNA ligase 3	17.09	0	0	0	0	0	0	0	992280	0	0	0	0	0	1078600	0	1226000	3296880
_AADKLIQNLDANHDGR_3	Q96FQ6	Protein S100-A16	28.613	0	3015100	0	5670000	0	7481900	0	0	0	0	0	0	0	0	0	0	16167000
_AADKLIQNLDANHDGR_4	Q96FQ6	Protein S100-A16	28.861	0	0	0	5367400	0	0	0	0	0	0	0	0	0	0	0	0	5367400
_AADRLPNLSSPSAEGPPGPPSGPAPR_3	O60784	Target of Myb protein 1	35.085	0	0	0	0	0	0	0	0	17376000	0	0	0	0	0	0	0	17376000
_AADSLQQNLQR_2	Q1ED39	Lysine-rich nucleolar protein 1	25.591	0	0	0	0	0	0	1244900	0	1219400	0	2007700	0	2539600	0	2261800	0	9273400
_AAEAAAAPAESAAPAAGEEPSKEEGEPK_3	P80723	Brain acid soluble protein 1	23.119	0	0	11764000	0	14157000	0	0	0	0	0	0	0	0	0	0	0	25921000
_AAEALHGEADSSGVLAAVDATVNK_3	Q14554	Protein disulfide-isomerase A5	44.52	0	0	0	0	0	0	3305000	0	6926000	0	7224300	0	9229500	0	6473900	0	33158700
_AAEDDEDDDVDTK_2	P06454	Prothymosin alpha;Prothymosin alpha, N-terminally processed;Thymosin alpha-1	16.016	0	1572500	0	1483700	0	2513400	0	4364700	0	1700900	0	4582100	0	14689000	0	12699000	43605300
_AAEDDEDDDVDTKK_2	P06454	Prothymosin alpha;Prothymosin alpha, N-terminally processed;Thymosin alpha-1	13.276	0	0	0	0	0	650490	0	1654600	0	0	0	0	0	0	0	4157900	6462990
_AAEDDEDDDVDTKK_3	P06454	Prothymosin alpha;Prothymosin alpha, N-terminally processed;Thymosin alpha-1	13.276	0	3584500	0	3376600	0	7972400	0	17227000	0	3849100	0	10592000	0	41152000	0	46469000	134222600
_AAEDSYAK_2	Q9BZD4	Kinetochore protein Nuf2	11.331	0	0	0	0	0	0	0	0	0	0	2725600	0	0	0	0	0	2725600
_AAEEFVNVYYTTMDK_2	Q9UKK6	NTF2-related export protein 1	47.962	0	0	0	0	0	0	0	345290	0	0	0	0	0	0	0	745880	1091170
_AAEEPSKVEEK_2	P29966	Myristoylated alanine-rich C-kinase substrate	11.817	0	0	0	0	0	0	968150	0	1361200	0	0	0	0	0	0	0	2329350
_AAEEPSKVEEK_3	P29966	Myristoylated alanine-rich C-kinase substrate	10.585	0	0	0	0	0	0	0	0	0	0	9225400	0	0	0	18961000	0	28186400
_AAEETNMEK_2	Q9UHB6	LIM domain and actin-binding protein 1	11.997	0	0	0	0	0	0	0	0	0	0	0	0	0	330060	0	0	330060
_AAELFVETIAK_2	Q9NR33	DNA polymerase epsilon subunit 4	44.289	0	783840	0	0	0	0	0	1087100	0	797230	0	1277100	0	987300	0	2047700	6980270
_AAELLQDEYSGR_2	Q9BUK6	Protein misato homolog 1	33.026	0	0	0	0	0	0	4062600	0	3814900	0	3880500	0	5015800	0	0	0	16773800
_AAEQAGCM(Oxidation (M))VSASR_2	Q2T9J0	Peroxisomal leader peptide-processing protease;Peroxisomal leader peptide-processing protease, 15 kDa form;Peroxisomal leader peptide-processing protease, 45 kDa form	15.552	0	0	0	536420	0	769250	0	0	0	0	0	0	0	0	0	0	1305670
_AAEQAGCMVSASR_2	Q2T9J0	Peroxisomal leader peptide-processing protease;Peroxisomal leader peptide-processing protease, 15 kDa form;Peroxisomal leader peptide-processing protease, 45 kDa form	21.654	0	842390	0	1303500	0	779290	1266600	0	0	0	0	0	0	0	0	0	4191780
_AAEQYTPK_2	P49327	Fatty acid synthase;[Acyl-carrier-protein] S-acetyltransferase;[Acyl-carrier-protein] S-malonyltransferase;3-oxoacyl-[acyl-carrier-protein] synthase;3-oxoacyl-[acyl-carrier-protein] reductase;3-hydroxyacyl-[acyl-carrier-protein] dehydratase;Enoyl-[acyl-carrier-protein] reductase;Oleoyl-[acyl-carrier-protein] hydrolase	15.56	1226200	0	1957200	0	0	0	1971300	0	0	0	2108700	0	0	0	0	0	7263400
_AAESLRR_2	O14526	F-BAR domain only protein 1	8.94	46092000	0	0	0	0	0	0	0	0	0	0	0	0	0	0	0	46092000
_AAETIIDTK_2	Q9GZS1	DNA-directed RNA polymerase I subunit RPA49	24.193	0	0	0	0	3344600	0	0	0	0	0	0	0	0	0	0	0	3344600
_AAFDDAIAELDTLSEESYK_2	P62258	14-3-3 protein epsilon	61.76	0	0	0	0	0	0	0	0	0	0	0	0	0	0	0	604280	604280
_AAFDDAIAELDTLSEESYK_3	P62258	14-3-3 protein epsilon	61.763	0	0	0	0	0	0	0	0	0	0	0	0	459600	0	0	606180	1065780
_AAFGGSGGRGSSSGGGYSSGSSSYGSGGR_3	CON__P35908v2;CON__P35908;P35908	Keratin, type II cytoskeletal 2 epidermal	22.454	0	0	0	0	0	0	0	0	0	0	0	0	0	0	3351500	0	3351500
_AAFQLGSPWR_2	P05091	Aldehyde dehydrogenase, mitochondrial	45.169	48694000	0	49365000	0	116330000	0	17990000	0	20467000	0	17022000	0	44962000	0	55312000	0	370142000
_AAFTAFEEAQLPR_2	Q96CT7	Coiled-coil domain-containing protein 124	45.83	0	0	0	0	0	0	0	1217200	0	0	0	1012900	0	0	0	1529000	3759100
_AAFVLPEFAR_2	P19623	Spermidine synthase	50.167	0	0	0	0	0	0	0	0	0	1530700	0	1587300	0	0	0	0	3118000
_AAGAEPDSILKPELLSAIEK_3	Q9BZV1	UBX domain-containing protein 6	49.907	0	0	0	0	16753000	0	0	0	0	0	0	0	9086700	0	0	0	25839700
_AAGAGM(Oxidation (M))ISK_2	Q96D46	60S ribosomal export protein NMD3	10.66	0	0	0	0	0	0	2235200	0	0	0	0	0	0	0	0	0	2235200
_AAGCDFTNVVK_2	P52758	Ribonuclease UK114	31.549	0	27017000	0	25099000	0	46755000	0	74118000	0	58954000	0	66940000	0	83550000	0	99973000	482406000
_AAGDSNLKR_2	P30837	Aldehyde dehydrogenase X, mitochondrial	8.6086	26284000	0	19388000	0	35926000	0	11406000	0	8775700	0	9565900	0	11993000	0	18020000	0	141358600
_AAGFNVLR_2	Q0VDF9	Heat shock 70 kDa protein 14	33.767	0	0	0	0	0	0	0	0	0	0	21884000	0	0	0	0	0	21884000
_AAGGFTHDELLK_2	P56182	Ribosomal RNA processing protein 1 homolog A	30.007	1340800	0	0	0	0	0	2241500	0	2485000	0	0	0	0	0	3194100	0	9261400
_AAGGFTHDELLK_3	P56182	Ribosomal RNA processing protein 1 homolog A	30.017	12213000	0	11088000	0	0	0	6260400	0	7102300	0	0	0	0	0	0	0	36663700
_AAGIDEQENWHEGK_2	P28838	Cytosol aminopeptidase	24.921	0	0	0	0	2607300	0	1815600	0	0	0	1743700	0	2598200	0	2951800	0	11716600
_AAGIDEQENWHEGK_3	P28838	Cytosol aminopeptidase	24.931	0	0	7367300	0	19111000	0	18176000	0	0	0	14260000	0	26860000	0	27649000	0	113423300
_AAGIDEQENWHEGKENIR_3	P28838	Cytosol aminopeptidase	26.097	7908400	0	10772000	0	12156000	0	14181000	0	15271000	0	13816000	0	23705000	0	26498000	0	124307400
_AAGIDEQENWHEGKENIR_4	P28838	Cytosol aminopeptidase	26.083	33221000	0	28482000	0	61060000	0	47507000	0	52784000	0	51074000	0	86464000	0	103050000	0	463642000
_AAGKGPLATGGIKK_3	Q9Y2S6	Translation machinery-associated protein 7	15.402	0	0	0	0	0	1344400	0	0	0	0	0	2665900	0	0	0	0	4010300
_AAGLCCR_2	P06241	Tyrosine-protein kinase Fyn	14.71	0	0	0	0	0	0	1361100	0	0	0	0	0	1659200	0	0	0	3020300
_AAGLEPVGHYEEVELTETSVNVGPER_3	Q9UBS0	Ribosomal protein S6 kinase beta-2	44.071	0	0	0	0	0	0	1174000	0	1709200	0	2091300	0	0	0	3678400	0	8652900
_AAGPSLSHTSGGTQSK_3	P27694	Replication protein A 70 kDa DNA-binding subunit;Replication protein A 70 kDa DNA-binding subunit, N-terminally processed	12.88	0	0	0	0	0	0	1961300	0	0	0	1691200	0	0	0	3860500	0	7513000
_AAGQGDMR_2	P82970	High mobility group nucleosome-binding domain-containing protein 5	9.1588	0	0	0	0	0	0	0	0	0	0	0	0	0	0	22843000	0	22843000
_AAGSDGTELFDQVHR_3	Q7L1T6	Cytochrome b5 reductase 4	34.061	0	0	0	0	0	0	2487300	0	3176200	0	5116100	0	5969700	0	6400700	0	23150000
_AAGVNVEPFWPGLFAK_2	P05386	60S acidic ribosomal protein P1	59.001	0	0	0	0	0	0	0	0	0	1415300	0	1912100	0	0	0	4206400	7533800
_AAGVVLEMIR_2	Q9Y230	RuvB-like 2	44.057	3844800	0	4829300	0	35909000	0	0	0	1755700	0	0	0	0	0	3725800	0	50064600
_AAGWSELSER_2	Q9H0N5	Pterin-4-alpha-carbinolamine dehydratase 2	33.746	0	4392500	0	1798800	0	0	0	2170400	0	0	0	0	0	3189400	0	0	11551100
_AAHPLSIEPIGVR_3	CON__ENSEMBL:ENSBTAP00000031900		34.872	2246300	0	0	0	0	0	0	0	0	0	0	0	0	0	0	0	2246300
_AAHSEGNTTAGLDM(Oxidation (M))R_2	P78371	T-complex protein 1 subunit beta	15.765	877940	0	6250200	0	8539700	0	8057200	0	15955000	0	0	0	12099000	0	13702000	0	65481040
_AAHSEGNTTAGLDM(Oxidation (M))R_3	P78371	T-complex protein 1 subunit beta	15.766	13030000	0	83023000	0	84383000	0	104960000	0	184100000	0	159410000	0	143880000	0	147610000	0	920396000
_AAHSEGNTTAGLDMR_2	P78371	T-complex protein 1 subunit beta	21.34	4250100	0	19736000	0	28599000	0	37284000	0	33262000	0	35016000	0	48431000	0	64325000	0	270903100
_AAHSEGNTTAGLDMR_3	P78371	T-complex protein 1 subunit beta	21.492	85380000	0	248390000	811540	271270000	0	411040000	1610600	429050000	0	360100000	1844800	637670000	1820700	593630000	2350200	3044967840
_AAIAQALAGEVSVVPPSR_2	Q2TAY7	WD40 repeat-containing protein SMU1;WD40 repeat-containing protein SMU1, N-terminally processed	46.257	0	0	0	0	0	0	0	0	1405100	0	0	0	0	0	0	0	1405100
_AAIDWFDGK_2	P35637;Q92804	RNA-binding protein FUS;TATA-binding protein-associated factor 2N	44.637	3001900	0	5418200	0	0	0	6763900	0	0	0	0	0	12878000	0	0	0	28062000
_AAIDWFDGKEFSGNPIK_3	P35637	RNA-binding protein FUS	48.925	1744200	0	3804900	0	8226700	0	4985100	0	6378100	0	6433200	0	11218000	0	0	0	42790200
_AAIEVYNEAAK_2	Q96RK4	Bardet-Biedl syndrome 4 protein	28.437	0	0	2295200	0	0	0	4057600	0	4093400	0	3498700	0	2053900	0	3416500	0	19415300
_AAILPTSIFLTNK_2	O14744	Protein arginine N-methyltransferase 5;Protein arginine N-methyltransferase 5, N-terminally processed	52.654	0	0	0	0	0	0	941420	0	0	0	0	0	1296900	0	1422100	0	3660420
_AAKPQEVFWASPWGPGR_3	Q9HA77	Probable cysteine--tRNA ligase, mitochondrial	47.159	1908600	0	4372200	0	7409600	0	1796300	0	3317300	0	0	0	0	0	4638600	0	23442600
_AALAATGAASGGGGGGGGAGSR_2	A6NKD9	Coiled-coil domain-containing protein 85C	18.563	991840	0	0	0	1912600	0	0	0	0	0	0	0	0	0	0	0	2904440
_AALADDFDTPR_2	Q9HA77	Probable cysteine--tRNA ligase, mitochondrial	34.392	13796000	0	0	0	23005000	0	9474200	0	16743000	0	0	0	21541000	0	23709000	0	108268200
_AALEALGSCLNNK_2	P34897	Serine hydroxymethyltransferase, mitochondrial	36.898	59027000	0	72554000	0	185560000	0	0	1013900	0	698410	0	840990	0	678110	70573000	1772100	392717510
_AALEALGSCLNNK_3	P34897	Serine hydroxymethyltransferase, mitochondrial	36.948	5266300	0	0	0	16679000	0	0	0	0	0	0	0	0	0	0	0	21945300
_AALEAQNALHNIK_3	O95319	CUGBP Elav-like family member 2	29.797	0	0	0	0	0	0	3170400	0	3951000	0	3962000	0	3975500	0	0	0	15058900
_AALEAQNALHNM(Oxidation (M))K_2	Q92879	CUGBP Elav-like family member 1	21.344	2325400	0	2173500	0	2488500	0	1534400	0	2193000	0	1401200	0	1753700	0	2469800	0	16339500
_AALEAQNALHNM(Oxidation (M))K_3	Q92879	CUGBP Elav-like family member 1	21.358	17041000	0	12266000	0	13882000	0	7488100	0	10526000	0	7778000	0	10063000	0	10887000	0	89931100
_AALEAQNALHNMK_2	Q92879	CUGBP Elav-like family member 1	28.02	4170700	0	7102800	0	10105000	0	3853700	0	5406000	0	4674500	0	6539000	0	8941100	0	50792800
_AALEAQNALHNMK_3	Q92879	CUGBP Elav-like family member 1	28.031	24030000	0	29261000	0	38076000	0	18831000	0	20062000	0	20013000	0	27934000	0	31386000	0	209593000
_AALEEANGEIEK_2	Q8NB16	Mixed lineage kinase domain-like protein	25.081	6858400	0	4809900	0	11070000	0	0	0	0	0	0	0	0	0	0	0	22738300
_AALEELVK_2	P12081	Histidine--tRNA ligase, cytoplasmic	33.984	41878000	0	0	0	74136000	0	45396000	0	40852000	0	43022000	0	70081000	0	70731000	0	386096000
_AALEEVYPDLTPEETRR_3	Q9H0D6	5-3 exoribonuclease 2	38.181	0	0	0	0	0	0	2137300	0	0	0	2967700	0	4086600	0	3447500	0	12639100
_AALGPLVTGLYDVQAFK_2	P11172	Uridine 5-monophosphate synthase;Orotate phosphoribosyltransferase;Orotidine 5-phosphate decarboxylase	58.528	0	0	1153900	0	6550400	0	0	0	0	0	0	0	0	0	0	0	7704300
_AALGPLVTGLYDVQAFK_3	P11172	Uridine 5-monophosphate synthase;Orotate phosphoribosyltransferase;Orotidine 5-phosphate decarboxylase	58.44	0	0	0	0	4109000	0	0	0	0	0	0	0	0	0	0	0	4109000
_AALHPPALAVLSHTPDGATQTIAWVGK_4	Q8NDH3	Probable aminopeptidase NPEPL1	48.401	7140400	0	0	0	24565000	0	0	0	0	0	0	0	0	0	0	0	31705400
_AALIYTCTVCR_2	Q9Y5V0	Zinc finger protein 706	34.54	0	16851000	0	27083000	0	32730000	0	23949000	0	0	0	38850000	0	16843000	0	32097000	188403000
_AALLNQHYQVNFK_3	P07814	Bifunctional glutamate/proline--tRNA ligase;Glutamate--tRNA ligase;Proline--tRNA ligase	36.83	0	0	0	0	0	0	1654300	0	3741700	0	2849800	0	0	0	3884800	0	12130600
_AALNALQPPEFR_2	Q3ZAQ7	Vacuolar ATPase assembly integral membrane protein VMA21	43.162	0	28668000	0	37335000	0	64246000	0	62753000	0	47805000	0	62656000	0	62709000	0	97861000	464033000
_AALNALQPPEFR_3	Q3ZAQ7	Vacuolar ATPase assembly integral membrane protein VMA21	43.065	0	0	0	0	0	5452300	0	0	0	0	0	0	0	0	0	0	5452300
_AALQELLSK_2	P62851	40S ribosomal protein S25	40.378	0	11644000	0	4306200	0	10065000	0	9434300	0	8636600	0	8120800	0	15472000	0	0	67678900
_AALRDYETVVK_2	P53041	Serine/threonine-protein phosphatase 5	29.134	0	0	0	0	0	0	0	0	0	0	0	0	0	0	25020000	0	25020000
_AALRDYETVVK_3	P53041	Serine/threonine-protein phosphatase 5	29.141	0	0	11604000	0	11509000	0	0	0	27894000	0	32854000	0	34648000	0	71608000	0	190117000
_AALSASEGEEVPQDK_2	O95831	Apoptosis-inducing factor 1, mitochondrial	25.425	0	0	0	1749200	0	3297400	0	3092600	0	0	0	3582400	0	2786500	0	3721700	18229800
_AALSEEELEKK_3	Q04637	Eukaryotic translation initiation factor 4 gamma 1	23.483	0	0	0	0	0	0	0	0	4155100	0	0	0	0	0	0	0	4155100
_AALSEMVEYITHNR_3	Q13362	Serine/threonine-protein phosphatase 2A 56 kDa regulatory subunit gamma isoform	52.659	0	0	0	0	0	0	1198800	0	1730100	0	1195300	0	2772700	0	3375000	0	10271900
_AALTIDEK_2	CON__P34955		24.078	0	0	11365000	0	12340000	2643800	0	0	0	0	11952000	0	53432000	0	55434000	0	147166800
_AALTLTPSAVNK_2	Q9BUE6	Iron-sulfur cluster assembly 1 homolog, mitochondrial	32.502	0	0	0	1023400	0	6499900	0	3163900	0	1619300	0	1350700	0	2008900	0	1716000	17382100
_AALVDLEPGTM(Oxidation (M))DSVR_2	Q9BUF5	Tubulin beta-6 chain	38.631	7345100	0	6649200	0	30728000	0	0	0	0	0	0	0	0	0	3075000	0	47797300
_AALVDLEPGTMDSVR_2	Q9BUF5	Tubulin beta-6 chain	43.791	15542000	0	15687000	0	64632000	0	0	0	0	0	0	0	0	0	8388100	0	104249100
_AALVVLENYYK_2	Q8TAA9	Vang-like protein 1	46.099	783830	0	3436900	0	4922100	0	2178100	0	0	0	1896300	0	2738400	0	1676000	0	17631630
_AAM(Oxidation (M))WNPSIFLK_2	Q9NX74	tRNA-dihydrouridine(20) synthase [NAD(P)+]-like	50.924	0	0	3763600	0	0	0	0	0	0	0	0	0	0	0	0	0	3763600
_AAMAEPNAK_2	Q14534	Squalene monooxygenase	14.498	0	0	0	0	0	0	1497000	0	0	0	1697100	0	3530000	0	2900600	0	9624700
_AAMWNPSIFLK_2	Q9NX74	tRNA-dihydrouridine(20) synthase [NAD(P)+]-like	54.981	1625200	0	0	0	4752100	0	0	0	1869800	0	0	0	0	0	0	0	8247100
_AANILVGENLVCK_2	P12931;P07947	Proto-oncogene tyrosine-protein kinase Src;Tyrosine-protein kinase Yes	41.11	1651400	0	7070200	0	13026000	0	3924100	0	3081200	0	3981500	0	5136200	0	4232300	0	42102900
_AANLLLGYK_2	Q86Y07	Serine/threonine-protein kinase VRK2	38.695	6811600	0	7064400	0	10243000	0	4032600	0	0	0	0	0	0	0	0	0	28151600
_AANVLLSEHGEVK_2	Q9Y6E0	Serine/threonine-protein kinase 24;Serine/threonine-protein kinase 24 36 kDa subunit;Serine/threonine-protein kinase 24 12 kDa subunit	26.895	2854100	0	0	0	6718000	0	0	0	0	0	0	0	0	0	0	0	9572100
_AANVLLSEHGEVK_3	Q9Y6E0	Serine/threonine-protein kinase 24;Serine/threonine-protein kinase 24 36 kDa subunit;Serine/threonine-protein kinase 24 12 kDa subunit	26.913	25357000	0	16442000	0	38275000	0	6456200	0	4281400	0	3645300	0	6349700	0	14670000	0	115476600
_AANVLLSEQGDVK_2	Q9P289;O00506	Serine/threonine-protein kinase 26;Serine/threonine-protein kinase 25	31.999	6009000	0	6647800	0	23594000	0	5280500	0	4285700	0	4463300	0	4951400	0	6745400	0	61977100
_AANVLVSESLM(Oxidation (M))CK_2	P07948	Tyrosine-protein kinase Lyn	35.376	0	0	4596500	0	6491100	0	0	0	0	0	0	0	0	0	0	0	11087600
_AANVLVSESLMCK_2	P07948	Tyrosine-protein kinase Lyn	40.562	0	0	6441400	0	0	0	3509300	0	2749300	0	5950300	0	0	0	2492000	0	21142300
_AANVQEPEK_2	P56182	Ribosomal RNA processing protein 1 homolog A	13.28	3336800	0	0	0	4758200	0	0	0	1962800	0	0	0	0	0	0	0	10057800
_AANVQEPEKK_2	P56182	Ribosomal RNA processing protein 1 homolog A	9.4374	1022100	0	0	0	1095000	0	765890	0	0	0	0	0	0	0	0	0	2882990
_AAPASSAGASDAR_2	Q8NF37	Lysophosphatidylcholine acyltransferase 1	10.12	27916000	0	27366000	0	32174000	0	16116000	0	14400000	0	32642000	0	13933000	0	31747000	0	196294000
_AAPEPQQPMELYQPSAESLR_3	Q96BH1	E3 ubiquitin-protein ligase RNF25	42.279	0	0	0	0	0	0	0	0	0	0	0	0	5905900	0	0	0	5905900
_AAPFSLEYR_2	Q15181	Inorganic pyrophosphatase	39.632	0	0	0	1026400	0	1963200	0	0	0	2767200	0	0	0	0	0	0	5756800
_AAPGAEFAPNKR_2	Q15233	Non-POU domain-containing octamer-binding protein	21.295	0	0	0	0	0	0	25429000	0	51211000	0	0	0	49870000	0	43696000	0	170206000
_AAPGAEFAPNKR_3	Q15233	Non-POU domain-containing octamer-binding protein	21.235	6543200	0	27151000	0	24229000	0	117300000	0	215930000	0	134620000	0	236070000	0	183400000	0	945243200
_AAPRPAPVAQPPAAAPPSAVGSSAAAPR_3	Q9Y6H1;Q5T1J5	Coiled-coil-helix-coiled-coil-helix domain-containing protein 2;Putative coiled-coil-helix-coiled-coil-helix domain-containing protein CHCHD2P9, mitochondrial	29.375	0	0	0	3169800	0	2769200	0	1707800	0	0	0	1988800	0	0	0	4742800	14378400
_AAQAQLSEAK_2	Q9NWB7	Intraflagellar transport protein 57 homolog	15.642	4058800	0	4811800	0	5714500	0	7357700	0	7514700	0	7258500	0	5607600	0	6854900	0	49178500
_AAQASDLEK_2	P37837	Transaldolase	14.939	0	0	0	0	0	5982500	0	2579400	0	2770200	0	3002900	0	3364100	0	4197000	21896100
_AAQEEYVKR_2	P04075	Fructose-bisphosphate aldolase A	14.656	0	0	0	0	0	876800	0	692400	0	496460	0	970540	0	752250	0	0	3788450
_AAQELQEGQR_2	P0DN79;P35520	Cystathionine beta-synthase	15.534	0	0	0	0	0	0	4632800	0	3104000	0	3158500	0	0	0	0	0	10895300
_AAQLQGLGR_2	P43353	Aldehyde dehydrogenase family 3 member B1	24.438	6382000	0	5619500	0	16184000	0	0	0	0	0	0	0	0	0	0	0	28185500
_AAQLVDKDSTFLSTLEHHLSR_4	Q969V3	Nicalin	47.606	19851000	0	26176000	0	54928000	0	11751000	0	15453000	0	11695000	0	17738000	0	15999000	0	173591000
_AAQLVDKDSTFLSTLEHHLSR_5	Q969V3	Nicalin	47.544	0	0	6305200	0	0	0	0	0	0	0	0	0	0	0	3798400	0	10103600
_AAQSLLNK_1	Q9UMR2;Q9NUU7	ATP-dependent RNA helicase DDX19B;ATP-dependent RNA helicase DDX19A	20.883	0	0	0	0	0	0	0	0	1685000	0	0	0	4232700	0	0	0	5917700
_AAQSLLNK_2	Q9UMR2;Q9NUU7	ATP-dependent RNA helicase DDX19B;ATP-dependent RNA helicase DDX19A	20.714	24017000	0	33352000	0	50365000	0	55724000	0	62897000	0	59338000	0	70014000	0	83758000	0	439465000
_AAQSTAMNR_2	P46459	Vesicle-fusing ATPase	10.148	0	0	0	0	0	0	1079500	0	1700800	0	0	0	2903500	0	0	0	5683800
_AAQVGLLFLK_2	Q6NXR4	TELO2-interacting protein 2	49.704	0	0	3907300	0	0	0	2333100	0	4460800	0	0	0	0	0	0	0	10701200
_AAQVM(Oxidation (M))GPPDR_2	Q96I24	Far upstream element-binding protein 3	16.553	0	0	3672100	0	3725300	0	0	0	2851100	0	0	0	0	0	0	0	10248500
_AAQYGLQLVESQNELQNQLDK_3	Q96EA4	Protein Spindly	48.979	0	0	0	0	0	0	0	0	0	0	0	0	2025600	0	2079600	0	4105200
_AARPSVSEELTAAER_3	Q5VUE5	Uncharacterized protein C1orf53	30.172	0	0	0	1348300	0	1322800	0	0	0	0	0	839370	0	0	0	0	3510470
_AASAGQEPLHNEELAGAGR_3	Q96HY6	DDRGK domain-containing protein 1	25.779	0	1916400	0	2829300	0	0	0	4637200	0	1884900	0	2672100	0	1485700	0	0	15425600
_AASAYAVGDVK_2	P13861	cAMP-dependent protein kinase type II-alpha regulatory subunit	24.723	0	0	0	0	3685800	0	1189600	1220800	0	630110	0	698630	2895000	0	2898000	0	13217940
_AASDIAMTELPPTHPIR_3	P62258	14-3-3 protein epsilon	36.719	0	0	0	0	0	0	0	0	0	0	0	797820	0	1272500	0	2126600	4196920
_AASDLMSYCEQHAR_3	O60262	Guanine nucleotide-binding protein G(I)/G(S)/G(O) subunit gamma-7	29.852	0	0	0	0	0	0	0	3306500	0	812460	0	2296900	0	3821800	0	0	10237660
_AASIFGGAKPVDTAAR_3	P23588	Eukaryotic translation initiation factor 4B	30.9	0	0	0	0	10576000	0	0	0	6739900	0	7851700	0	12925000	0	10828000	0	48920600
_AASLGCNNKPAFPELDFR_3	Q8IYB1	Protein MB21D2	44.743	2780300	0	3200000	0	0	0	0	0	0	0	0	0	0	0	0	0	5980300
_AASLHWTSER_2	O14521	Succinate dehydrogenase [ubiquinone] cytochrome b small subunit, mitochondrial	25.542	0	1693900	0	1368400	0	3023200	0	4359500	0	2543300	0	0	0	4018700	0	6269100	23276100
_AASNM(Oxidation (M))ALGK_2	P53041	Serine/threonine-protein phosphatase 5	10.164	0	0	0	0	0	0	0	0	9709200	0	20210000	0	0	0	0	0	29919200
_AASNMALGK_2	P53041	Serine/threonine-protein phosphatase 5	17.838	0	0	0	0	0	0	36945000	0	44157000	0	37221000	0	57584000	0	54335000	0	230242000
_AASPIVPSFDM(Oxidation (M))SNEGSYFFGDNAEEYDN_3	NP-ext;NP		58.387	0	0	0	0	81595000	0	0	0	0	0	0	0	0	0	0	0	81595000
_AATAAEAVASGSGEPR_3	Q9NWT6	Hypoxia-inducible factor 1-alpha inhibitor	13.3	0	0	0	0	0	0	0	0	2813800	0	0	0	0	0	0	0	2813800
_AATGEEVSAEDLGGADLHCR_2	Q9HCC0	Methylcrotonoyl-CoA carboxylase beta chain, mitochondrial	32.777	0	0	0	0	0	0	0	0	0	0	1497800	0	1834600	0	2131500	0	5463900
_AATGEEVSAEDLGGADLHCR_3	Q9HCC0	Methylcrotonoyl-CoA carboxylase beta chain, mitochondrial	32.596	3869600	0	12343000	0	11827000	0	34547000	0	37557000	0	43216000	0	62042000	0	42499000	0	247900600
_AATGNTSEGEEAFLLIQSEK_2	A0AVF1	Intraflagellar transport protein 56	48.287	0	0	0	0	0	0	2205000	0	0	0	2785800	0	0	0	0	0	4990800
_AATGNTSEGEEAFLLIQSEK_3	A0AVF1	Intraflagellar transport protein 56	48.303	0	0	0	0	0	0	3219600	0	0	0	0	0	0	0	0	0	3219600
_AATITATSPGALWGLDR_2	P31323	cAMP-dependent protein kinase type II-beta regulatory subunit	49.341	0	0	0	0	0	0	0	0	0	0	0	0	0	0	905900	0	905900
_AATLAVPPPEDVQPSAQQLELLELEMR_3	Q9H8G2	Caspase activity and apoptosis inhibitor 1	58.342	0	0	0	0	2491600	0	0	0	0	0	0	0	0	0	0	0	2491600
_AATSDLEHYDK_3	P80303	Nucleobindin-2;Nesfatin-1	22.078	5036600	0	3934600	0	14174000	0	0	0	0	0	0	0	0	0	0	0	23145200
_AAVAGEDGR_2	P07910;O60812;B2RXH8;P0DMR1;B7ZW38	Heterogeneous nuclear ribonucleoproteins C1/C2;Heterogeneous nuclear ribonucleoprotein C-like 1;Heterogeneous nuclear ribonucleoprotein C-like 2;Heterogeneous nuclear ribonucleoprotein C-like 4;Heterogeneous nuclear ribonucleoprotein C-like 3	9.5491	0	1060300	0	926200	0	1571700	0	2037300	0	1190400	0	1472200	0	2271000	0	1772700	12301800
_AAVATFLQSVQVPEFTPK_2	P22314	Ubiquitin-like modifier-activating enzyme 1	56.46	0	0	0	0	0	0	368630	0	0	0	552030	0	0	0	621730	0	1542390
_AAVAWANQNR_2	Q96F86	Enhancer of mRNA-decapping protein 3	25.419	0	0	0	0	0	0	1767200	0	1982000	0	0	0	2657500	0	0	0	6406700
_AAVEALQSQALHATSQQPLR_3	Q92599	Septin-8	37.574	7871700	0	0	0	6117200	0	0	0	0	0	0	0	0	0	0	0	13988900
_AAVEALQSQALHATSQQPLRK_4	Q92599	Septin-8	33.152	7027000	0	6838900	0	25114000	0	0	0	6276000	0	0	0	0	0	8235600	0	53491500
_AAVEEGIVLGGGCALLR_2	P10809	60 kDa heat shock protein, mitochondrial	47.75	5007500	0	8903600	0	25151000	0	4697100	0	9403200	0	9117700	0	13294000	0	11349000	0	86923100
_AAVEEGIVLGGGCALLR_3	P10809	60 kDa heat shock protein, mitochondrial	48.533	2177500	0	0	0	6944800	0	1174900	0	4551100	0	2172500	0	0	0	2774900	0	19795700
_AAVENLPTFLVELSR_2	Q14974	Importin subunit beta-1	61.806	0	0	0	0	0	0	0	0	1199100	0	702570	0	0	0	543040	0	2444710
_AAVEWFDGK_2	Q01844	RNA-binding protein EWS	39.876	0	0	0	0	0	0	0	0	0	0	0	0	5506400	0	5473900	0	10980300
_AAVFEEIDTYER_2	Q96F86	Enhancer of mRNA-decapping protein 3	43.2	0	0	0	0	0	0	1940800	0	0	0	0	0	0	0	0	0	1940800
_AAVKDVEEEKFPTQLSR_3	Q2TAY7	WD40 repeat-containing protein SMU1;WD40 repeat-containing protein SMU1, N-terminally processed	31.392	0	0	0	0	0	0	0	0	0	0	0	0	0	0	8183700	0	8183700
_AAVKDVEEEKFPTQLSR_4	Q2TAY7	WD40 repeat-containing protein SMU1;WD40 repeat-containing protein SMU1, N-terminally processed	31.366	0	0	0	0	5019500	0	0	0	0	0	0	0	0	0	9259000	0	14278500
_AAVPSGASTGIYEALELR_2	P06733;P09104	Alpha-enolase;Gamma-enolase	50.373	3673300	697320	6357400	0	18482000	0	1793500	1912900	4873800	0	3193000	2042200	6623900	0	8740600	0	58389920
_AAVPSGASTGIYEALELR_3	P06733;P09104	Alpha-enolase;Gamma-enolase	50.762	0	386450	0	972620	0	0	0	1017100	0	559060	0	754590	0	407750	0	1820400	5917970
_AAVSADPLASLLEMCHSTQIGGIR_3	PB2;PB2-ext		56.807	0	0	0	0	0	0	0	0	0	0	0	0	1149300	0	794960	0	1944260
_AAVTEAVR_2	Q9NP81	Serine--tRNA ligase, mitochondrial	16.665	0	0	0	0	0	0	0	0	0	0	0	0	10451000	0	0	0	10451000
_AAVTSLFAK_2	CON__Q3SX09		36.987	0	5092400	0	0	0	7604100	0	8572700	0	0	0	0	0	8697100	0	21962000	51928300
_AAVVESHK_2	P00390	Glutathione reductase, mitochondrial	7.2212	101410000	0	106270000	0	216130000	0	0	0	0	0	0	0	0	0	0	0	423810000
_AAYEAELGDAR_2	P02545	Prelamin-A/C;Lamin-A/C	28.456	4776300	0	6358800	0	9310200	0	0	0	0	0	0	0	0	0	0	0	20445300
_AAYEAFCR_2	P51649	Succinate-semialdehyde dehydrogenase, mitochondrial	28.487	12725000	0	10409000	0	20872000	0	5058600	0	5922200	0	0	0	0	0	15102000	0	70088800
_AAYLQETGKPLDETLKK_4	P04083	Annexin A1	30.399	0	0	0	0	0	2880400	0	0	0	0	0	0	0	0	0	0	2880400
_AAYNLVR_2	Q14019	Coactosin-like protein	26.612	0	0	0	0	0	37487000	0	0	0	0	0	0	0	4254800	0	0	41741800
_AAYNVTLLNFM(Oxidation (M))DPQK_2	Q9C0B1	Alpha-ketoglutarate-dependent dioxygenase FTO	48.748	0	0	0	0	0	0	1699800	0	0	0	4669000	0	0	0	3231100	0	9599900
_AAYNVTLLNFMDPQK_2	Q9C0B1	Alpha-ketoglutarate-dependent dioxygenase FTO	57.383	0	0	1932500	0	4087800	0	2543300	0	3580500	0	4571100	0	5599700	0	4448400	0	26763300
_AAYQVAALPK_1	P52758	Ribonuclease UK114	31.997	0	0	0	0	0	0	0	0	0	0	0	1008300	0	1053300	0	0	2061600
_AAYQVAALPK_2	P52758	Ribonuclease UK114	31.992	0	24859000	0	22305000	0	46390000	0	58875000	0	47174000	0	64761000	0	65196000	0	95273000	424833000
_ACANPAAGSVILLENLR_2	P00558	Phosphoglycerate kinase 1	52.926	0	0	0	0	3950100	0	0	0	878730	0	616780	0	0	0	0	0	5445610
_ACDTPDKPVQVTK_3	Q9BUB4	tRNA-specific adenosine deaminase 1	17.267	0	0	1883600	0	0	0	0	0	0	0	0	0	0	0	3946800	0	5830400
_ACFGTFLPEEK_2	Q9NRP4	Succinate dehydrogenase assembly factor 3, mitochondrial	43.525	0	1635700	0	0	0	0	0	0	0	1946900	0	1382200	0	2298400	0	3032300	10295500
_ACFHCETCK_2	Q14847	LIM and SH3 domain protein 1	14.096	0	0	0	0	0	611470	0	0	0	0	0	0	0	0	0	0	611470
_ACGNFGIPCELR_2	P22234	Multifunctional protein ADE2;Phosphoribosylaminoimidazole-succinocarboxamide synthase;Phosphoribosylaminoimidazole carboxylase	41.228	0	0	0	0	0	0	0	0	0	0	0	0	3900300	0	2844300	0	6744600
_ACGVSRPVIACSVTIK_2	P55769	NHP2-like protein 1;NHP2-like protein 1, N-terminally processed	32.252	0	0	0	0	0	1722000	0	1587500	0	2038600	0	1131500	0	0	0	4928300	11407900
_ACGVSRPVIACSVTIK_3	P55769	NHP2-like protein 1;NHP2-like protein 1, N-terminally processed	32.246	0	9492400	0	6233000	0	38014000	0	46379000	0	42858000	0	27063000	0	0	0	100410000	270449400
_ACLLCSLVK_2	P63272	Transcription elongation factor SPT4	43.699	0	15625000	0	18265000	0	26855000	0	14617000	0	14911000	0	18684000	0	13423000	0	22535000	144915000
_ACM(Oxidation (M))LTTATAHDGDVNVISWSR_3	Q9BQ67	Glutamate-rich WD repeat-containing protein 1	40.096	11640000	0	13913000	0	32567000	0	5184400	0	7687000	0	11709000	0	9468300	0	9898100	0	102066800
_ACMLTTATAHDGDVNVISWSR_3	Q9BQ67	Glutamate-rich WD repeat-containing protein 1	43.131	19043000	0	17384000	0	40768000	0	12951000	0	0	0	0	0	0	0	2071800	0	92217800
_ACNVLQSSHLEDYPFNAEY_3	O60218	Aldo-keto reductase family 1 member B10	49.485	0	2012400	0	2851600	0	0	0	0	0	0	0	0	0	0	0	0	4864000
_ACQIFVR_2	P52272	Heterogeneous nuclear ribonucleoprotein M	28.727	0	0	0	0	0	0	0	15837000	0	0	0	6302700	0	22980000	0	7411800	52531500
_ACSVIFPLIYSEMK_2	Q14534	Squalene monooxygenase	58.299	0	0	0	0	0	0	0	0	0	0	0	0	819770	0	757410	0	1577180
_ACTTEEDQEK_2	P49915	GMP synthase [glutamine-hydrolyzing]	9.0546	0	0	0	0	0	0	936370	0	745450	0	1719500	0	0	0	0	0	3401320
_ACVGNAYHK_2	Q9UKX7	Nuclear pore complex protein Nup50	11.419	0	0	0	0	0	0	7821600	0	9418100	0	0	0	17739000	0	9708700	0	44687400
_ADAAEFWR_2	P22681;Q13191	E3 ubiquitin-protein ligase CBL;E3 ubiquitin-protein ligase CBL-B	39.026	0	0	0	0	0	0	1032100	0	0	0	0	0	0	0	0	0	1032100
_ADAASSLTVDVTPPTAK_2	Q9H8Y8	Golgi reassembly-stacking protein 2	37.182	11703000	0	18903000	0	40620000	0	7535800	0	8424900	0	9608400	0	13253000	0	13959000	0	124007100
_ADALQAGASQFETSAAK_2	P63027;Q15836	Vesicle-associated membrane protein 2;Vesicle-associated membrane protein 3	36.491	0	36146000	0	28472000	0	49850000	0	42273000	0	53570000	0	45976000	0	74785000	0	93053000	424125000
_ADALQAGASQFETSAAK_3	P63027;Q15836	Vesicle-associated membrane protein 2;Vesicle-associated membrane protein 3	36.484	0	12747000	0	9021700	0	18063000	0	16036000	0	15642000	0	13756000	0	27235000	0	32357000	144857700
_ADATNVNNWHWTER_3	O95433	Activator of 90 kDa heat shock protein ATPase homolog 1	36.258	0	0	0	0	0	0	0	0	0	0	0	581350	0	848280	0	1437600	2867230
_ADCPPGNPAPTSNHGPDATEAEEDFVDPWTVQTSSAK_3	P23381	Tryptophan--tRNA ligase, cytoplasmic;T1-TrpRS;T2-TrpRS	46.456	0	0	9709200	0	0	0	0	0	0	0	0	0	21328000	0	18259000	0	49296200
_ADCPPGNPAPTSNHGPDATEAEEDFVDPWTVQTSSAK_4	P23381	Tryptophan--tRNA ligase, cytoplasmic;T1-TrpRS;T2-TrpRS	46.784	2753800	0	8722300	0	14130000	0	5227900	0	8931400	0	10269000	0	18469000	0	15445000	0	83948400
_ADCTITM(Oxidation (M))ADSDFLALM(Oxidation (M))TGK_3	P22307	Non-specific lipid-transfer protein	49.039	0	0	0	779360	0	449440	0	0	0	0	0	0	0	0	0	0	1228800
_ADCTITM(Oxidation (M))ADSDFLALMTGK_2	P22307	Non-specific lipid-transfer protein	61.472	0	0	0	0	0	0	0	0	0	0	0	0	0	0	0	425540	425540
_ADCTITMADSDFLALMTGK_2	P22307	Non-specific lipid-transfer protein	61.956	0	0	0	0	0	0	0	289150	0	0	0	0	0	0	0	396420	685570
_ADCTITMADSDFLALMTGK_3	P22307	Non-specific lipid-transfer protein	61.931	0	0	0	0	0	0	0	381110	0	0	0	0	0	0	0	0	381110
_ADDADEFGYSR_2	Q7KZF4	Staphylococcal nuclease domain-containing protein 1	29.388	0	0	0	0	0	0	0	904340	0	1195900	0	1769900	0	1081600	0	1713900	6665640
_ADDICDHTLEQQQMQPLCFNCPICDK_3	Q13137	Calcium-binding and coiled-coil domain-containing protein 2	45.346	0	0	0	0	0	0	2230400	0	0	0	0	0	0	0	2213500	0	4443900
_ADDKLIAEEGVDSLNVK_3	O95202	LETM1 and EF-hand domain-containing protein 1, mitochondrial	39.058	0	0	0	0	0	0	1098800	0	0	0	0	0	0	0	0	0	1098800
_ADDLGKGGNEESTK_3	P00441	Superoxide dismutase [Cu-Zn]	10.784	0	0	0	0	0	0	0	0	0	0	0	0	0	0	0	539150	539150
_ADDNATIR_2	O75821	Eukaryotic translation initiation factor 3 subunit G	13.217	0	0	0	0	0	500230	0	4896700	0	1983400	0	3253500	0	3855100	0	0	14488930
_ADEANDNLFR_2	P09913	Interferon-induced protein with tetratricopeptide repeats 2	31.141	0	0	4507500	0	0	0	0	0	0	0	0	0	0	0	0	0	4507500
_ADEASELACPTPK_2	P49327	Fatty acid synthase;[Acyl-carrier-protein] S-acetyltransferase;[Acyl-carrier-protein] S-malonyltransferase;3-oxoacyl-[acyl-carrier-protein] synthase;3-oxoacyl-[acyl-carrier-protein] reductase;3-hydroxyacyl-[acyl-carrier-protein] dehydratase;Enoyl-[acyl-carrier-protein] reductase;Oleoyl-[acyl-carrier-protein] hydrolase	26.077	0	0	0	0	0	0	0	0	0	0	1729700	0	0	0	0	0	1729700
_ADEDGDTPLHIAVVQGNLPAVHR_4	P20749	B-cell lymphoma 3 protein	41.361	0	0	0	0	6443300	0	0	0	0	0	0	0	0	0	0	0	6443300
_ADEDPIM(Oxidation (M))GFHQM(Oxidation (M))FLLK_3	P61970	Nuclear transport factor 2	46.418	0	6435500	0	8892100	0	11503000	0	11589000	0	0	0	0	0	9625400	0	21279000	69324000
_ADEDPIM(Oxidation (M))GFHQMFLLK_2	P61970	Nuclear transport factor 2	53.071	0	0	0	0	0	0	0	0	0	0	0	0	0	0	0	2026000	2026000
_ADEDPIM(Oxidation (M))GFHQMFLLK_3	P61970	Nuclear transport factor 2	53.078	0	0	0	4954900	0	5337900	0	12167000	0	11685000	0	11424000	0	0	0	35987000	81555800
_ADEDPIMGFHQM(Oxidation (M))FLLK_2	P61970	Nuclear transport factor 2	49.293	0	0	0	0	0	0	0	0	0	0	0	0	0	0	0	836670	836670
_ADEDPIMGFHQM(Oxidation (M))FLLK_3	P61970	Nuclear transport factor 2	49.222	0	2398900	0	5097700	0	3334900	0	10328000	0	8278100	0	9929300	0	2411600	0	13653000	55431500
_ADEDPIMGFHQMFLLK_2	P61970	Nuclear transport factor 2	55.556	0	0	0	0	0	0	0	0	0	285530	0	511940	0	0	0	1369500	2166970
_ADEDPIMGFHQMFLLK_3	P61970	Nuclear transport factor 2	55.556	0	0	0	3603300	0	1727000	0	15811000	0	7372200	0	6160900	0	0	0	26237000	60911400
_ADEGISFR_2	Q06830	Peroxiredoxin-1	27.996	0	0	0	0	0	0	0	8298900	0	8917300	0	12782000	0	13788000	0	21857000	65643200
_ADEVVWVR_2	P14868	Aspartate--tRNA ligase, cytoplasmic	35.714	59955000	0	76555000	0	0	0	0	0	70976000	0	118180000	0	140700000	0	134230000	0	600596000
_ADFDNTVAIHPTSSEELVTLR_2	P00390	Glutathione reductase, mitochondrial	44.253	4417300	0	3963800	0	12324000	0	0	0	0	0	0	0	0	0	0	0	20705100
_ADFDNTVAIHPTSSEELVTLR_3	P00390	Glutathione reductase, mitochondrial	44.201	167300000	0	151570000	814270	323590000	1035900	16691000	0	21786000	0	23097000	0	30750000	0	45629000	0	782263170
_ADFQGISPER_2	P61803	Dolichyl-diphosphooligosaccharide--protein glycosyltransferase subunit DAD1	30.061	0	44976000	0	69588000	0	74679000	0	76052000	0	47804000	0	59405000	0	71554000	0	84004000	528062000
_ADFVLAANSYDLAIK_2	Q14318	Peptidyl-prolyl cis-trans isomerase FKBP8	50.58	3108400	0	2476000	0	11651000	0	0	0	0	0	0	0	0	0	0	0	17235400
_ADGGTQVIDTK_2	P09622	Dihydrolipoyl dehydrogenase, mitochondrial	18.945	174680000	0	150420000	0	293930000	0	119580000	0	106980000	0	74042000	0	115200000	0	199060000	0	1233892000
_ADGVPVYLK_2	O14548	Cytochrome c oxidase subunit 7A-related protein, mitochondrial	33.941	0	6179100	0	0	0	12533000	0	1925800	0	3471000	0	0	0	2796900	0	2556400	29462200
_ADGYPIWSR_2	Q9NYB0	Telomeric repeat-binding factor 2-interacting protein 1	38.225	3642700	0	5633500	0	7821300	0	7406100	0	8769500	0	10494000	0	24869000	0	18652000	0	87288100
_ADGYVLEGK_2	P62241	40S ribosomal protein S8	26.108	0	0	0	1143200	0	0	0	1337400	0	1348600	0	1631400	0	1306900	0	5319700	12087200
_ADIEEIK_2	P80303	Nucleobindin-2;Nesfatin-1	23.479	0	0	0	0	24137000	0	0	0	0	0	0	0	0	0	0	0	24137000
_ADIIYPGHGPVIHNAEAK_3	Q53H82	Beta-lactamase-like protein 2	56.65	0	0	0	0	0	0	0	0	1702000	0	0	0	0	0	0	0	1702000
_ADILEDKDGK_2	P52272	Heterogeneous nuclear ribonucleoprotein M	17.441	0	0	0	0	0	0	0	0	0	0	878290	0	0	0	0	0	878290
_ADILQVGLR_2	Q9H074	Polyadenylate-binding protein-interacting protein 1	40.705	0	0	0	0	0	0	2241700	0	0	0	2351700	0	4405500	0	0	0	8998900
_ADIWSLGITAIELAK_2	Q9P289;O00506	Serine/threonine-protein kinase 26;Serine/threonine-protein kinase 25	62.121	0	0	0	0	2754600	0	0	0	0	0	0	0	0	0	0	0	2754600
_ADIWSLGITAIELAR_2	Q9Y6E0	Serine/threonine-protein kinase 24;Serine/threonine-protein kinase 24 36 kDa subunit;Serine/threonine-protein kinase 24 12 kDa subunit	62.183	0	0	0	0	2748100	0	0	0	0	0	0	0	0	0	0	0	2748100
_ADKLAEEHSS_2	P06576	ATP synthase subunit beta, mitochondrial	10.078	44394000	0	29462000	0	115200000	1380900	0	771850	0	0	0	789820	9050200	0	27380000	1431400	229860170
_ADKRDPEFVFYDQLK_3	Q969V3	Nicalin	41.613	0	0	0	0	0	0	2261400	0	0	0	2950300	0	0	0	4503500	0	9715200
_ADKRDPEFVFYDQLK_4	Q969V3	Nicalin	41.494	0	0	3832600	0	8548500	0	1372500	0	0	0	1557800	0	2761000	0	2524600	0	20597000
_ADLAEEYSK_2	P68036	Ubiquitin-conjugating enzyme E2 L3	25.636	0	0	0	0	0	0	0	0	0	0	0	0	0	643340	0	0	643340
_ADLDIVTM(Oxidation (M))DYAAQK_2	Q9BZE2	tRNA pseudouridine(38/39) synthase	39.441	0	0	0	0	0	0	0	0	2151300	0	0	0	0	0	5045500	0	7196800
_ADLDIVTMDYAAQK_2	Q9BZE2	tRNA pseudouridine(38/39) synthase	45.032	0	0	0	0	0	0	0	0	2490400	0	4957500	0	9398600	0	0	0	16846500
_ADLIAYLK_2	P99999	Cytochrome c	45.456	0	68610000	0	47422000	0	200610000	0	189840000	0	0	0	0	0	159060000	0	304980000	970522000
_ADLIAYLKK_2	P99999	Cytochrome c	38.29	0	0	0	0	0	0	0	0	0	0	0	12187000	0	8710500	0	17107000	38004500
_ADLINNLGTIAK_2	P07900;Q14568;P08238	Heat shock protein HSP 90-alpha;Heat shock protein HSP 90-alpha A2;Heat shock protein HSP 90-beta	43.002	7118500	1472900	9224700	0	12045000	2245000	13204000	0	21884000	987540	16131000	2477500	25027000	3041500	19714000	4281800	138854440
_ADLLLSTQPGREEGSPLELER_3	P08195	4F2 cell-surface antigen heavy chain	43.251	0	3501600	8039200	4338400	9843400	5913300	0	1100600	0	1273300	0	1146900	0	886110	0	1813800	37856610
_ADLSGITK_1	CON__P34955		23.557	0	0	0	0	0	0	0	0	0	0	0	0	0	0	3114000	0	3114000
_ADM(Oxidation (M))GGAATICSAIVSAAK_2	P28838	Cytosol aminopeptidase	44.243	12541000	0	11920000	0	0	0	11765000	0	20504000	0	22096000	0	21247000	0	23297000	0	123370000
_ADM(Oxidation (M))GGAATICSAIVSAAK_3	P28838	Cytosol aminopeptidase	44.335	0	0	0	0	0	0	2307500	0	2350400	0	1697900	0	3996500	0	3769200	0	14121500
_ADMGGAATICSAIVSAAK_2	P28838	Cytosol aminopeptidase	47.82	10452000	0	23952000	0	48519000	0	29713000	0	25091000	0	38039000	0	70317000	0	60735000	0	306818000
_ADMGGAATICSAIVSAAK_3	P28838	Cytosol aminopeptidase	47.774	1672500	0	2331500	0	6196100	0	3118100	0	3783600	0	3687500	0	0	0	6623100	0	27412400
_ADNAFM(Oxidation (M))LLTQAR_2	Q9H0C5;Q9BX70	BTB/POZ domain-containing protein 1;BTB/POZ domain-containing protein 2	47.261	0	0	0	0	0	0	0	0	1762900	0	0	0	0	0	0	0	1762900
_ADNAFMLLTQAR_2	Q9H0C5;Q9BX70	BTB/POZ domain-containing protein 1;BTB/POZ domain-containing protein 2	49.94	0	0	0	0	0	0	2578700	0	0	0	0	0	3068200	0	0	0	5646900
_ADNFEYSDPVDGSISR_2	P36871	Phosphoglucomutase-1	38.487	0	0	0	0	0	0	0	0	0	0	2432500	0	2395700	0	0	0	4828200
_ADNVGSALGPDWHEGLNLK_3	Q8WU10	Pyridine nucleotide-disulfide oxidoreductase domain-containing protein 1	43.105	0	0	0	0	0	0	2802100	0	7109400	0	4661700	0	0	0	0	0	14573200
_ADPAALMASLHLLPSPTPNLEIK_3	O94788	Retinal dehydrogenase 2	60.086	0	0	0	0	0	0	0	0	7736300	0	3897600	0	2540200	0	2980100	0	17154200
_ADPDQCLM(Oxidation (M))GLIGVLQGR_4	none		24.166	0	0	0	0	0	0	0	0	0	0	18568000	0	0	0	0	0	18568000
_ADPEELFTK_2	Q9Y6E0	Serine/threonine-protein kinase 24;Serine/threonine-protein kinase 24 36 kDa subunit;Serine/threonine-protein kinase 24 12 kDa subunit	37.85	12098000	0	0	0	0	0	0	0	0	0	0	0	0	0	0	0	12098000
_ADPEELFTKLEK_3	Q9Y6E0	Serine/threonine-protein kinase 24;Serine/threonine-protein kinase 24 36 kDa subunit;Serine/threonine-protein kinase 24 12 kDa subunit	44.121	0	0	0	0	4540200	0	0	0	0	0	0	0	0	0	0	0	4540200
_ADPSLNPEQLK_2	Q9UNF0	Protein kinase C and casein kinase substrate in neurons protein 2	31.683	0	0	0	0	0	0	1496200	0	0	0	0	0	3638200	0	0	0	5134400
_ADQFEYVMYGK_2	P52434	DNA-directed RNA polymerases I, II, and III subunit RPABC3	42.324	0	0	0	0	0	0	0	0	0	0	0	869820	0	0	0	0	869820
_ADRDESSPYAAM(Oxidation (M))LAAQDVAQR_3	P62263	40S ribosomal protein S14	34.911	0	0	0	0	0	1044600	0	0	0	0	0	0	0	0	0	0	1044600
_ADSAVSQEQLR_2	Q9UKS6	Protein kinase C and casein kinase substrate in neurons protein 3	21.241	8672200	0	5183200	0	14273000	0	0	0	0	0	0	0	0	0	0	0	28128400
_ADSYDRGDLENQMHIAEQR_3	O95376	E3 ubiquitin-protein ligase ARIH2	33.751	0	0	0	0	0	0	3052800	0	0	0	0	0	7876200	0	7822700	0	18751700
_ADTLTDEINFLR_2	CON__P02538;P02538;CON__P48668;P48668;P04259	Keratin, type II cytoskeletal 6A;Keratin, type II cytoskeletal 6C;Keratin, type II cytoskeletal 6B	51.743	0	0	12061000	0	0	0	0	0	0	0	0	0	0	0	0	0	12061000
_ADTLTLEER_2	Q9UHD8	Septin-9	28.703	0	0	0	0	6037300	0	0	0	0	0	0	0	0	0	0	0	6037300
_ADTLTPEECQQFKK_3	Q16181	Septin-7	25.906	0	0	0	0	6625500	0	0	0	0	0	0	0	0	0	0	0	6625500
_ADTNGIIK_2	Q9NUU7	ATP-dependent RNA helicase DDX19A	20.019	2670600	0	1972300	0	0	0	4817100	0	4165300	0	0	0	0	0	4742100	0	18367400
_ADTNLGNILLNVLIPPNM(Oxidation (M))PCTR_3	Q9UKX7	Nuclear pore complex protein Nup50	62.054	0	0	0	0	0	0	0	0	0	0	3003800	0	999540	0	1528700	0	5532040
_ADTNLGNILLNVLIPPNMPCTR_3	Q9UKX7	Nuclear pore complex protein Nup50	62.23	0	0	0	0	0	0	0	0	4189300	0	0	0	0	0	0	0	4189300
_ADTQTYQPYNK_2	P84090	Enhancer of rudimentary homolog	21.822	0	73011000	0	58807000	0	70289000	0	95105000	0	50362000	0	89728000	0	92496000	0	101640000	631438000
_ADTQTYQPYNKDWIK_2	P84090	Enhancer of rudimentary homolog	33.967	0	0	0	956210	0	5502300	0	0	0	0	0	4065600	0	5207200	0	0	15731310
_ADTQTYQPYNKDWIK_3	P84090	Enhancer of rudimentary homolog	33.705	0	38375000	0	16043000	0	81437000	0	70363000	0	40819000	0	54677000	0	60019000	0	113970000	475703000
_ADTSSQGALVFLSK_2	Q7Z417	Nuclear fragile X mental retardation-interacting protein 2	44.12	0	0	0	0	0	0	0	0	0	0	0	0	0	590590	0	0	590590
_ADVLTTGAGNPVGDK_2	P04040	Catalase	29.166	0	0	0	0	0	0	2391600	0	2300300	0	0	0	6752900	0	0	0	11444800
_ADVQSIIGLQR_2	Q13263	Transcription intermediary factor 1-beta	41.18	1035000	0	0	0	1888600	0	3315600	0	4085900	0	3165300	0	5238300	0	3339300	0	22068000
_ADWLSHYWM(Oxidation (M))PK_3	P08243	Asparagine synthetase [glutamine-hydrolyzing]	46.309	0	0	0	0	0	0	0	0	0	0	0	0	1919200	0	0	0	1919200
_ADWLSHYWMPK_3	P08243	Asparagine synthetase [glutamine-hydrolyzing]	49.227	0	0	0	0	0	0	998860	0	1808700	0	2910600	0	2668500	0	1909600	0	10296260
_ADYEIASK_2	Q9Y383	Putative RNA-binding protein Luc7-like 2	21.652	0	0	0	0	0	0	0	0	0	991090	0	1299700	0	1402100	0	0	3692890
_ADYTLDEESR_2	PA;PA-X		26.283	0	0	0	0	0	0	0	0	0	0	2010200	0	0	0	0	0	2010200
_AEAALEEESR_2	Q969G3	SWI/SNF-related matrix-associated actin-dependent regulator of chromatin subfamily E member 1	19.727	11125000	0	6949700	0	9852600	0	0	0	0	0	855100	0	2337500	0	6838500	0	37958400
_AEAAM(Oxidation (M))TAADR_2	Q70CQ3	Ubiquitin carboxyl-terminal hydrolase 30	9.6635	0	0	0	0	0	0	846390	0	0	0	1209700	0	0	0	0	0	2056090
_AEAAMTAADR_2	Q70CQ3	Ubiquitin carboxyl-terminal hydrolase 30	16.592	2155000	0	4531900	0	4589000	0	2797500	0	0	0	4371500	0	7269700	0	4162800	0	29877400
_AEACFVNCVER_2	O60220	Mitochondrial import inner membrane translocase subunit Tim8 A	31.87	0	16964000	0	15134000	0	27286000	0	38293000	0	15308000	0	29872000	0	24396000	0	35144000	202397000
_AEAEAASEVWCR_2	O95081	Arf-GAP domain and FG repeat-containing protein 2	32.898	2585500	0	0	0	6947000	0	0	0	0	0	0	0	0	0	0	0	9532500
_AEAEAWYQTK_2	CON__Q3KNV1;P08729;CON__P08729;CON__Q9DCV7	Keratin, type II cytoskeletal 7	30.83	163450000	0	120520000	0	403810000	0	0	0	0	0	0	0	0	0	0	0	687780000
_AEAESLYQSK_2	CON__P04264;P04264	Keratin, type II cytoskeletal 1	23.122	4664400	7377700	0	6760100	0	13228000	0	1175100	0	4970200	14111000	4932000	0	0	0	0	57218500
_AEAESLYQSKYEELQITAGR_3	CON__P04264;P04264	Keratin, type II cytoskeletal 1	40.99	0	0	0	0	0	1592400	0	0	0	0	0	0	0	0	0	0	1592400
_AEAESM(Oxidation (M))YQIK_2	CON__P05787;P05787;CON__Q9H552;CON__H-INV:HIT000292931	Keratin, type II cytoskeletal 8	23.617	136720000	0	128110000	0	0	0	0	0	0	0	0	0	0	0	0	0	264830000
_AEAESM(Oxidation (M))YQIKYEELQSLAGK_3	CON__P05787;P05787;CON__H-INV:HIT000292931	Keratin, type II cytoskeletal 8	43.169	1634500	0	3188700	0	5948100	0	0	0	0	0	0	0	0	0	0	0	10771300
_AEAESMYQIK_1	CON__P05787;P05787;CON__Q9H552;CON__H-INV:HIT000292931	Keratin, type II cytoskeletal 8	29.404	0	0	0	0	10953000	0	0	0	0	0	0	0	0	0	0	0	10953000
_AEAESMYQIK_2	CON__P05787;P05787;CON__Q9H552;CON__H-INV:HIT000292931	Keratin, type II cytoskeletal 8	29.405	726450000	0	660110000	0	1075400000	0	0	0	0	0	0	0	0	0	0	0	2461960000
_AEAESWYQTK_2	CON__P02538;P02538;CON__P48668;P48668;CON__Q8VED5;P04259	Keratin, type II cytoskeletal 6A;Keratin, type II cytoskeletal 6C;Keratin, type II cytoskeletal 6B	29.566	1233000	0	5204600	0	4028500	0	0	0	0	0	0	0	0	0	0	0	10466100
_AEAGAGSATEFQFR_2	P46783;Q9NQ39	40S ribosomal protein S10;Putative 40S ribosomal protein S10-like	34.934	0	2252000	0	2882600	0	6099100	0	921670	0	640890	0	1291100	0	1263400	0	2326900	17677660
_AEAGEQPGTAER_2	P56182	Ribosomal RNA processing protein 1 homolog A	13.151	7079800	0	4184500	0	13726000	0	3851300	0	6092400	0	1754200	0	3390900	0	8387100	0	48466200
_AEASSGDHPTDTEM(Oxidation (M))KEEQK_3	Q02790	Peptidyl-prolyl cis-trans isomerase FKBP4;Peptidyl-prolyl cis-trans isomerase FKBP4, N-terminally processed	10.078	0	0	14858000	0	30541000	0	20738000	0	36716000	0	40719000	0	39902000	0	70606000	0	254080000
_AEASSGDHPTDTEM(Oxidation (M))KEEQK_4	Q02790	Peptidyl-prolyl cis-trans isomerase FKBP4;Peptidyl-prolyl cis-trans isomerase FKBP4, N-terminally processed	10.077	21655000	0	0	0	68985000	0	50242000	0	112470000	0	93880000	0	95577000	0	141710000	0	584519000
_AEASSGDHPTDTEMK_2	Q02790	Peptidyl-prolyl cis-trans isomerase FKBP4;Peptidyl-prolyl cis-trans isomerase FKBP4, N-terminally processed	14.638	0	0	0	0	0	0	550640	0	0	0	1126200	0	1649900	0	1270300	0	4597040
_AEASSGDHPTDTEMK_3	Q02790	Peptidyl-prolyl cis-trans isomerase FKBP4;Peptidyl-prolyl cis-trans isomerase FKBP4, N-terminally processed	14.725	0	0	6296500	0	0	0	6729600	0	11053000	0	9389900	0	16182000	0	10784000	0	60435000
_AEASSGDHPTDTEMKEEQK_2	Q02790	Peptidyl-prolyl cis-trans isomerase FKBP4;Peptidyl-prolyl cis-trans isomerase FKBP4, N-terminally processed	14.82	0	0	0	0	0	0	3895000	0	1729300	0	3234700	0	0	0	6809400	0	15668400
_AEASSGDHPTDTEMKEEQK_3	Q02790	Peptidyl-prolyl cis-trans isomerase FKBP4;Peptidyl-prolyl cis-trans isomerase FKBP4, N-terminally processed	14.822	26141000	0	52801000	0	100160000	0	148780000	0	87742000	0	154810000	0	221640000	0	264060000	0	1056134000
_AEASSGDHPTDTEMKEEQK_4	Q02790	Peptidyl-prolyl cis-trans isomerase FKBP4;Peptidyl-prolyl cis-trans isomerase FKBP4, N-terminally processed	14.832	97607000	0	146230000	0	0	0	405090000	0	269130000	0	2674900	0	645510000	0	696570000	0	2262811900
_AEATAASTSR_2	O95721	Synaptosomal-associated protein 29	8.8654	0	580830	0	0	0	775090	0	0	0	812460	0	1143100	0	0	0	0	3311480
_AECLAMLGR_2	Q99615	DnaJ homolog subfamily C member 7	35.495	0	0	0	0	0	0	4948100	0	0	0	0	0	0	0	0	0	4948100
_AEDGATPSPSNETPK_2	P29966	Myristoylated alanine-rich C-kinase substrate	17.548	0	0	0	0	0	0	0	0	1773800	0	2123100	0	5310700	0	7328800	0	16536400
_AEDGENYDIK_2	O75347	Tubulin-specific chaperone A	22.745	0	1057700	0	0	0	2334100	0	1013400	0	931910	0	0	0	6365500	0	3710500	15413110
_AEDGENYDIKK_2	O75347	Tubulin-specific chaperone A	17.457	0	0	0	0	0	0	0	1233700	0	986700	0	0	0	2415600	0	2719200	7355200
_AEDGENYDIKK_3	O75347	Tubulin-specific chaperone A	17.699	0	2412100	0	0	0	14554000	0	0	0	0	0	1307900	0	0	0	17317000	35591000
_AEDLNTR_2	Q9Y3B3	Transmembrane emp24 domain-containing protein 7	13.69	0	0	0	1536400	0	0	0	0	0	0	0	0	0	0	0	0	1536400
_AEDNFEDIITKPPVR_3	Q9Y6G9	Cytoplasmic dynein 1 light intermediate chain 1	41.985	0	0	0	0	0	0	3481500	0	0	0	3207400	0	11186000	0	5686700	0	23561600
_AEDTISILPDDPR_2	Q8WUH1	Protein Churchill	41.301	0	5332000	0	0	0	6080500	0	8993500	0	17092000	0	17225000	0	0	0	8906300	63629300
_AEEDAALQAK_2	Q13428	Treacle protein	18.574	0	0	0	0	0	0	0	295750	0	0	0	0	0	0	0	0	295750
_AEEDEILNR_2	P27824	Calnexin	27.492	0	0	0	0	0	0	0	0	0	0	0	0	0	0	3116700	0	3116700
_AEEDPEAADSGEPQNK_2	Q9NYB0	Telomeric repeat-binding factor 2-interacting protein 1	17.314	0	0	0	0	0	0	0	0	0	0	0	0	0	0	3176900	0	3176900
_AEEDPEAADSGEPQNKR_3	Q9NYB0	Telomeric repeat-binding factor 2-interacting protein 1	15.847	0	0	0	0	0	0	0	0	0	0	0	0	3485100	0	4358600	0	7843700
_AEEDVEPECIM(Oxidation (M))EK_2	Q9UJU6	Drebrin-like protein	27.471	3280700	0	6481300	0	7240700	0	5631600	0	6647800	0	7458300	0	7719600	0	0	0	44460000
_AEEDVEPECIMEK_2	Q9UJU6	Drebrin-like protein	34.808	7578600	0	18812000	0	23207000	0	0	0	23289000	0	25051000	0	29061000	0	25570000	0	152568600
_AEEESER_2	P08243	Asparagine synthetase [glutamine-hydrolyzing]	6.8863	0	0	0	0	0	0	0	0	3566400	0	0	0	0	0	0	0	3566400
_AEEILEK_2	P62913	60S ribosomal protein L11	19.828	0	0	0	1688400	0	0	0	4254400	0	3378000	0	4127500	0	4902900	0	6671900	25023100
_AEELIQQEHADQAEIR_3	P09913	Interferon-induced protein with tetratricopeptide repeats 2	29.555	0	0	5045800	0	8137300	0	0	0	0	0	0	0	0	0	0	0	13183100
_AEELKTQANDYFK_3	P53041	Serine/threonine-protein phosphatase 5	31.105	0	0	2884000	0	0	0	5412700	0	0	0	12769000	0	0	0	11159000	0	32224700
_AEELQPGFSK_2	Q96TC7	Regulator of microtubule dynamics protein 3	27.372	0	0	0	0	0	0	5152200	0	6895000	0	7064700	0	5830900	0	0	0	24942800
_AEEPSDLIGPEAPK_2	Q8N5F7	NF-kappa-B-activating protein	35.034	0	0	0	0	0	0	2718900	0	0	0	0	0	0	0	0	0	2718900
_AEESLQNK_2	none		8.5197	9527400	0	27177000	0	0	0	0	0	0	0	47178000	0	0	0	0	0	83882400
_AEFVEVTK_1	CON__P02769		27.551	5482400	0	0	0	0	0	0	0	0	0	0	0	0	0	0	0	5482400
_AEFVEVTK_2	CON__P02769		27.567	294960000	663300	0	0	8431700	0	0	0	0	0	3882600	0	0	0	0	0	307937600
_AEFVEVTKLVTDLTK_3	CON__P02769		55.815	1131900	0	0	0	0	0	0	0	0	0	0	0	0	0	0	0	1131900
_AEFYFQPWAQEAVCR_2	Q96GM5	SWI/SNF-related matrix-associated actin-dependent regulator of chromatin subfamily D member 1	53.882	0	0	0	0	0	0	681110	0	0	0	766630	0	1033000	0	0	0	2480740
_AEGAALDCFEVTLK_2	Q9BUA3	Uncharacterized protein C11orf84	46.814	0	0	0	0	0	0	605830	0	0	0	0	0	0	0	0	0	605830
_AEGAATEEEGTPK_2	P80723	Brain acid soluble protein 1	14.815	1501900	0	5980600	0	4515100	0	0	0	0	0	0	0	0	0	0	0	11997600
_AEGDISNVANGFK_2	Q9UBB4	Ataxin-10	35.374	0	0	0	0	0	0	1377200	0	0	0	1459900	0	0	0	0	0	2837100
_AEGGLWLR_2	Q9HBI6;Q9HCS2;Q08477;P78329	Phylloquinone omega-hydroxylase CYP4F11;Cytochrome P450 4F12;Docosahexaenoic acid omega-hydroxylase CYP4F3;Phylloquinone omega-hydroxylase CYP4F2	38.575	3430100	0	2815200	0	8187800	0	0	0	0	0	0	0	0	0	0	0	14433100
_AEGSDVANAVLDGADCIM(Oxidation (M))LSGETAK_3	P14618	Pyruvate kinase PKM	50.164	2639900	0	6356800	0	0	0	3890700	0	3535500	0	4386600	0	4908500	0	4113300	0	29831300
_AEGSDVANAVLDGADCIMLSGETAK_2	P14618	Pyruvate kinase PKM	58.289	0	0	0	0	0	0	0	0	2109700	0	2429600	0	2220200	0	0	0	6759500
_AEGSDVANAVLDGADCIMLSGETAK_3	P14618	Pyruvate kinase PKM	58.452	4414500	0	7007400	0	22483000	0	3497600	0	12770000	0	5089700	0	8481600	0	7736800	0	71480600
_AEGTFPGK_2	P14854	Cytochrome c oxidase subunit 6B1	18.629	0	0	0	0	0	0	0	0	0	0	0	6445200	0	0	0	6130300	12575500
_AEGTFPGKI_2	P14854	Cytochrome c oxidase subunit 6B1	32.237	0	6422900	0	9826800	0	12348000	0	6713300	0	5702300	0	7953000	0	0	0	8428000	57394300
_AEGTPNQGK_2	Q9P2E9	Ribosome-binding protein 1	7.035	0	0	0	0	0	0	0	0	0	0	0	0	0	0	2124200	0	2124200
_AEGTVFTEEDFQK_2	Q86WX3	Active regulator of SIRT1	37.753	0	0	0	0	0	0	0	1074200	0	0	0	580960	0	0	0	0	1655160
_AEGYEVAHGGR_2	P53041	Serine/threonine-protein phosphatase 5	15.578	2930100	0	8371400	0	10021000	0	20361000	0	23795000	0	25375000	0	46135000	0	35908000	0	172896500
_AEGYNLKDEDGR_3	Q66LE6	Serine/threonine-protein phosphatase 2A 55 kDa regulatory subunit B delta isoform	20.907	0	0	0	0	2993300	0	0	0	0	0	0	0	0	0	0	0	2993300
_AEIEELQQR_2	Q16254	Transcription factor E2F4	26.753	0	0	0	0	2227300	0	5154700	0	0	0	0	0	0	0	0	0	7382000
_AEKSPGADSK_2	Q8NFW5	Diencephalon/mesencephalon homeobox protein 1	11.603	0	0	0	0	0	0	0	0	0	1443600	0	0	0	0	0	0	1443600
_AELDAAVLK_2	O43824	Putative GTP-binding protein 6	32.956	0	0	6134000	0	0	0	7449000	0	8750000	0	0	0	0	0	6445400	0	28778400
_AELDDTPM(Oxidation (M))R_2	P23246	Splicing factor, proline- and glutamine-rich	19.702	2142900	0	0	0	0	0	0	0	0	0	1357900	0	0	0	0	0	3500800
_AELDGTILK_2	Q8WXF1	Paraspeckle component 1	33.477	0	0	0	0	0	0	0	0	8923100	0	6230200	0	17302000	0	0	0	32455300
_AELLSLTQMER_2	P14373	Zinc finger protein RFP	44.846	0	0	0	0	0	0	2361500	0	0	0	0	0	0	0	0	0	2361500
_AELNEFLTR_2	P23396	40S ribosomal protein S3	39.628	0	0	0	0	0	0	0	0	0	1903900	0	1583800	0	0	0	10663000	14150700
_AELWDTWK_2	Q9BVI4	Nucleolar complex protein 4 homolog	46.434	3181600	0	6894500	0	7118700	0	0	0	9354300	0	0	0	0	0	6982800	0	33531900
_AEM(Oxidation (M))DAAIASCK_2	Q02252	Methylmalonate-semialdehyde dehydrogenase [acylating], mitochondrial	18.021	2105200	0	0	0	0	0	1453300	0	1719200	0	0	0	0	0	0	0	5277700
_AEMDAAIASCK_2	Q02252	Methylmalonate-semialdehyde dehydrogenase [acylating], mitochondrial	26.034	0	0	0	0	0	0	5688900	0	0	0	0	0	0	0	15603000	0	21291900
_AEMDAAIASCKR_3	Q02252	Methylmalonate-semialdehyde dehydrogenase [acylating], mitochondrial	22.496	0	0	1668400	0	0	0	1967100	0	0	0	0	0	4686200	0	9685400	0	18007100
_AEMINNNVIVR_2	Q8NCE0	tRNA-splicing endonuclease subunit Sen2	33.098	1887800	0	0	0	0	0	0	0	0	0	0	0	0	0	0	0	1887800
_AEMPGNLQHYGR_3	P86791;P86790	Vacuolar fusion protein CCZ1 homolog;Vacuolar fusion protein CCZ1 homolog B	27.531	0	0	0	0	4596100	0	0	0	0	0	0	0	0	0	0	0	4596100
_AENLEDKTCI_2	Q9NU53	Glycoprotein integral membrane protein 1	28.053	0	0	0	0	0	1619100	0	0	0	0	0	0	0	0	0	0	1619100
_AENLQLLTENELHR_2	O94992	Protein HEXIM1	39.793	0	0	0	0	7009400	0	0	0	2353300	0	1780200	0	4599800	0	6768100	0	22510800
_AENLQLLTENELHR_3	O94992	Protein HEXIM1	39.793	19650000	0	49830000	0	77736000	0	7574800	0	21701000	0	17307000	0	51016000	0	66478000	0	311292800
_AENLSVPVIGALLR_2	Q643R3	Lysophospholipid acyltransferase LPCAT4	58.296	0	0	0	0	2719000	0	0	0	0	0	0	0	0	0	0	0	2719000
_AENSSLNLIGK_2	P46459	Vesicle-fusing ATPase	32.711	0	0	0	0	0	0	1300400	0	1741700	0	1313700	0	0	0	0	0	4355800
_AENYDIPSADR_2	P22314	Ubiquitin-like modifier-activating enzyme 1	28.244	0	0	0	0	0	0	3221700	0	0	0	3516300	0	0	0	0	0	6738000
_AEPDESNAR_2	P61088;Q5JXB2	Ubiquitin-conjugating enzyme E2 N;Putative ubiquitin-conjugating enzyme E2 N-like	9.7622	0	0	0	0	0	0	0	0	0	958760	0	0	0	1418500	0	2257500	4634760
_AEPEAGEEQAGDDRDSGGPVLQFDYEAVANR_3	P56182	Ribosomal RNA processing protein 1 homolog A	44.837	0	0	0	0	9683800	0	2169900	0	0	0	0	0	0	0	4101900	0	15955600
_AEPLETFPFDQSK_2	Q9Y6N5	Sulfide:quinone oxidoreductase, mitochondrial	46.202	0	572760	0	0	0	0	0	0	0	0	0	0	0	0	0	0	572760
_AEPLNSVAH_2	O95777	U6 snRNA-associated Sm-like protein LSm8	22.04	0	0	0	0	0	20634000	0	53237000	0	25568000	0	32811000	0	40069000	0	55241000	227560000
_AEPPKAPEQEQAAPGPAAGGEAPK_3	P80723	Brain acid soluble protein 1	21.859	0	0	14794000	0	18183000	0	0	0	0	0	0	0	0	0	0	0	32977000
_AEPWLSQPASGSAYATPGAYGDIRPSAASWVGSR_3	Q8NC56	LEM domain-containing protein 2	49.199	0	0	7693700	0	9835500	0	2255800	0	0	0	8473200	0	2631900	0	0	0	30890100
_AEQCAEFDGAEFQGRRYR_3	O95428	Papilin	48.126	0	0	0	0	0	0	0	0	1496500	0	0	0	0	0	0	0	1496500
_AEQDITTLEQSISR_2	Q9Y608	Leucine-rich repeat flightless-interacting protein 2	42.242	2586200	0	3826800	0	7194900	0	3838500	0	4387600	0	5674800	0	0	0	0	0	27508800
_AEQDITTLEQSISR_3	Q9Y608	Leucine-rich repeat flightless-interacting protein 2	42.852	0	0	0	0	4579400	0	1909400	0	0	0	0	0	2159700	0	4057800	0	12706300
_AEQSISEEPGWEEEEEELMGISPISPK_3	Q9NW68	BSD domain-containing protein 1	58.671	0	0	0	0	0	0	0	0	0	0	0	0	0	0	432500	0	432500
_AESEEMETSQAGSK_2	P34932	Heat shock 70 kDa protein 4	16.095	0	0	0	0	0	0	1128500	0	0	0	0	0	0	0	0	0	1128500
_AESM(Oxidation (M))FTNAVQILEQFK_3	O95427	GPI ethanolamine phosphate transferase 1	55.967	0	0	0	0	5756000	0	0	0	0	0	0	0	0	0	0	0	5756000
_AESM(Oxidation (M))LQQADK_2	P13797	Plastin-3	14.744	0	0	0	0	0	0	0	0	1055300	0	1258600	0	1451900	0	0	0	3765800
_AESMLQQADK_2	P13797	Plastin-3	23.677	0	0	0	0	0	0	0	0	13430000	0	14736000	0	14740000	0	10866000	0	53772000
_AESTPEIAEQR_2	Q13098	COP9 signalosome complex subunit 1	22.399	40131000	0	62931000	0	75980000	0	53454000	0	48812000	0	63594000	0	76908000	0	80127000	0	501937000
_AETECQNTEYQQLLDIK_2	CON__P13645;P13645	Keratin, type I cytoskeletal 10	45.802	0	0	0	581780	0	2260700	0	0	2823200	1963500	3960900	2926000	0	0	0	0	14516080
_AETECQNTEYQQLLDIK_3	CON__P13645;P13645	Keratin, type I cytoskeletal 10	45.649	0	0	0	0	0	0	0	0	0	1477500	0	2091800	0	0	0	0	3569300
_AETNMVWYDWMR_2	Q9NQH7	Probable Xaa-Pro aminopeptidase 3	56.592	0	0	0	0	0	0	0	0	1074000	0	0	0	1856200	0	0	0	2930200
_AETNTGQEPR_2	Q9NP81	Serine--tRNA ligase, mitochondrial	10.037	34996000	0	25340000	0	0	0	7575000	0	4934500	0	6477000	0	7773600	0	8009200	0	95105300
_AETPNNWNATEDQHEPTKPLVR_4	Q86V59	PNMA-like protein 1	28.894	0	0	0	0	0	0	5352400	0	5165700	0	3520400	0	0	0	0	0	14038500
_AETVPEEANYEAVPVEAYGLAM(Oxidation (M))LR_3	Q92917	G patch domain and KOW motifs-containing protein	54.258	0	0	0	0	0	0	0	0	0	0	0	0	878420	0	1496200	0	2374620
_AETVPEEANYEAVPVEAYGLAMLR_3	Q92917	G patch domain and KOW motifs-containing protein	59.557	0	0	1536100	0	3765800	0	0	0	2463700	0	1709300	0	0	0	1484900	0	10959800
_AEVGEKTEER_2	P42167	Lamina-associated polypeptide 2, isoforms beta/gamma;Thymopoietin;Thymopentin	9.3749	2078400	0	4051900	0	4612300	0	0	0	0	0	0	0	0	0	17595000	0	28337600
_AEVGSPL_1	P0C7P0	CDGSH iron-sulfur domain-containing protein 3, mitochondrial	31.222	0	3482200	0	0	0	5754800	0	3047700	0	2456900	0	0	0	0	0	0	14741600
_AEVNQETIQR_2	Q9UHA2	SS18-like protein 2	20.21	0	0	0	0	0	0	0	498540	0	0	0	893460	0	0	0	0	1392000
_AFADAM(Oxidation (M))EVIPSTLAENAGLNPISTVTELR_3	P50991	T-complex protein 1 subunit delta	60.64	0	0	1271400	0	4384900	0	0	0	12953000	0	3494200	0	1520100	0	2063800	0	25687400
_AFADAMEVIPSTLAENAGLNPISTVTELR_3	P50991	T-complex protein 1 subunit delta	62.003	0	0	0	0	19090000	0	0	0	9656500	0	1374200	0	0	0	0	0	30120700
_AFANPEDALR_2	O14684	Prostaglandin E synthase	35.541	0	0	0	1357100	0	0	0	0	0	0	0	0	0	0	0	0	1357100
_AFAVGVQQVLLK_2	O95373	Importin-7	46.772	0	0	0	0	0	0	886780	0	0	0	1101700	0	0	0	0	0	1988480
_AFCDQQLLTVAK_2	Q9H0R6	Glutamyl-tRNA(Gln) amidotransferase subunit A, mitochondrial	40.821	0	0	0	0	0	0	3986300	0	0	0	0	0	5389600	0	0	0	9375900
_AFCEPGNVENNGVLSFIK_2	P54577	Tyrosine--tRNA ligase, cytoplasmic;Tyrosine--tRNA ligase, cytoplasmic, N-terminally processed	52.054	0	0	0	0	0	0	741410	0	0	0	1378800	0	1718500	0	1173500	0	5012210
_AFDMINR_2	Q9H3G5	Probable serine carboxypeptidase CPVL	32.28	0	0	0	0	0	0	9959000	0	6540600	0	6717200	0	10623000	0	11093000	0	44932800
_AFDQGADAIYDHINEGK_2	Q9UDW1	Cytochrome b-c1 complex subunit 9	39.736	0	698970	0	918060	0	1498300	0	698590	0	428120	0	2186200	0	1231300	0	1388100	9047640
_AFDQGADAIYDHINEGK_3	Q9UDW1	Cytochrome b-c1 complex subunit 9	38.949	0	11607000	0	17175000	0	27729000	0	18733000	0	6969700	0	36158000	0	19385000	0	27711000	165467700
_AFDVLER_2	A0AVF1	Intraflagellar transport protein 56	35.504	0	0	0	0	0	0	0	0	0	0	4111000	0	0	0	0	0	4111000
_AFEAQNPDPK_2	Q9BQC3	Diphthamide biosynthesis protein 2	21.1	3450300	0	3389600	0	4276200	0	5842800	0	6489800	0	4604300	0	5636500	0	6501300	0	40190800
_AFEEDQVAGR_2	O43818	U3 small nucleolar RNA-interacting protein 2	23.31	9484700	0	8354400	0	7947100	0	8277100	0	0	0	9394900	0	8661000	0	9330100	0	61449300
_AFEHLGNALTYDPTNYK_3	Q96RK4	Bardet-Biedl syndrome 4 protein	40.817	0	0	0	0	0	0	3240500	0	0	0	5158500	0	0	0	4950200	0	13349200
_AFENDVDALCNLR_2	P05166	Propionyl-CoA carboxylase beta chain, mitochondrial	45.323	0	0	5905800	0	11744000	0	2872300	0	3794200	0	5576200	0	7517300	0	6807600	0	44217400
_AFEPATGR_2	P49189	4-trimethylaminobutyraldehyde dehydrogenase	19.403	12471000	0	0	0	22912000	0	0	0	0	0	0	0	0	0	0	0	35383000
_AFEPYLEILEVYSTK_2	O95470	Sphingosine-1-phosphate lyase 1	61.96	0	0	3755900	0	0	0	0	0	0	0	0	0	0	0	0	0	3755900
_AFFDFGK_2	O15091	Mitochondrial ribonuclease P protein 3	46.345	0	0	0	0	2839600	0	2479000	0	4860900	0	2457100	0	0	0	2633900	0	15270500
_AFGYYGPLR_2	P84103	Serine/arginine-rich splicing factor 3	39.226	0	0	0	0	0	0	0	0	0	0	0	0	0	1568200	0	1759800	3328000
_AFHGLAGGTDVPFSEVVK_3	O75191	Xylulose kinase	44.121	4069800	0	5374900	0	10617000	0	6200900	0	7052400	0	7725100	0	10298000	0	9378700	0	60716800
_AFHNEAQVNPER_3	P17987	T-complex protein 1 subunit alpha	19.191	0	0	0	0	4633900	0	6259700	0	10106000	0	4654700	0	0	0	6117200	0	31771500
_AFIITGQTYTR_2	P30566	Adenylosuccinate lyase	37.698	19857000	0	28298000	0	0	0	16334000	0	27913000	0	22573000	0	54760000	0	0	0	169735000
_AFITNIPFDVK_2	P52272	Heterogeneous nuclear ribonucleoprotein M	50.101	0	0	2946700	0	5591400	0	28437000	0	27761000	0	39232000	0	98432000	0	24392000	437400	227229500
_AFLADPSAFVAAAPVAAATTAAPAAAAAPAK_3	P05388	60S acidic ribosomal protein P0	54.166	0	0	0	0	3757200	0	0	0	920600	0	685150	0	0	0	0	0	5362950
_AFLASPEYVNLPINGNGK_2	P09211	Glutathione S-transferase P	48.776	0	0	0	0	0	0	0	0	0	776850	0	0	0	0	0	0	776850
_AFLEENNLDYIIR_2	P53041	Serine/threonine-protein phosphatase 5	51.872	4376600	0	17152000	0	30794000	0	28834000	0	54779000	409530	51898000	334620	52341000	0	49059000	1089200	291066950
_AFLIEEQK_2	P49207	60S ribosomal protein L34	33.755	0	4057700	0	0	0	0	0	2583500	0	0	0	0	0	0	0	0	6641200
_AFLLM(Oxidation (M))ASQYQQPHENDVAALLKPISEK_4	P40123	Adenylyl cyclase-associated protein 2	50.02	4828000	0	13680000	0	0	0	0	0	0	0	0	0	0	0	0	0	18508000
_AFLLMASQYQQPHENDVAALLKPISEK_4	P40123	Adenylyl cyclase-associated protein 2	52.742	0	0	4541900	0	0	0	0	0	0	0	0	0	0	0	0	0	4541900
_AFLLSLAALR_2	Q8IV08	Phospholipase D3	56.686	1010500	0	2293000	0	7572300	0	275930	0	1175800	0	572850	0	0	0	571100	0	13471480
_AFLTLAEDILR_2	P61026	Ras-related protein Rab-10	60.071	0	0	216460	218060	448180	0	0	0	0	0	0	0	0	0	0	0	882700
_AFM(Oxidation (M))EALQAGADISM(Oxidation (M))IGQFGVGFYSAYLVAEK_3	P07900;P08238	Heat shock protein HSP 90-alpha;Heat shock protein HSP 90-beta	62.052	0	0	0	0	0	0	1974000	0	2590100	1192600	4899800	0	1798700	0	0	0	12455200
_AFNSSSFNSNTFLTR_2	P46060	Ran GTPase-activating protein 1	44.356	0	0	0	0	0	515900	0	1103100	0	979280	0	1287800	0	0	0	1343900	5229980
_AFPAWADTSVLSR_2	Q02252	Methylmalonate-semialdehyde dehydrogenase [acylating], mitochondrial	49.582	0	0	0	0	0	0	2965500	0	0	0	4267200	0	8379500	0	8946600	0	24558800
_AFPM(Oxidation (M))PGFDEH_2	P34897	Serine hydroxymethyltransferase, mitochondrial	36.473	11044000	0	12043000	0	0	0	0	0	0	0	0	0	0	0	0	0	23087000
_AFPMPGFDEH_2	P34897	Serine hydroxymethyltransferase, mitochondrial	45.218	0	0	24493000	0	81533000	0	0	0	4188300	0	3256400	0	0	0	30785000	0	144255700
_AFPQLGGR_2	O94992	Protein HEXIM1	32.052	0	0	0	0	0	0	0	0	0	0	0	0	0	0	3546500	0	3546500
_AFPQLGGRPGPEGEGSLESQPPPLQTQACPESSCLR_3	O94992	Protein HEXIM1	42.975	0	0	0	0	0	0	0	0	0	0	0	0	7177800	0	0	0	7177800
_AFPQLGGRPGPEGEGSLESQPPPLQTQACPESSCLR_4	O94992	Protein HEXIM1	42.919	4158800	0	17822000	0	28228000	0	4439300	0	8982800	0	0	0	14129000	0	19900000	0	97659900
_AFQQLEHK_2	Q9H0U9	Testis-specific Y-encoded-like protein 1	19.011	3030700	0	3361100	0	0	0	3489900	0	0	0	0	0	0	0	0	0	9881700
_AFQYVETHGEVCPANWTPDSPTIKPSPAASK_4	P30048	Thioredoxin-dependent peroxide reductase, mitochondrial	40.7	0	0	0	1044100	0	2622700	0	2017400	0	0	0	1509500	0	1224900	0	2249500	10668100
_AFSDAHVEAVM(Oxidation (M))ILGEPFATQGPYDFGSGETAR_3	Q96D53	AarF domain-containing protein kinase 4	54.676	0	0	0	0	4140900	0	0	0	0	0	0	0	0	0	0	0	4140900
_AFSNSSNLTK_2	Q9Y5A6	Zinc finger and SCAN domain-containing protein 21	20.67	0	0	0	0	0	0	986700	0	0	0	0	0	0	0	0	0	986700
_AFSVNIFK_2	P11279	Lysosome-associated membrane glycoprotein 1	45.998	0	0	4950400	0	0	0	0	0	0	0	0	0	0	0	0	0	4950400
_AFSYYGPLR_2	Q16629	Serine/arginine-rich splicing factor 7	39.037	0	0	0	0	0	0	0	1823500	0	1312800	0	1924500	0	1814400	0	1693200	8568400
_AFTEEGAIVGEISPLPSLPGHTAEDVK_3	NS1;NS1-ext		49.219	0	0	0	0	5018100	0	0	0	0	0	0	0	0	0	0	3381600	8399700
_AFTELQAK_2	O60925	Prefoldin subunit 1	26.73	0	19010000	0	6019300	0	30277000	0	15974000	0	10510000	0	9485000	0	19844000	0	25544000	136663300
_AFTFDDEDDELSQLK_2	Q9H9C1	Spermatogenesis-defective protein 39 homolog	48.461	0	0	3705700	0	11035000	0	1666000	0	0	0	2512300	0	0	0	6042900	0	24961900
_AFTPFSGPK_2	P12955	Xaa-Pro dipeptidase	35.201	0	0	27720000	0	71325000	0	0	0	18262000	0	0	0	0	0	34925000	0	152232000
_AFVDFLSDEIKEER_2	Q07021	Complement component 1 Q subcomponent-binding protein, mitochondrial	51.301	0	0	0	0	0	0	0	447970	0	0	0	0	0	0	0	0	447970
_AFVDFLSDEIKEER_3	Q07021	Complement component 1 Q subcomponent-binding protein, mitochondrial	50.5	0	0	1618800	459170	3572400	632310	0	1215800	0	519110	0	1259400	0	606410	0	1434000	11317400
_AFVEAQNK_2	P48147	Prolyl endopeptidase	17.611	0	0	0	0	0	0	0	0	0	1772700	0	0	0	623070	0	0	2395770
_AFVHWYVGEGM(Oxidation (M))EEGEFSEAR_2	P68363;P68366;Q71U36;P0DPH8;P0DPH7;Q9BQE3	Tubulin alpha-1B chain;Tubulin alpha-4A chain;Tubulin alpha-1A chain;Tubulin alpha-1C chain	44.267	0	0	0	0	8065400	0	0	0	0	0	0	0	0	0	0	0	8065400
_AFVHWYVGEGM(Oxidation (M))EEGEFSEAR_3	P68363;P68366;Q71U36;P0DPH8;P0DPH7;Q9BQE3	Tubulin alpha-1B chain;Tubulin alpha-4A chain;Tubulin alpha-1A chain;Tubulin alpha-1C chain	44.264	53594000	996460	43155000	887140	209640000	1597200	0	0	8317500	0	5886000	0	5390000	0	12916000	0	342379300
_AFVHWYVGEGM(Oxidation (M))EEGEFSEAREDM(Oxidation (M))AALEK_4	P68363;P68366;Q71U36;Q9BQE3	Tubulin alpha-1B chain;Tubulin alpha-4A chain;Tubulin alpha-1A chain;Tubulin alpha-1C chain	44.76	0	0	0	0	9795300	0	0	0	0	0	0	0	0	0	0	0	9795300
_AFVHWYVGEGM(Oxidation (M))EEGEFSEAREDMAALEK_4	P68363;P68366;Q71U36;Q9BQE3	Tubulin alpha-1B chain;Tubulin alpha-4A chain;Tubulin alpha-1A chain;Tubulin alpha-1C chain	50.9	0	0	0	0	34914000	0	0	0	0	0	0	0	0	0	0	0	34914000
_AFVHWYVGEGMEEGEFSEAR_2	P68363;P68366;Q71U36;P0DPH8;P0DPH7;Q9BQE3	Tubulin alpha-1B chain;Tubulin alpha-4A chain;Tubulin alpha-1A chain;Tubulin alpha-1C chain	48.097	0	0	0	0	24147000	0	0	0	0	0	0	0	0	0	0	0	24147000
_AFVHWYVGEGMEEGEFSEAR_3	P68363;P68366;Q71U36;P0DPH8;P0DPH7;Q9BQE3	Tubulin alpha-1B chain;Tubulin alpha-4A chain;Tubulin alpha-1A chain;Tubulin alpha-1C chain	48.09	20747000	761430	23605000	0	371650000	2200500	0	0	5138900	0	0	0	0	0	7457000	0	431559830
_AFVNVQK_2	Q8N0T1	Uncharacterized protein C8orf59	23.74	0	4500100	0	0	0	0	0	0	0	8151000	0	8337300	0	4620500	0	6384100	31993000
_AFVSGLLIGQCSSQK_2	Q5SWX8	Protein odr-4 homolog	44.685	2092400	0	2973500	0	7441600	0	1325600	0	1991500	0	1892200	0	0	0	3366700	0	21083500
_AFYGDTLVTGFAR_2	Q9HCC0	Methylcrotonoyl-CoA carboxylase beta chain, mitochondrial	48.821	0	0	0	0	0	0	14187000	0	23196000	0	21985000	0	31236000	0	18430000	0	109034000
_AFYPEEISSMVLTK_2	P0DMV9;P0DMV8	Heat shock 70 kDa protein 1B;Heat shock 70 kDa protein 1A	53.726	0	0	0	0	0	0	0	0	3804200	0	3784400	0	3396600	0	3881900	0	14867100
_AGAAPYVQAFDSLLAGPVAEYLK_2	Q01518	Adenylyl cyclase-associated protein 1	62.229	0	0	0	0	3580000	0	0	0	0	0	0	0	0	0	0	0	3580000
_AGAAPYVQAFDSLLAGPVAEYLK_3	Q01518	Adenylyl cyclase-associated protein 1	62.229	0	0	0	0	11626000	0	0	0	0	0	0	0	0	0	0	0	11626000
_AGADEERAETAR_2	P78371	T-complex protein 1 subunit beta	11.621	0	0	0	0	0	0	0	0	0	0	0	0	11571000	0	8516800	0	20087800
_AGADEERAETAR_3	P78371	T-complex protein 1 subunit beta	11.641	6230100	0	43584000	0	33251000	0	52790000	0	54008000	0	39654000	0	85789000	0	62288000	0	377594100
_AGAFDQLK_2	P61011	Signal recognition particle 54 kDa protein	28.782	47246000	0	0	0	0	0	0	0	0	0	24466000	0	0	0	40834000	0	112546000
_AGAGSATLSM(Oxidation (M))AYAGAR_2	P40926	Malate dehydrogenase, mitochondrial	29.251	0	0	0	0	0	0	0	0	0	0	0	1092300	0	0	0	0	1092300
_AGAGSATLSMAYAGAR_2	P40926	Malate dehydrogenase, mitochondrial	34.96	0	877100	0	0	0	1268800	0	2024000	0	1302500	0	1500500	0	1994600	0	3358400	12325900
_AGAHLQGGAK_2	P04406	Glyceraldehyde-3-phosphate dehydrogenase	8.0475	1881100	2122900	3318900	0	5919900	8876400	0	2319000	0	2172800	0	2290400	0	2460800	0	3192000	34554200
_AGAQQALTSLSPDLR_2	O75191	Xylulose kinase	41.096	2283700	0	0	0	5473000	0	0	0	0	0	0	0	4377300	0	0	0	12134000
_AGAQQALTSLSPDLR_3	O75191	Xylulose kinase	41.166	0	0	0	0	0	0	0	0	0	0	0	0	3618700	0	2874800	0	6493500
_AGASISTLAGLSLK_2	Q9UJW0	Dynactin subunit 4	46.508	0	0	0	0	0	0	3965700	0	6316200	0	4942300	0	9266200	0	5578100	0	30068500
_AGAYDFPSPEWDTVTPEAK_2	Q13557;Q13555;Q13554;Q9UQM7	Calcium/calmodulin-dependent protein kinase type II subunit delta;Calcium/calmodulin-dependent protein kinase type II subunit gamma;Calcium/calmodulin-dependent protein kinase type II subunit beta;Calcium/calmodulin-dependent protein kinase type II subunit alpha	48.63	2715000	0	5555100	0	19029000	0	2857400	0	5153600	0	5390700	0	8132700	0	6599400	0	55432900
_AGCQLLTVHGR_3	Q6P1R4	tRNA-dihydrouridine(16/17) synthase [NAD(P)(+)]-like	25.782	2434500	0	3741300	0	4595100	0	2979500	0	3902500	0	4497100	0	0	0	0	0	22150000
_AGDEIDEPSER_2	Q96ME7	Zinc finger protein 512	21.083	0	0	2604600	0	0	0	2704800	0	3390100	0	2616200	0	3507500	0	4004200	0	18827400
_AGDVISVYSDIK_2	Q8TEA1	Putative methyltransferase NSUN6	40.631	0	0	0	0	0	0	1725500	0	0	0	0	0	0	0	0	0	1725500
_AGDWQCPNPGCGNQNFAWR_2	Q01844	RNA-binding protein EWS	42.112	0	0	0	0	0	0	1213100	0	0	0	0	0	4215200	0	0	0	5428300
_AGDWQCPNPGCGNQNFAWR_3	Q01844	RNA-binding protein EWS	42.117	0	0	0	0	0	0	4313700	0	0	0	3851900	0	9212500	0	4291200	0	21669300
_AGEAGAIER_2	Q9NVN3	Synembryn-B	15.577	0	0	0	0	1515800	0	2727300	0	2561800	0	2822600	0	0	0	2622100	0	12249600
_AGEAGKLEEVMQELR_2	Q9BR76	Coronin-1B	48.219	1287500	0	0	0	0	0	0	0	0	0	0	0	0	0	0	0	1287500
_AGEAGKLEEVMQELR_3	Q9BR76	Coronin-1B	47.687	5463600	0	6692800	0	25418000	0	2896300	0	4498100	0	3660600	0	6309600	0	7139800	0	62078800
_AGEAPTENPAPPTQQSSAE_2	P16989	Y-box-binding protein 3	24.924	7098000	0	10730000	0	12999000	0	27076000	0	18657000	0	19606000	0	13270000	0	10566000	0	120002000
_AGEAPTENPAPPTQQSSAE_3	P16989	Y-box-binding protein 3	24.737	0	0	0	0	0	0	2810300	0	0	0	0	0	0	0	0	0	2810300
_AGEARPGPTAESASGPSEDPSVNFLK_3	Q13501	Sequestosome-1	36.811	52010000	0	229880000	0	219850000	0	0	0	0	0	0	0	0	0	0	0	501740000
_AGEIELELQR_2	Q8TD30	Alanine aminotransferase 2	37.534	0	0	0	0	0	0	4346300	0	7746700	0	0	0	0	0	0	0	12093000
_AGELTEDEVER_2	P62269	40S ribosomal protein S18	25.002	0	7802900	0	5630900	0	0	0	7546100	0	0	0	7679800	0	0	0	8552900	37212600
_AGEVFIHK_2	Q15233	Non-POU domain-containing octamer-binding protein	21.391	0	0	0	0	26396000	0	157040000	0	261740000	0	181230000	0	0	0	0	0	626406000
_AGEVFIHKDK_2	Q15233	Non-POU domain-containing octamer-binding protein	14.753	0	0	0	0	0	0	2716000	0	988700	0	3414300	0	2586000	0	4023700	0	13728700
_AGEYIFER_2	Q02252	Methylmalonate-semialdehyde dehydrogenase [acylating], mitochondrial	35.519	0	0	6055800	0	10833000	0	9367500	0	0	0	7830300	0	0	0	26526000	0	60612600
_AGFAGDDAPR_2	P60709;P63267;P62736;P63261;P68133;P68032;Q6S8J3;A5A3E0;P0CG38;P0CG39	Actin, cytoplasmic 1;Actin, cytoplasmic 1, N-terminally processed;Actin, gamma-enteric smooth muscle;Actin, aortic smooth muscle;Actin, cytoplasmic 2;Actin, cytoplasmic 2, N-terminally processed;Actin, alpha skeletal muscle;Actin, alpha cardiac muscle 1;POTE ankyrin domain family member E;POTE ankyrin domain family member F;POTE ankyrin domain family member I;POTE ankyrin domain family member J	20.569	32799000	0	35884000	8070500	65663000	16344000	16442000	9723300	20679000	0	0	0	0	10598000	30218000	11283000	257703800
_AGFLYTGEGDTVR_2	P98170	E3 ubiquitin-protein ligase XIAP	38.035	0	0	0	0	0	0	8266500	0	10062000	0	11269000	0	0	0	0	0	29597500
_AGFYALGEGDKVK_2	P98170	E3 ubiquitin-protein ligase XIAP	32.628	0	0	0	0	0	0	1097700	0	0	0	0	0	0	0	0	0	1097700
_AGFYALGEGDKVK_3	P98170	E3 ubiquitin-protein ligase XIAP	32.382	3802600	0	4854400	0	4927600	0	3856400	0	5315500	0	6112000	0	5524600	0	7612800	0	42005900
_AGGAAVVITEPEHTK_2	Q9P258	Protein RCC2	24.25	0	0	0	0	0	0	8091100	0	16592000	0	8855500	0	18346000	0	8515300	0	60399900
_AGGAAVVITEPEHTK_3	Q9P258	Protein RCC2	24.349	0	0	7163300	0	6430600	0	55277000	0	135710000	0	65780000	0	125940000	0	65950000	0	462250900
_AGGAAVVITEPEHTKER_3	Q9P258	Protein RCC2	22.094	0	0	0	0	0	0	5328700	0	0	0	7211300	0	0	0	0	0	12540000
_AGGAAVVITEPEHTKER_4	Q9P258	Protein RCC2	21.938	0	0	0	0	0	0	9218200	0	10225000	0	14705000	0	26050000	0	19190000	0	79388200
_AGGAGVPAFYTPTGYGTLVQEGGSPIK_2	P55809	Succinyl-CoA:3-ketoacid coenzyme A transferase 1, mitochondrial	50.784	0	0	0	0	0	0	2622500	0	2573500	0	7517500	0	0	0	4236600	0	16950100
_AGGAGVPAFYTPTGYGTLVQEGGSPIK_3	P55809	Succinyl-CoA:3-ketoacid coenzyme A transferase 1, mitochondrial	50.869	0	0	0	0	0	0	19378000	0	24514000	0	39200000	0	36451000	0	34643000	0	154186000
_AGGAGVPAFYTPTGYGTLVQEGGSPIKYNK_3	P55809	Succinyl-CoA:3-ketoacid coenzyme A transferase 1, mitochondrial	47.481	0	0	0	0	0	0	0	0	0	0	0	0	0	0	1840400	0	1840400
_AGGANYDAQTE_2	Q14019	Coactosin-like protein	19.338	0	0	0	0	0	9232500	0	289060	0	0	0	0	0	1098300	0	1050600	11670460
_AGGEAGVTLGQPHLSR_3	P41091;Q2VIR3	Eukaryotic translation initiation factor 2 subunit 3;Putative eukaryotic translation initiation factor 2 subunit 3-like protein	28.996	10804000	0	10440000	0	0	0	0	0	5124000	0	0	0	3977600	0	5711700	0	36057300
_AGGIETIANEFSDR_2	Q92598	Heat shock protein 105 kDa	46.301	0	0	0	0	0	0	1898500	779690	0	0	2357200	1988700	7548300	1722500	3669100	2746900	22710890
_AGGIETIANEYSDR_2	P34932	Heat shock 70 kDa protein 4	38.617	0	1020600	1678300	1039100	3721900	1584500	2098600	1437300	1373300	1639300	2052200	2642200	2737500	1614700	2289600	2440500	29369600
_AGGLLGAGPDPR_2	P0CG12	Chromosome transmission fidelity protein 8 homolog isoform 2	30.774	0	0	0	0	10507000	0	0	0	0	0	3125200	0	0	0	0	0	13632200
_AGGSASAMLQPLLDNQVGFK_2	P20618	Proteasome subunit beta type-1	53.39	0	0	0	0	0	0	0	0	0	0	0	0	0	0	0	476360	476360
_AGGSASAMLQPLLDNQVGFK_3	P20618	Proteasome subunit beta type-1	53.368	0	0	0	0	0	0	0	381960	0	0	0	0	0	0	0	824800	1206760
_AGHEALSIIVDEYK_3	Q7Z6B0	Coiled-coil domain-containing protein 91	42.032	0	0	0	0	4574400	0	0	0	2689600	0	0	0	0	0	0	0	7264000
_AGIFQSVK_1	P09669	Cytochrome c oxidase subunit 6C	31.484	0	1497100	0	0	0	2622400	0	0	0	1948900	0	0	0	1363400	0	0	7431800
_AGIFQSVK_2	P09669	Cytochrome c oxidase subunit 6C	31.489	0	50148000	0	73285000	0	78834000	0	43561000	0	46090000	0	71837000	0	43071000	0	53922000	460748000
_AGIPVYAWK_2	P23526	Adenosylhomocysteinase	41.793	0	0	0	0	3909800	0	0	1565100	0	0	0	0	0	0	0	0	5474900
_AGIVQEDVQPPGLK_2	Q8N5G0	Small integral membrane protein 20	36.218	0	6356500	0	13063000	0	11934000	0	853980	0	2610800	0	5906900	0	2339200	0	4774000	47838380
_AGKPVICATQM(Oxidation (M))LESM(Oxidation (M))IK_3	P14618	Pyruvate kinase PKM	37.446	0	0	0	0	0	0	3093500	0	6820000	0	8389500	0	13085000	0	15305000	0	46693000
_AGKPVICATQM(Oxidation (M))LESMIK_3	P14618	Pyruvate kinase PKM	46.055	2553600	0	5907100	0	9262500	0	0	0	0	0	4480200	0	9674600	0	4169500	0	36047500
_AGKPVICATQMLESM(Oxidation (M))IK_3	P14618	Pyruvate kinase PKM	44.117	0	0	0	0	0	0	0	0	0	0	3385200	0	6379500	0	3434200	0	13198900
_AGKPVICATQMLESMIK_2	P14618	Pyruvate kinase PKM	53.943	0	0	0	0	0	0	0	0	0	0	987450	0	3147900	0	0	0	4135350
_AGKPVICATQMLESMIK_3	P14618	Pyruvate kinase PKM	53.974	5871600	0	10381000	0	19228000	0	0	0	9100000	0	8905400	0	32166000	0	14588000	0	100240000
_AGLESGAEPGDGDSDTTK_2	O60832	H/ACA ribonucleoprotein complex subunit 4	21.606	0	0	0	0	0	0	4585700	0	5512100	0	4380000	0	12439000	0	9963200	0	36880000
_AGLESGAEPGDGDSDTTKK_3	O60832	H/ACA ribonucleoprotein complex subunit 4	17.525	0	0	0	0	2542000	0	2027100	0	0	0	0	0	8941300	0	0	0	13510400
_AGLGEGVPPGNYGNYGYANSGYSACEEENER_3	O15155	BET1 homolog	40.63	0	1151000	0	0	0	0	0	0	0	0	0	1059600	0	0	0	0	2210600
_AGLGTAMLYELIEK_2	Q96BH1	E3 ubiquitin-protein ligase RNF25	59.722	0	0	0	0	0	0	0	0	0	0	390650	0	501210	0	0	0	891860
_AGLLGQPR_2	Q9Y5J7	Mitochondrial import inner membrane translocase subunit Tim9	25.261	0	8610500	0	8504200	0	16278000	0	11727000	0	4421900	0	0	0	5066400	0	10536000	65144000
_AGLLQQPPALGR_2	O00716	Transcription factor E2F3	37.584	0	0	0	0	0	0	0	0	1683800	0	2080200	0	0	0	0	0	3764000
_AGLQFPVGR_2	Q93077;Q7L7L0;P04908;Q99878;Q96KK5;Q9BTM1;P20671;P0C0S8;P16104;Q96QV6;Q16777;Q6FI13;Q71UI9;P0C0S5	Histone H2A type 1-C;Histone H2A type 3;Histone H2A type 1-B/E;Histone H2A type 1-J;Histone H2A type 1-H;Histone H2A.J;Histone H2A type 1-D;Histone H2A type 1;Histone H2AX;Histone H2A type 1-A;Histone H2A type 2-C;Histone H2A type 2-A;Histone H2A.V;Histone H2A.Z	36.506	0	6198100	0	0	0	26338000	0	7531200	0	5416100	0	7586800	0	8543500	0	12509000	74122700
_AGLQVYNK_2	P13987	CD59 glycoprotein	23.239	0	0	0	0	0	4727900	0	0	0	0	0	0	0	0	0	0	4727900
_AGLSAGYVDAGAEPGR_2	Q643R3	Lysophospholipid acyltransferase LPCAT4	31.833	2301800	0	0	0	8048900	0	0	0	0	0	0	0	0	0	0	0	10350700
_AGLVELLLR_2	Q13425	Beta-2-syntrophin	55.254	0	0	0	0	0	0	590600	0	0	0	0	0	0	0	0	0	590600
_AGLYGLPR_2	P49327	Fatty acid synthase;[Acyl-carrier-protein] S-acetyltransferase;[Acyl-carrier-protein] S-malonyltransferase;3-oxoacyl-[acyl-carrier-protein] synthase;3-oxoacyl-[acyl-carrier-protein] reductase;3-hydroxyacyl-[acyl-carrier-protein] dehydratase;Enoyl-[acyl-carrier-protein] reductase;Oleoyl-[acyl-carrier-protein] hydrolase	35.218	0	894870	0	0	0	0	0	0	0	0	0	0	0	0	0	0	894870
_AGM(Oxidation (M))THIVR_2	P39023	60S ribosomal protein L3	10.562	889550	0	781270	0	0	0	0	0	971150	0	0	0	0	0	0	0	2641970
_AGMTHFLEISK_2	none		22.318	6582400	0	10696000	0	14396000	0	0	0	0	0	0	0	0	0	0	0	31674400
_AGNASKDEIDSAVK_2	P23381	Tryptophan--tRNA ligase, cytoplasmic;T1-TrpRS;T2-TrpRS	19.171	10411000	0	10829000	0	21244000	0	16598000	0	19241000	0	17055000	0	23059000	0	26980000	0	145417000
_AGNASKDEIDSAVK_3	P23381	Tryptophan--tRNA ligase, cytoplasmic;T1-TrpRS;T2-TrpRS	19.16	64969000	0	58989000	0	115800000	0	89260000	0	101110000	0	77208000	0	132990000	0	155400000	0	795726000
_AGNILLNTEGHAK_2	Q13043;Q13188	Serine/threonine-protein kinase 4;Serine/threonine-protein kinase 4 37kDa subunit;Serine/threonine-protein kinase 4 18kDa subunit;Serine/threonine-protein kinase 3;Serine/threonine-protein kinase 3 36kDa subunit;Serine/threonine-protein kinase 3 20kDa subunit	26.357	0	0	0	0	0	0	2833700	0	3435100	0	0	0	2206800	0	1647100	0	10122700
_AGNILLNTEGHAK_3	Q13043;Q13188	Serine/threonine-protein kinase 4;Serine/threonine-protein kinase 4 37kDa subunit;Serine/threonine-protein kinase 4 18kDa subunit;Serine/threonine-protein kinase 3;Serine/threonine-protein kinase 3 36kDa subunit;Serine/threonine-protein kinase 3 20kDa subunit	26.347	0	0	0	0	0	0	16021000	0	18781000	0	11129000	0	15845000	0	9925500	0	71701500
_AGNLGGGVVTIER_2	P35268	60S ribosomal protein L22	33.102	0	6980900	0	5317400	0	0	0	13415000	0	16416000	0	0	0	0	0	23393000	65522300
_AGNNMLLVGVHGPR_3	P21333	Filamin-A	34.379	0	1979700	0	4589600	0	6113400	0	1492400	0	0	0	0	0	1307300	0	1219900	16702300
_AGPESDAQYQFTGIK_2	Q96IX5	Up-regulated during skeletal muscle growth protein 5	37.589	0	55169000	0	64315000	0	70202000	0	51450000	0	55262000	0	89810000	0	40601000	0	86424000	513233000
_AGPESDAQYQFTGIK_3	Q96IX5	Up-regulated during skeletal muscle growth protein 5	37.701	0	6027000	0	5967800	0	8286600	0	5733900	0	0	0	6830900	0	4621600	0	8484100	45951900
_AGPESDAQYQFTGIKK_2	Q96IX5	Up-regulated during skeletal muscle growth protein 5	31.543	0	0	0	0	0	2607700	0	2811900	0	2315400	0	3591000	0	2500500	0	2733400	16559900
_AGPESDAQYQFTGIKK_3	Q96IX5	Up-regulated during skeletal muscle growth protein 5	31.53	0	34361000	0	44805000	0	0	0	49352000	0	25817000	0	65862000	0	33419000	0	61022000	314638000
_AGPEYGQGMNPISR_2	Q9NUL3	Double-stranded RNA-binding protein Staufen homolog 2	32.498	0	0	5458300	0	4803600	0	2169600	0	1591700	0	2200800	0	0	0	1782100	0	18006100
_AGPGEQGLLNAYR_2	Q9BZ67	FERM domain-containing protein 8	36.98	2083300	0	0	0	0	0	2353400	0	0	0	0	0	0	0	0	0	4436700
_AGPIWDLR_2	O60506;O43390	Heterogeneous nuclear ribonucleoprotein Q;Heterogeneous nuclear ribonucleoprotein R	42.351	3207300	0	7216900	0	0	0	0	0	13616000	0	0	0	0	0	14968000	0	39008200
_AGPLAGGVTTFVALYDYESR_3	P12931	Proto-oncogene tyrosine-protein kinase Src	60.775	0	0	0	0	644030	0	0	0	0	0	0	0	0	0	0	0	644030
_AGQAVDDFIEK_2	P52209	6-phosphogluconate dehydrogenase, decarboxylating	34.051	0	6726700	11288000	8291000	25321000	12608000	0	2001000	0	0	0	0	2939800	2190300	0	3214600	74580400
_AGQEEGQPPAEGLAAASVVMAADR_2	Q9H0U9	Testis-specific Y-encoded-like protein 1	48.891	0	0	0	0	0	0	737410	0	0	0	0	0	0	0	0	0	737410
_AGQEEGQPPAEGLAAASVVMAADR_3	Q9H0U9	Testis-specific Y-encoded-like protein 1	48.908	1916100	0	4582500	0	0	0	5023900	0	0	0	0	0	0	0	0	0	11522500
_AGQERPSVTSYK_3	Q9UJX3	Anaphase-promoting complex subunit 7	18.516	1366800	0	0	0	0	0	0	0	0	0	0	0	0	0	0	0	1366800
_AGQPLESDSVK_2	Q9ULP9	TBC1 domain family member 24	20.091	0	0	0	0	0	0	1979800	0	0	0	2000300	0	1697900	0	0	0	5678000
_AGQPRLVPGETLEK_3	Q68DA7	Formin-1	44.847	0	0	0	0	0	0	2359600	0	0	0	2494100	0	0	0	0	0	4853700
_AGQTPQER_2	Q8WVX9	Fatty acyl-CoA reductase 1	8.5533	0	0	0	0	28438000	0	0	0	0	0	0	0	0	0	0	0	28438000
_AGRPFEQPQEYDDPNATISNILSELR_3	Q9NWB7	Intraflagellar transport protein 57 homolog	60.027	0	0	0	0	2095100	0	0	0	0	0	0	0	0	0	0	0	2095100
_AGSEVLTAAGAVFLPGDSCR_2	Q2T9J0	Peroxisomal leader peptide-processing protease;Peroxisomal leader peptide-processing protease, 15 kDa form;Peroxisomal leader peptide-processing protease, 45 kDa form	50.356	0	0	0	361720	0	0	0	0	0	0	0	0	0	0	0	0	361720
_AGSEVLTAAGAVFLPGDSCR_3	Q2T9J0	Peroxisomal leader peptide-processing protease;Peroxisomal leader peptide-processing protease, 15 kDa form;Peroxisomal leader peptide-processing protease, 45 kDa form	50.559	0	194700	0	0	0	0	0	0	0	0	0	0	0	0	0	0	194700
_AGSNMLLIGVHGPTTPCEEVSMK_3	O75369	Filamin-B	42.779	0	0	0	621730	0	0	0	0	0	0	0	0	0	0	0	0	621730
_AGTGVDNVDLEAATR_2	O43175	D-3-phosphoglycerate dehydrogenase	33.169	28615000	0	0	0	0	0	526850000	2035200	723190000	2370200	600650000	4277300	895680000	2985700	1047700000	4826600	3839180000
_AGTGVDNVDLEAATRK_2	O43175	D-3-phosphoglycerate dehydrogenase	28.713	0	0	0	0	0	0	0	0	4325500	0	0	0	0	0	8797700	0	13123200
_AGTGVDNVDLEAATRK_3	O43175	D-3-phosphoglycerate dehydrogenase	28.715	0	0	0	0	7131100	0	47238000	0	0	0	88690000	0	94924000	0	120910000	0	358893100
_AGVDTSPDTQK_2	Q9NNW7	Thioredoxin reductase 2, mitochondrial	14.375	0	0	22364000	0	20143000	0	14096000	0	15950000	0	16994000	0	28784000	0	30312000	0	148643000
_AGVGLLEVVLEPDMSCGEEAATAVR_3	O75879	Glutamyl-tRNA(Gln) amidotransferase subunit B, mitochondrial	60.036	0	0	0	0	2924100	0	0	0	896020	0	442740	0	0	0	0	0	4262860
_AGVNFSEFTGVWK_2	O75340	Programmed cell death protein 6	53.567	0	0	0	0	0	0	0	0	0	200230	0	248050	0	0	0	0	448280
_AGVSTNISTK_2	P52948	Nuclear pore complex protein Nup98-Nup96;Nuclear pore complex protein Nup98;Nuclear pore complex protein Nup96	17.181	0	0	0	0	2085800	0	1035500	0	0	0	0	0	0	0	0	0	3121300
_AGVVANDAGDR_2	Q0VDF9	Heat shock 70 kDa protein 14	15.5	46760000	0	43227000	0	51934000	0	49319000	0	46795000	0	50280000	0	65166000	455570	57690000	0	411626570
_AGWNELLIASFSHR_3	P19793;P48443;P28702	Retinoic acid receptor RXR-alpha;Retinoic acid receptor RXR-gamma;Retinoic acid receptor RXR-beta	54.306	1464100	0	1429300	0	4097000	0	0	0	0	0	0	0	0	0	0	0	6990400
_AGYPLEHPFDFR_3	O95470	Sphingosine-1-phosphate lyase 1	43.948	0	0	14747000	0	14750000	0	0	0	3171900	0	4116300	0	9542000	0	0	0	46327200
_AHATTSNTVSK_2	Q6NZI2	Polymerase I and transcript release factor	6.8159	336790000	0	205620000	0	511950000	0	0	0	0	0	0	0	0	0	0	0	1054360000
_AHDGGIYAISWSPDSTHLLSASGDK_3	O75083	WD repeat-containing protein 1	45.619	0	0	0	0	6427900	0	0	0	3820500	0	3485200	0	8095400	0	3872000	0	25701000
_AHDGGIYAISWSPDSTHLLSASGDK_4	O75083	WD repeat-containing protein 1	45.62	4600700	0	20425000	0	20810000	0	8070000	0	10219000	0	9539400	0	29710000	0	10923000	0	114297100
_AHDPSVRPSVDEILK_3	Q8NB16	Mixed lineage kinase domain-like protein	31.721	0	0	0	0	10445000	0	0	0	0	0	0	0	0	0	0	0	10445000
_AHEAQDAGYR_2	P16298;P48454;Q08209	Serine/threonine-protein phosphatase 2B catalytic subunit beta isoform;Serine/threonine-protein phosphatase 2B catalytic subunit gamma isoform;Serine/threonine-protein phosphatase 2B catalytic subunit alpha isoform	10.508	2504600	0	5355900	0	7366400	0	4536100	0	5552600	0	17194000	0	9319600	0	19093000	0	70922200
_AHEILPNLVCCSAK_2	P50990	T-complex protein 1 subunit theta	36.257	0	0	0	0	8793500	0	11917000	0	16935000	0	16487000	0	33071000	0	28781000	0	115984500
_AHEILPNLVCCSAK_3	P50990	T-complex protein 1 subunit theta	36.421	2869000	0	23433000	0	22979000	0	60366000	0	97780000	0	93052000	0	3023200	0	93586000	0	397088200
_AHFIMDDPAGNSYLQNVYAPEDDPEMK_3	O75312	Zinc finger protein ZPR1	48.599	0	0	0	0	0	0	1479100	0	0	0	0	0	0	0	0	0	1479100
_AHFIMDDPAGNSYLQNVYAPEDDPEMKVER_4	O75312	Zinc finger protein ZPR1	46.765	0	0	0	0	0	0	903050	0	0	0	2564700	0	0	0	0	0	3467750
_AHGGYSVFAGVGER_2	P06576	ATP synthase subunit beta, mitochondrial	33.281	11375000	0	32983000	0	90372000	0	2513900	0	0	0	1404200	0	8168700	0	15860000	0	162676800
_AHGGYSVFAGVGER_3	P06576	ATP synthase subunit beta, mitochondrial	33.25	112590000	0	142230000	0	342480000	0	16194000	0	14334000	0	6352900	0	21398000	0	77282000	0	732860900
_AHGNSGMVR_2	P18077	60S ribosomal protein L35a	7.8476	0	0	0	8145700	0	0	0	49606000	0	36514000	0	20836000	0	68109000	0	0	183210700
_AHLGSCTLGNFVAGK_3	Q96ME7	Zinc finger protein 512	35.464	0	0	0	0	0	0	2543600	0	0	0	0	0	0	0	0	0	2543600
_AHLGTALK_2	P62266	40S ribosomal protein S23	15.371	0	0	0	0	0	0	0	1619800	0	0	0	2441000	0	0	0	0	4060800
_AHLLADM(Oxidation (M))AHISGLVAAK_3	P34897	Serine hydroxymethyltransferase, mitochondrial	33.912	4197800	0	0	0	16466000	0	0	0	0	0	0	0	0	0	0	0	20663800
_AHLLADM(Oxidation (M))AHISGLVAAK_4	P34897	Serine hydroxymethyltransferase, mitochondrial	33.915	2417200	0	5472800	0	12481000	0	0	0	0	0	0	0	0	0	0	0	20371000
_AHLLADMAHISGLVAAK_2	P34897	Serine hydroxymethyltransferase, mitochondrial	45.043	0	0	0	0	8918500	0	0	0	0	0	0	0	0	0	0	0	8918500
_AHLLADMAHISGLVAAK_3	P34897	Serine hydroxymethyltransferase, mitochondrial	45.064	15126000	0	19848000	0	116000000	0	2591700	0	0	0	0	0	7280200	0	16518000	0	177363900
_AHLLADMAHISGLVAAK_4	P34897	Serine hydroxymethyltransferase, mitochondrial	45.056	6618300	0	6340800	0	57018000	0	0	0	0	0	0	0	3810800	0	6009500	0	79797400
_AHLVAVFNEYQR_2	P50995	Annexin A11	35.916	7143400	0	16700000	0	41916000	0	0	0	7405500	0	9230600	0	24200000	0	20866000	0	127461500
_AHLVAVFNEYQR_3	P50995	Annexin A11	35.891	34685000	0	66202000	0	112620000	0	18232000	0	25384000	0	25999000	0	47055000	0	39628000	0	369805000
_AHPVFYQGTYSQALNDAK_3	Q96CS3	FAS-associated factor 2	37.038	5259400	0	10300000	0	42217000	0	0	0	0	0	4990000	0	0	0	4838400	0	67604800
_AHQVVEDGYEFFAK_3	P36873;P62136;P62140	Serine/threonine-protein phosphatase PP1-gamma catalytic subunit;Serine/threonine-protein phosphatase PP1-alpha catalytic subunit;Serine/threonine-protein phosphatase PP1-beta catalytic subunit	40.304	0	781410	0	0	0	0	0	1767600	0	1809500	0	1634100	0	1750500	0	1864500	9607610
_AHSVNNHAKPMEIDGEVEIPSSK_4	O60907	F-box-like/WD repeat-containing protein TBL1X	28.565	0	0	0	0	0	0	0	0	0	0	0	0	3274300	0	4463800	0	7738100
_AHVDEFK_2	Q16851	UTP--glucose-1-phosphate uridylyltransferase	15.015	52833000	0	0	0	0	0	0	0	0	0	0	0	0	0	0	0	52833000
_AHVETLR_2	CON__P15497		13.025	3050200	0	0	0	0	0	0	0	0	0	0	0	0	0	0	0	3050200
_AIADTGANVVVTGGK_1	P50990	T-complex protein 1 subunit theta	29.127	0	0	0	0	0	0	0	0	0	0	2767400	0	0	0	7835500	0	10602900
_AIADTGANVVVTGGK_2	P50990	T-complex protein 1 subunit theta	29.116	22240000	0	159840000	0	152840000	0	479650000	0	557530000	0	601180000	0	804710000	0	1045800000	0	3823790000
_AIADTGANVVVTGGK_3	P50990	T-complex protein 1 subunit theta	29.118	0	0	0	0	0	0	0	0	6413800	0	0	0	0	0	12920000	0	19333800
_AIADTLSIPVIANGGSHDHIQQYSDIEDFR_4	Q9NX74	tRNA-dihydrouridine(20) synthase [NAD(P)+]-like	49.707	0	0	0	0	6597700	0	0	0	0	0	0	0	0	0	0	0	6597700
_AIADWYNEK_2	P10155	60 kDa SS-A/Ro ribonucleoprotein	36.426	0	0	0	0	7542800	0	0	0	29514000	0	27107000	0	39761000	0	30416000	0	134340800
_AIAELGIYPAVDPLDSTSR_2	P06576	ATP synthase subunit beta, mitochondrial	52.436	67220000	0	91051000	0	427530000	0	8727500	0	9410300	0	6207300	0	15121000	0	53893000	0	679160100
_AIAELGIYPAVDPLDSTSR_3	P06576	ATP synthase subunit beta, mitochondrial	52.442	0	0	0	0	146330000	0	2052000	0	0	0	0	0	0	0	16869000	0	165251000
_AIAGDEHKR_2	P53041;E7EU14	Serine/threonine-protein phosphatase 5;Protein PPP5D1	6.7818	0	0	0	0	0	0	38718000	0	0	0	16750000	0	79701000	0	0	0	135169000
_AIALQPENPMAHFLLGR_3	Q96TC7	Regulator of microtubule dynamics protein 3	53.992	0	0	0	0	0	0	1092600	0	1818200	0	2773000	0	1063300	0	1051700	0	7798800
_AIANECQANFISIK_2	P55072	Transitional endoplasmic reticulum ATPase	39.622	2709500	0	0	0	7139500	0	2908100	0	0	0	0	0	3651500	0	0	0	16408600
_AICSSIDKLDK_3	P49590	Probable histidine--tRNA ligase, mitochondrial	27.089	2413300	0	0	0	0	0	0	0	0	0	0	0	0	0	0	0	2413300
_AICTEAGLM(Oxidation (M))ALR_2	P62191	26S protease regulatory subunit 4	36.788	22140000	0	39989000	0	48002000	0	15447000	0	25484000	0	27658000	0	0	0	25904000	0	204624000
_AICTEAGLMALR_2	P62191	26S protease regulatory subunit 4	42.64	33750000	0	66191000	0	106680000	0	36656000	0	56571000	0	55191000	0	90476000	0	83748000	1694000	530957000
_AICTEAGLMALR_3	P62191	26S protease regulatory subunit 4	42.735	625120	0	2190400	0	0	0	0	0	0	0	0	0	2561300	0	0	0	5376820
_AIDNAADLLIFGK_2	Q9Y5X2	Sorting nexin-8	54.354	1683600	0	6384100	0	10567000	0	1780900	0	0	0	0	0	0	0	2475100	0	22890700
_AIDQEEK_1	Q8NF37	Lysophosphatidylcholine acyltransferase 1	10.019	0	0	0	0	1802700	0	0	0	0	0	0	0	0	0	0	0	1802700
_AIDQEEK_2	Q8NF37	Lysophosphatidylcholine acyltransferase 1	9.8896	0	0	0	0	0	0	12472000	0	13822000	0	17230000	0	0	0	0	0	43524000
_AIDTIYQTTDFSGIR_2	O14672	Disintegrin and metalloproteinase domain-containing protein 10	45.794	0	0	0	0	5936500	0	0	0	0	0	0	0	0	0	0	0	5936500
_AIEADIEK_2	Q86UY8	5-nucleotidase domain-containing protein 3	23.396	14312000	0	15244000	0	0	0	0	0	0	0	0	0	0	0	12266000	0	41822000
_AIEDADWIMNK_2	A8MSI8	LYR motif-containing protein 9	43.343	0	0	0	0	0	0	0	0	0	776240	0	0	0	0	0	1866500	2642740
_AIEDEGGNPDEIEITSEGNKK_3	Q15424	Scaffold attachment factor B1	29.818	0	0	0	0	0	0	1399300	0	0	0	0	0	0	0	0	0	1399300
_AIEFLSAFK_2	Q32P41	tRNA (guanine(37)-N1)-methyltransferase	51.193	1008200	0	1278900	0	7095400	0	0	0	0	0	0	0	0	0	0	0	9382500
_AIEGFNQSSHQK_2	Q16222	UDP-N-acetylhexosamine pyrophosphorylase;UDP-N-acetylgalactosamine pyrophosphorylase;UDP-N-acetylglucosamine pyrophosphorylase	19.057	0	0	0	0	0	0	4496900	0	2534400	0	3791000	0	0	0	0	0	10822300
_AIEGFNQSSHQK_3	Q16222	UDP-N-acetylhexosamine pyrophosphorylase;UDP-N-acetylgalactosamine pyrophosphorylase;UDP-N-acetylglucosamine pyrophosphorylase	19.247	0	0	0	0	0	0	14900000	0	22172000	0	15737000	0	19246000	0	18368000	0	90423000
_AIEHADGGVAAGVAVLDNPYPV_2	P48637	Glutathione synthetase	49.386	0	0	1274400	0	12237000	0	0	0	0	0	0	0	0	0	0	0	13511400
_AIELFSVGQGPAK_2	P30419	Glycylpeptide N-tetradecanoyltransferase 1	43.935	5373500	0	7591000	0	10783000	0	6068100	0	5397500	0	8040800	0	15372000	0	11087000	0	69712900
_AIELLQEFSDQHPENAAEIK_3	O76094	Signal recognition particle subunit SRP72	48.259	2111300	0	0	0	0	0	2681500	0	0	0	0	0	0	0	0	0	4792800
_AIENCEYAFNLK_2	Q15796	Mothers against decapentaplegic homolog 2	40.466	8384700	0	12560000	0	15939000	0	6987200	0	7123700	0	10585000	0	0	0	0	0	61579600
_AIENELLAR_2	P48637	Glutathione synthetase	35.594	11612000	0	0	0	0	0	0	0	0	0	0	0	0	0	7989800	0	19601800
_AIFAGYK_1	P18077	60S ribosomal protein L35a	30.893	0	0	0	0	0	0	0	0	0	0	0	0	0	13832000	0	0	13832000
_AIFMIPTNPPPTFR_2	Q13043;Q13188	Serine/threonine-protein kinase 4;Serine/threonine-protein kinase 4 37kDa subunit;Serine/threonine-protein kinase 4 18kDa subunit;Serine/threonine-protein kinase 3;Serine/threonine-protein kinase 3 36kDa subunit;Serine/threonine-protein kinase 3 20kDa subunit	52.32	0	0	0	0	0	0	2603700	0	3392600	0	0	0	3111800	0	0	0	9108100
_AIFQTIQNR_2	O95373	Importin-7	33.207	0	0	3287600	0	0	0	0	0	0	0	0	0	0	0	0	0	3287600
_AIGDGEDEMLFTR_2	O14654	Insulin receptor substrate 4	43.69	0	0	0	0	0	0	2684600	0	0	0	3363600	0	3071700	0	0	0	9119900
_AIGDVFQKPYVSGEADAASR_3	P49593	Protein phosphatase 1F	38.181	0	0	0	0	0	0	30300000	0	27883000	0	36232000	0	44179000	0	33817000	0	172411000
_AIGGGLSSVGGGSSTIK_2	CON__P02538;P02538;CON__P48668;P48668	Keratin, type II cytoskeletal 6A;Keratin, type II cytoskeletal 6C	31.755	0	877350	0	0	0	4086000	0	0	0	0	0	0	0	0	0	0	4963350
_AIGNTFFDAGAAEFLTSK_2	Q8WU10	Pyridine nucleotide-disulfide oxidoreductase domain-containing protein 1	57.376	0	0	0	0	2774200	0	0	0	0	0	2291100	0	0	0	0	0	5065300
_AIGSASEGAQSSLQEVYHK_3	P28066	Proteasome subunit alpha type-5	32.15	0	4089800	0	2863300	0	6400600	0	5900000	0	5017600	0	8498100	0	5400900	0	11224000	49394300
_AIGTEPDSDVLSEIMHSFAK_3	O00410	Importin-5	61.677	768020	0	488780	0	931420	0	255560	0	0	0	0	0	943510	0	1666200	0	5053490
_AIHQALVQQGSAFADRPAFASFR_4	Q16678	Cytochrome P450 1B1	41.508	3651900	0	9624000	0	25799000	0	0	0	0	0	0	0	0	0	0	0	39074900
_AIILFNPDAK_2	P28702	Retinoic acid receptor RXR-beta	43.7	0	0	0	0	0	0	1862100	0	0	0	2459800	0	0	0	0	0	4321900
_AIISCFPNVFIASK_2	O95395	Beta-1,3-galactosyl-O-glycosyl-glycoprotein beta-1,6-N-acetylglucosaminyltransferase 3	54.167	3394300	0	0	0	8444600	0	0	0	0	0	0	0	0	0	0	0	11838900
_AIKNDSVVAGGGAIEMELSK_3	Q99832	T-complex protein 1 subunit eta	40.03	0	0	0	0	0	0	2289000	0	0	0	0	0	0	0	0	0	2289000
_AILCLLLGGVER_2	P25205	DNA replication licensing factor MCM3	57.549	0	0	0	0	0	0	0	0	0	0	406220	0	0	0	0	0	406220
_AILGATEVK_2	Q9BTY2	Plasma alpha-L-fucosidase	27.455	0	0	0	0	0	0	10124000	0	0	0	4177200	0	0	0	0	0	14301200
_AILPCQDTPSVK_2	P09960	Leukotriene A-4 hydrolase	31.679	0	0	0	0	0	0	0	0	3454700	0	0	0	2807800	0	0	0	6262500
_AILVDLEPGTM(Oxidation (M))DSVR_2	P07437;Q13509;Q13885;Q9BVA1	Tubulin beta chain;Tubulin beta-3 chain;Tubulin beta-2A chain;Tubulin beta-2B chain	43.256	113640000	0	119810000	0	620270000	5610700	24784000	6800200	34276000	6483800	20912000	10489000	48817000	7773900	122540000	0	1142206600
_AILVDLEPGTM(Oxidation (M))DSVR_3	P07437;Q13509;Q13885;Q9BVA1	Tubulin beta chain;Tubulin beta-3 chain;Tubulin beta-2A chain;Tubulin beta-2B chain	43.228	11547000	0	0	0	51930000	0	0	0	0	0	0	848020	0	0	0	1432900	65757920
_AILVDLEPGTMDSVR_2	P07437;Q13509;Q13885;Q9BVA1	Tubulin beta chain;Tubulin beta-3 chain;Tubulin beta-2A chain;Tubulin beta-2B chain	47.904	174140000	3167800	205080000	0	1134400000	4132500	41899000	12445000	44315000	9549300	41249000	9522400	119130000	7976300	244140000	18213000	2069359300
_AILVDLEPGTMDSVR_3	P07437;Q13509;Q13885;Q9BVA1	Tubulin beta chain;Tubulin beta-3 chain;Tubulin beta-2A chain;Tubulin beta-2B chain	47.262	10619000	0	7987900	0	54733000	0	1676000	693560	1974300	0	2396200	0	5359500	263660	11640000	793350	98136470
_AINAALAQR_2	P52657	Transcription initiation factor IIA subunit 2	24.021	0	14653000	0	18971000	0	26279000	0	26051000	0	28203000	0	27495000	0	28569000	0	39909000	210130000
_AINQAGSR_2	O15344;Q9UJV3	E3 ubiquitin-protein ligase Midline-1;Probable E3 ubiquitin-protein ligase MID2	8.8523	2939400	0	6788600	0	8638500	0	0	0	0	0	0	0	0	0	0	0	18366500
_AINQGGLTSVAVR_2	P60900	Proteasome subunit alpha type-6	31.987	0	685870	0	845630	0	1608100	0	1016100	0	665560	0	1290100	0	1404400	0	1610100	9125860
_AINQQTGAFVEISR_2	Q92945	Far upstream element-binding protein 2	35.847	0	0	0	0	0	0	3592400	0	4249300	0	5633900	0	9710500	0	8373900	0	31560000
_AIPNNQVLGK_2	O60869	Endothelial differentiation-related factor 1	25.451	0	0	0	0	0	0	0	2293400	0	1062000	0	0	0	0	0	0	3355400
_AIQAAFFYLEPR_2	CON__Q3SZR3		53.81	6337500	0	0	0	0	0	0	0	0	0	0	0	0	0	0	0	6337500
_AIQALNGR_2	Q9UHX1	Poly(U)-binding-splicing factor PUF60	21.027	0	0	0	0	0	0	0	990500	0	1036400	0	1341800	0	798480	0	0	4167180
_AIQCVNNVVVDGR_2	O95628	CCR4-NOT transcription complex subunit 4	31.275	0	0	0	0	0	0	2037400	0	0	0	1998800	0	0	0	0	0	4036200
_AIQESNDTNK_2	Q8TCD1	UPF0729 protein C18orf32	9.5584	0	8705400	0	8255800	0	0	0	1592700	0	0	0	1814200	0	0	0	1661200	22029300
_AIQESNDTNKGK_2	Q8TCD1	UPF0729 protein C18orf32	8.1142	0	0	0	745860	0	1230000	0	0	0	0	0	0	0	0	0	0	1975860
_AIQESNDTNKGK_3	Q8TCD1	UPF0729 protein C18orf32	8.1123	0	976710	0	2583000	0	4747100	0	0	0	0	0	0	0	0	0	0	8306810
_AIQGGTSHHLGQNFSK_4	P07814	Bifunctional glutamate/proline--tRNA ligase;Glutamate--tRNA ligase;Proline--tRNA ligase	18.861	0	0	0	0	0	0	0	0	0	0	0	0	14738000	0	0	0	14738000
_AIQLEYSEAR_2	O43242	26S proteasome non-ATPase regulatory subunit 3	32.316	0	0	0	0	0	0	0	0	0	0	2538800	0	9886900	0	11675000	0	24100700
_AIQM(Oxidation (M))VANSLK_2	P31751	RAC-beta serine/threonine-protein kinase	26.561	0	0	2697500	0	0	0	0	0	3749100	0	2455100	0	0	0	0	0	8901700
_AIQMVANSLK_2	P31751	RAC-beta serine/threonine-protein kinase	32.622	0	0	6550900	0	6678600	0	6376200	0	7366200	0	6617900	0	6841000	0	5628500	0	46059300
_AISEAQESVTK_2	Q6PJT7	Zinc finger CCCH domain-containing protein 14	19.362	0	0	0	0	0	0	2834100	0	0	0	0	0	0	0	0	0	2834100
_AISFVGSNK_2	Q02252	Methylmalonate-semialdehyde dehydrogenase [acylating], mitochondrial	28.03	0	0	0	0	0	0	0	0	0	0	0	0	0	0	22837000	0	22837000
_AISGLEQDQPAR_2	O75312	Zinc finger protein ZPR1	25.535	0	0	0	0	0	0	8485800	0	11620000	0	11759000	0	13123000	0	6587500	0	51575300
_AISGLEQDQPARR_3	O75312	Zinc finger protein ZPR1	22.18	0	0	0	0	0	0	0	0	0	0	5384600	0	0	0	3986100	0	9370700
_AISHEHSPSDLEAHFVPLVK_4	P30153	Serine/threonine-protein phosphatase 2A 65 kDa regulatory subunit A alpha isoform	37.423	0	0	3491400	0	0	0	1878500	0	5232600	0	0	0	10574000	0	9697400	0	30873900
_AISSASSPQSPGDALR_2	Q96KR1	Zinc finger RNA-binding protein	26.191	0	0	0	0	0	0	0	0	1304600	0	0	0	0	0	0	0	1304600
_AISSSAISK_1	Q8N684	Cleavage and polyadenylation specificity factor subunit 7	17.676	0	0	2359800	0	0	0	0	0	0	0	0	0	0	0	0	0	2359800
_AISSSAISK_2	Q8N684	Cleavage and polyadenylation specificity factor subunit 7	17.39	23455000	0	50017000	0	58125000	0	34716000	0	46093000	0	61023000	0	77726000	0	137400000	0	488555000
_AISSTEAVLNNR_2	Q9P2N5;Q5T8P6	RNA-binding protein 27;RNA-binding protein 26	28.558	0	0	0	0	0	0	0	0	0	0	0	0	3259500	0	0	0	3259500
_AISVHSTPEGCSSACK_3	Q9NZI8	Insulin-like growth factor 2 mRNA-binding protein 1	18.94	0	0	0	0	0	0	0	0	1768300	0	1972400	0	2035100	0	0	0	5775800
_AITGASLADIM(Oxidation (M))AK_2	P83731	60S ribosomal protein L24	35.912	0	0	0	1225000	0	0	0	0	0	0	0	802410	0	0	0	0	2027410
_AITGASLADIMAK_2	P83731	60S ribosomal protein L24	45.332	0	0	0	2280300	0	0	0	1948000	0	0	0	0	0	0	0	0	4228300
_AITHLNNNFM(Oxidation (M))FGQK_3	P14866	Heterogeneous nuclear ribonucleoprotein L	34.358	0	0	0	0	0	0	3654600	0	7537100	0	4770300	0	11228000	0	5460600	0	32650600
_AITHLNNNFMFGQK_2	P14866	Heterogeneous nuclear ribonucleoprotein L	36.929	0	0	0	0	0	0	2020500	0	0	0	0	0	0	0	0	0	2020500
_AITHLNNNFMFGQK_3	P14866	Heterogeneous nuclear ribonucleoprotein L	36.959	0	0	7554200	0	10911000	0	10543000	0	10727000	0	11263000	0	20319000	0	16160000	0	87477200
_AITIANQTNCPLYITK_2	Q16555	Dihydropyrimidinase-related protein 2	40.837	1768400	0	3061500	0	4688300	0	1577800	0	0	0	0	0	3799900	0	0	0	14895900
_AITISSALQAGTVWVNCYGVVSAQCPFGGFK_3	P00352	Retinal dehydrogenase 1	62.026	2604400	0	0	0	0	0	0	0	0	0	0	0	0	0	0	0	2604400
_AITTQNCNTK_2	Q15796	Mothers against decapentaplegic homolog 2	11.162	8521700	0	11189000	0	12550000	0	7503500	0	0	0	11096000	0	4432300	0	8327100	0	63619600
_AITTQNVNTK_2	P84022	Mothers against decapentaplegic homolog 3	16.53	13722000	0	0	0	23343000	0	0	0	0	0	0	0	0	0	0	0	37065000
_AITVFSPDGHLFQVEYAQEAVK_3	O14818;Q8TAA3	Proteasome subunit alpha type-7;Proteasome subunit alpha type-7-like	51.338	0	0	0	0	0	0	0	0	0	0	0	294440	0	0	0	1211800	1506240
_AITVFSPDGHLFQVEYAQEAVKK_4	O14818;Q8TAA3	Proteasome subunit alpha type-7;Proteasome subunit alpha type-7-like	47.409	0	0	0	0	0	0	0	0	0	0	0	0	0	0	0	461000	461000
_AIVAIENPADVSVISSR_2	P08865	40S ribosomal protein SA	44.488	0	2310800	0	2814800	0	2938500	0	4211600	0	8667300	0	7953500	0	4102500	0	7808500	40807500
_AIVAIENPADVSVISSR_3	P08865	40S ribosomal protein SA	45.128	0	0	0	505910	0	0	0	771160	0	1472100	0	1184100	0	0	0	1967100	5900370
_AIVDCGFEHPSEVQHECIPQAILGMDVLCQAK_4	Q13838	Spliceosome RNA helicase DDX39B	52.716	0	0	0	0	7431000	0	0	0	1614500	0	0	0	0	0	3478000	0	12523500
_AIVEFLSNLAR_2	Q13112	Chromatin assembly factor 1 subunit B	55.02	0	0	0	0	0	0	527750	0	940270	0	935930	0	1894400	0	1219600	0	5517950
_AIVICPTDEDLKDR_3	Q9BUJ2	Heterogeneous nuclear ribonucleoprotein U-like protein 1	31.786	0	0	0	0	0	0	0	0	0	0	0	0	2975600	0	0	0	2975600
_AIVLFNPDSK_2	P19793	Retinoic acid receptor RXR-alpha	41.207	5642500	0	0	0	0	0	0	0	0	0	0	0	0	0	0	0	5642500
_AIVQQWLEYR_2	O43324	Eukaryotic translation elongation factor 1 epsilon-1	48.22	0	0	0	0	0	0	0	0	0	0	0	387930	0	0	0	0	387930
_AIVSSSNQALLR_2	Q6PHR2	Serine/threonine-protein kinase ULK3	31.642	0	0	0	0	7736300	0	2814700	0	2785400	0	2217600	0	4921600	0	0	0	20475600
_AIYDTPCIQAESEK_2	O00232	26S proteasome non-ATPase regulatory subunit 12	34.117	3991500	0	4176500	0	26343000	0	0	0	0	0	0	0	0	0	0	0	34511000
_AIYDTPCIQAESEKWQQALK_3	O00232	26S proteasome non-ATPase regulatory subunit 12	47.957	0	0	0	0	11919000	0	0	0	0	0	0	0	0	0	0	0	11919000
_AIYHDLEQSIR_3	Q9UNF0	Protein kinase C and casein kinase substrate in neurons protein 2	33.345	0	0	0	0	0	0	3042100	0	4889600	0	0	0	0	0	0	0	7931700
_AIYQVYNALQEK_2	Q15018	BRISC complex subunit Abro1	41.479	5514800	0	4615800	0	17974000	0	0	0	0	0	0	0	2403900	0	5710200	0	36218700
_AKAEASSGDHPTDTEM(Oxidation (M))KEEQK_3	Q02790	Peptidyl-prolyl cis-trans isomerase FKBP4;Peptidyl-prolyl cis-trans isomerase FKBP4, N-terminally processed	9.0479	0	0	0	0	0	0	0	0	0	0	0	0	1523800	0	0	0	1523800
_AKAEASSGDHPTDTEM(Oxidation (M))KEEQK_5	Q02790	Peptidyl-prolyl cis-trans isomerase FKBP4;Peptidyl-prolyl cis-trans isomerase FKBP4, N-terminally processed	9.1573	0	0	0	0	0	0	1480600	0	0	0	0	0	0	0	0	0	1480600
_AKAEASSGDHPTDTEMKEEQK_3	Q02790	Peptidyl-prolyl cis-trans isomerase FKBP4;Peptidyl-prolyl cis-trans isomerase FKBP4, N-terminally processed	13.385	0	0	0	0	0	0	1452700	0	0	0	2945000	0	0	0	4119500	0	8517200
_AKAEASSGDHPTDTEMKEEQK_4	Q02790	Peptidyl-prolyl cis-trans isomerase FKBP4;Peptidyl-prolyl cis-trans isomerase FKBP4, N-terminally processed	13.692	0	0	0	0	0	0	11086000	0	11296000	0	14667000	0	27580000	0	23600000	0	88229000
_AKAEASSGDHPTDTEMKEEQK_5	Q02790	Peptidyl-prolyl cis-trans isomerase FKBP4;Peptidyl-prolyl cis-trans isomerase FKBP4, N-terminally processed	13.712	0	0	0	0	0	0	0	0	0	0	0	0	12730000	0	0	0	12730000
_AKDYENAIK_2	P53041	Serine/threonine-protein phosphatase 5	17.55	0	0	0	0	0	0	0	0	0	0	0	0	29733000	0	0	0	29733000
_AKEAAEQDVEK_3	P26373	60S ribosomal protein L13	9.4816	0	0	0	382080	0	668060	0	0	0	357320	0	594590	0	0	0	0	2002050
_AKECEPPSAGAAVTARPGQEIR_4	Q9C0E8	Protein lunapark	24.507	0	0	0	0	5712300	0	0	0	0	0	0	0	0	0	0	0	5712300
_AKEFTNVYIK_3	P11940;Q13310	Polyadenylate-binding protein 1;Polyadenylate-binding protein 4	27.514	2417200	0	0	0	0	0	4669600	0	0	0	3588300	0	0	0	0	0	10675100
_AKESWEM(Oxidation (M))NSEEK_2	Q02790	Peptidyl-prolyl cis-trans isomerase FKBP4;Peptidyl-prolyl cis-trans isomerase FKBP4, N-terminally processed	16.866	0	0	1277300	0	0	0	0	0	1206900	0	2044100	0	2039700	0	0	0	6568000
_AKESWEM(Oxidation (M))NSEEK_3	Q02790	Peptidyl-prolyl cis-trans isomerase FKBP4;Peptidyl-prolyl cis-trans isomerase FKBP4, N-terminally processed	16.865	2054500	0	5070100	0	7444700	0	0	0	7044600	0	0	0	8342600	0	5805200	0	35761700
_AKESWEM(Oxidation (M))NSEEKLEQSTIVK_3	Q02790	Peptidyl-prolyl cis-trans isomerase FKBP4;Peptidyl-prolyl cis-trans isomerase FKBP4, N-terminally processed	34.86	7099800	0	0	0	0	0	18383000	0	23278000	0	23032000	0	26369000	0	32212000	0	130373800
_AKESWEM(Oxidation (M))NSEEKLEQSTIVK_4	Q02790	Peptidyl-prolyl cis-trans isomerase FKBP4;Peptidyl-prolyl cis-trans isomerase FKBP4, N-terminally processed	34.835	0	0	35413000	0	48292000	0	0	0	75674000	0	62204000	0	0	0	65929000	0	287512000
_AKESWEMDTK_2	Q13451	Peptidyl-prolyl cis-trans isomerase FKBP5;Peptidyl-prolyl cis-trans isomerase FKBP5, N-terminally processed	23.246	2053500	0	0	0	0	0	0	0	2480900	0	2686200	0	5852200	0	4878800	0	17951600
_AKESWEMDTK_3	Q13451	Peptidyl-prolyl cis-trans isomerase FKBP5;Peptidyl-prolyl cis-trans isomerase FKBP5, N-terminally processed	23.4	0	0	0	0	0	0	7209600	0	0	0	0	0	7773600	0	12187000	0	27170200
_AKESWEMNSEEK_2	Q02790	Peptidyl-prolyl cis-trans isomerase FKBP4;Peptidyl-prolyl cis-trans isomerase FKBP4, N-terminally processed	22.698	1868600	0	4564700	0	0	0	0	0	4308200	0	4417500	0	7725100	0	6507600	0	29391700
_AKESWEMNSEEK_3	Q02790	Peptidyl-prolyl cis-trans isomerase FKBP4;Peptidyl-prolyl cis-trans isomerase FKBP4, N-terminally processed	22.823	9193500	0	13414000	0	22236000	0	20078000	0	26363000	0	28036000	0	40674000	0	33722000	0	193716500
_AKESWEMNSEEKLEQSTIVK_3	Q02790	Peptidyl-prolyl cis-trans isomerase FKBP4;Peptidyl-prolyl cis-trans isomerase FKBP4, N-terminally processed	36.259	0	0	23811000	0	26372000	0	22897000	0	30456000	0	38961000	0	68142000	1202000	70392000	1173300	283406300
_AKESWEMNSEEKLEQSTIVK_4	Q02790	Peptidyl-prolyl cis-trans isomerase FKBP4;Peptidyl-prolyl cis-trans isomerase FKBP4, N-terminally processed	36.271	0	0	52845000	0	73092000	0	60709000	0	71373000	0	105620000	0	163110000	0	163700000	0	690449000
_AKFDVSGLTTEQMLR_3	Q86TP1	Protein prune homolog	42.661	0	0	0	0	0	0	0	0	0	0	1935800	0	3132900	0	2994100	0	8062800
_AKFEELNMDLFR_3	P11021	78 kDa glucose-regulated protein	47.08	0	0	2496300	0	5180200	0	746550	0	3564600	0	0	0	4445300	0	0	0	16432950
_AKGSELQTQAK_2	CON__P81644		9.5431	0	0	0	0	0	0	0	0	0	0	0	0	0	799700	0	0	799700
_AKKDDTDDEIAK_3	P27824	Calnexin	9.6553	0	0	0	0	0	0	0	0	2333700	0	0	0	0	0	2158500	0	4492200
_AKLDNLDEEWATEHACQVSR_3	Q5SWX8	Protein odr-4 homolog	35.643	0	0	0	0	4230800	0	0	0	0	0	0	0	0	0	0	0	4230800
_AKLDNLDEEWATEHACQVSR_4	Q5SWX8	Protein odr-4 homolog	35.639	0	0	0	0	8801200	0	0	0	0	0	0	0	0	0	0	0	8801200
_AKLDSLQDIGM(Oxidation (M))DHQALLK_3	P80303	Nucleobindin-2;Nesfatin-1	37.374	0	0	0	0	6275800	0	0	0	0	0	0	0	0	0	0	0	6275800
_AKLEAAIAEAEER_2	CON__Q3KNV1;P08729;CON__P08729	Keratin, type II cytoskeletal 7	33.249	0	0	0	0	66462000	0	0	0	0	0	0	0	0	0	0	0	66462000
_AKLEAAIAEAEER_3	CON__Q3KNV1;P08729;CON__P08729	Keratin, type II cytoskeletal 7	33.228	60062000	0	61483000	0	184450000	0	0	0	0	0	0	0	0	0	0	0	305995000
_AKLEAAIAEAEERGELALK_3	CON__Q3KNV1;P08729;CON__P08729	Keratin, type II cytoskeletal 7	47.129	17979000	0	0	0	148890000	0	0	0	0	0	0	0	0	0	0	0	166869000
_AKLEAAIAEAEERGELALK_4	CON__Q3KNV1;P08729;CON__P08729	Keratin, type II cytoskeletal 7	47.126	0	0	18334000	0	106040000	0	0	0	0	0	0	0	0	0	0	0	124374000
_AKNNTVTPGGKPNK_3	P18077	60S ribosomal protein L35a	7.3781	0	0	0	0	0	26192000	0	12538000	0	11570000	0	4180000	0	17706000	0	8860100	81046100
_AKPAEAPAAAAPK_2	P36957	Dihydrolipoyllysine-residue succinyltransferase component of 2-oxoglutarate dehydrogenase complex, mitochondrial	14.254	20709000	0	0	0	0	0	0	0	0	0	0	0	0	0	3059600	0	23768600
_AKPYEGSILEADCDILIPAASEK_2	P00367	Glutamate dehydrogenase 1, mitochondrial	47.93	0	0	0	0	8878600	0	0	0	0	0	2871100	0	0	0	2693300	0	14443000
_AKPYEGSILEADCDILIPAASEK_3	P00367	Glutamate dehydrogenase 1, mitochondrial	47.942	2105400	0	184990000	0	283410000	0	60655000	0	72481000	0	93766000	0	166810000	0	156720000	0	1020937400
_AKQEELEAALQR_3	CON__Q3KNV1;P08729;CON__P08729	Keratin, type II cytoskeletal 7	28.789	164640000	0	155850000	0	626190000	0	0	0	0	0	0	0	0	0	0	0	946680000
_AKTNADTDGM(Oxidation (M))VK_3	P09622	Dihydrolipoyl dehydrogenase, mitochondrial	8.3756	0	0	0	0	4617600	0	0	0	0	0	0	0	0	0	0	0	4617600
_AKTNADTDGMVK_2	P09622	Dihydrolipoyl dehydrogenase, mitochondrial	14.217	3880600	0	2592200	0	0	0	1496600	0	0	0	0	0	2584000	0	0	0	10553400
_AKVENEVDR_2	O60637	Tetraspanin-3	11.736	0	0	0	0	4678500	0	0	0	0	0	0	0	0	0	0	0	4678500
_AKWDAWNELK_2	P07108	Acyl-CoA-binding protein	39.573	0	1464500	0	0	0	4639400	0	2369500	0	0	0	0	0	0	0	0	8473400
_AKWDAWNELK_3	P07108	Acyl-CoA-binding protein	39.543	0	3021200	0	0	0	9569900	0	4573600	0	1868800	0	3219800	0	2834800	0	0	25088100
_AKYPDRVPVIVEK_3	P60520	Gamma-aminobutyric acid receptor-associated protein-like 2	28.837	0	0	0	0	0	7254400	0	0	0	0	0	0	0	0	0	15151000	22405400
_AKYPDYEVTWANDGY_2	Q9NRX4	14 kDa phosphohistidine phosphatase	45.714	0	0	0	0	0	12081000	0	4318400	0	6119600	0	0	0	9290600	0	13625000	45434600
_ALAAAGYDVEK_2	P10412;Q02539;P22492;P16402;P16403	Histone H1.4;Histone H1.1;Histone H1t;Histone H1.3;Histone H1.2	26.791	13408000	4111400	14976000	0	22458000	5636700	3315500	6620600	0	6294800	5525300	7911200	6841100	4024200	0	3657700	104780500
_ALAAGGVGSIVR_2	O15511	Actin-related protein 2/3 complex subunit 5	33.422	0	0	0	0	0	0	0	0	0	0	0	1204600	0	0	0	0	1204600
_ALAALEEHVADENLK_3	Q5BKU9	Oxidoreductase-like domain-containing protein 1	36.716	0	2731600	0	2079800	0	2441300	0	2151500	0	0	0	1125700	0	1107700	0	2759800	14397400
_ALAAPAAEEKEEAR_3	Q01650	Large neutral amino acids transporter small subunit 1	20.174	18079000	9461100	16180000	13023000	33891000	6867000	2083900	0	0	0	2580500	0	0	0	4231500	0	106397000
_ALAAQNIVEDM(Oxidation (M))EQR_2	Q16222	UDP-N-acetylhexosamine pyrophosphorylase;UDP-N-acetylgalactosamine pyrophosphorylase;UDP-N-acetylglucosamine pyrophosphorylase	33.245	0	0	0	0	0	0	2159600	0	5004100	0	4298700	0	0	0	0	0	11462400
_ALAAQNIVEDMEQR_2	Q16222	UDP-N-acetylhexosamine pyrophosphorylase;UDP-N-acetylgalactosamine pyrophosphorylase;UDP-N-acetylglucosamine pyrophosphorylase	47.035	0	0	2605700	0	0	0	13236000	0	16854000	0	20675000	0	23427000	0	23396000	0	100193700
_ALADDDFLTVTGK_2	P33991	DNA replication licensing factor MCM4	44.393	0	0	0	869900	0	0	0	0	0	547090	0	1185100	0	711020	0	0	3313110
_ALAEGVLLR_2	P48637	Glutathione synthetase	37.261	0	0	10246000	0	0	0	0	0	0	0	0	0	0	0	0	0	10246000
_ALAENSGVK_2	P50990	T-complex protein 1 subunit theta	14.502	0	0	147630000	0	0	0	341590000	0	497790000	0	395920000	0	633420000	0	509800000	0	2526150000
_ALAESWNAAFLESSAK_2	Q15382	GTP-binding protein Rheb	49.188	0	0	0	661080	0	0	0	545720	0	430630	0	0	0	282090	0	0	1919520
_ALAEYVVQQEGAK_2	Q8WVX9	Fatty acyl-CoA reductase 1	33.899	24938000	0	26257000	0	83228000	0	2833300	0	0	0	0	0	3102000	0	8664200	0	149022500
_ALAGCDFLTISPK_2	P37837	Transaldolase	45.848	0	1199800	0	1061400	0	3419600	0	1131300	0	1723500	0	1299400	0	0	0	2623300	12458300
_ALALDCEM(Oxidation (M))VGVGPK_2	Q9GZR2	RNA exonuclease 4	35.936	0	0	4345300	0	5397900	0	2575500	0	3058300	0	3442100	0	0	0	0	0	18819100
_ALALDCEMVGVGPK_2	Q9GZR2	RNA exonuclease 4	42.168	3685300	0	7388500	0	8168200	0	2961200	0	3413300	0	4269300	0	6044600	0	5742400	0	41672800
_ALANSLACQGK_2	P04075	Fructose-bisphosphate aldolase A	23.435	5332200	2291000	5623000	2103000	13712000	0	3574100	6633200	5278300	5346000	3681700	8169700	6001600	5867700	7548100	0	81161600
_ALANVNIGSLICNVGAGGPAPAAGAAPAGGPAPSTAAAPAEEK_3	P05386	60S acidic ribosomal protein P1	52.537	0	0	0	0	0	0	0	0	0	2154000	0	0	0	0	0	0	2154000
_ALANVNIGSLICNVGAGGPAPAAGAAPAGGPAPSTAAAPAEEK_4	P05386	60S acidic ribosomal protein P1	52.406	0	0	0	0	0	846300	0	0	0	2020500	0	0	0	0	0	6129400	8996200
_ALAPEYAK_2	P07237	Protein disulfide-isomerase	22.08	29356000	0	96769000	0	88112000	0	169290000	0	204350000	0	185040000	0	319850000	0	183390000	0	1276157000
_ALAPTWEQLALGLEHSETVK_3	Q8NBS9	Thioredoxin domain-containing protein 5	56.637	0	0	1427600	0	6471100	0	0	0	0	0	0	0	0	0	1132800	0	9031500
_ALASFNQEER_2	Q8N5F7;Q5M9Q1	NF-kappa-B-activating protein;NKAP-like protein	27.148	7579000	0	8527600	0	12475000	0	10761000	1418200	17381000	0	17476000	1624500	18541000	1895300	22582000	1333000	121593600
_ALASILLQDHIR_2	Q6DD88	Atlastin-3	43.223	11650000	0	15749000	0	30041000	0	1287800	0	0	0	1958900	0	3276600	0	3913300	0	67876600
_ALASILLQDHIR_3	Q6DD88	Atlastin-3	43.238	48693000	0	65271000	347540	130930000	517660	4320900	0	9922000	0	4801300	0	10086000	0	12170000	0	287059400
_ALASLM(Oxidation (M))TYK_2	P00367;P49448	Glutamate dehydrogenase 1, mitochondrial;Glutamate dehydrogenase 2, mitochondrial	30.129	54788000	0	68225000	0	0	0	0	0	0	0	0	0	0	0	0	0	123013000
_ALASLMTYK_1	P00367;P49448	Glutamate dehydrogenase 1, mitochondrial;Glutamate dehydrogenase 2, mitochondrial	38.759	0	0	0	0	0	0	1914000	0	0	0	0	0	0	0	0	0	1914000
_ALASLMTYK_2	P00367;P49448	Glutamate dehydrogenase 1, mitochondrial;Glutamate dehydrogenase 2, mitochondrial	38.533	109280000	0	161390000	0	208520000	0	75538000	0	88279000	0	86653000	0	166010000	0	143270000	0	1038940000
_ALCDVGTAISCSR_2	Q9BQB6	Vitamin K epoxide reductase complex subunit 1	32.887	0	0	0	0	0	0	0	1535400	0	0	0	1739800	0	854830	0	1714800	5844830
_ALCMVCGAEIR_2	Q9BUA3	Uncharacterized protein C11orf84	36.417	0	0	0	0	0	0	1055200	0	0	0	0	0	0	0	0	0	1055200
_ALCSGSPAER_2	P19971	Thymidine phosphorylase	16.488	2557200	0	0	0	4239700	0	0	0	0	0	0	0	0	0	0	0	6796900
_ALCTAHEK_2	Q86WB0	Nuclear-interacting partner of ALK	8.5939	0	0	0	0	0	0	0	0	0	0	1935600	0	0	0	0	0	1935600
_ALDAAFYK_2	P10155	60 kDa SS-A/Ro ribonucleoprotein	34.095	3887300	0	13282000	0	13768000	0	30914000	0	31641000	0	35266000	0	0	0	39255000	0	168013300
_ALDAEEEACLHSCAGK_3	Q9Y5J6	Mitochondrial import inner membrane translocase subunit Tim10 B	27.767	0	0	0	0	0	5223200	0	2647000	0	1288800	0	0	0	3639100	0	3209500	16007600
_ALDCSEVTVR_2	Q6XQN6	Nicotinate phosphoribosyltransferase	26.673	0	0	0	0	0	0	0	0	0	0	1540400	0	3353000	0	0	0	4893400
_ALDDMISTLK_2	P49368	T-complex protein 1 subunit gamma	44.502	0	0	0	0	0	0	3835300	0	3487400	0	3985900	0	7842800	0	5001300	0	24152700
_ALDDMISTLKK_3	P49368	T-complex protein 1 subunit gamma	38.618	0	0	0	0	0	0	0	0	0	0	0	0	8607700	0	7165200	0	15772900
_ALDEGDIALLK_2	P35998	26S protease regulatory subunit 7	43.554	0	0	0	403880	0	0	0	0	0	0	0	0	0	0	0	0	403880
_ALDFAVGEYNK_2	P01034	Cystatin-C	40.2	0	4977000	0	3745100	0	13800000	0	2590200	0	3096500	0	2788800	0	4258000	0	4438200	39693800
_ALDFIASK_2	O43707;Q08043;P12814	Alpha-actinin-4;Alpha-actinin-3;Alpha-actinin-1	34.352	0	0	3396300	0	0	0	0	0	0	0	0	0	0	0	0	0	3396300
_ALDFNTR_2	P29353	SHC-transforming protein 1	28.684	0	0	0	0	7974100	0	2588900	0	0	0	0	0	0	0	0	0	10563000
_ALDIAENEM(Oxidation (M))PGLM(Oxidation (M))R_2	P23526	Adenosylhomocysteinase	34.528	0	0	0	0	0	0	0	0	0	0	0	839490	0	0	0	0	839490
_ALDIAENEMPGLM(Oxidation (M))R_2	P23526	Adenosylhomocysteinase	42.69	0	0	0	0	0	0	0	0	0	0	0	0	0	376610	0	0	376610
_ALDIAENEMPGLMR_2	P23526	Adenosylhomocysteinase	47.207	0	435420	0	382130	0	0	0	557040	0	1059300	0	0	0	815580	0	928640	4178110
_ALDKLDGTEINGR_2	Q13247	Serine/arginine-rich splicing factor 6	26.439	0	0	12708000	0	25299000	0	0	0	0	0	0	0	4855700	0	7598000	0	50460700
_ALDKLDGTEINGR_3	Q13247	Serine/arginine-rich splicing factor 6	26.17	61184000	0	63813000	0	111960000	0	2420200	0	0	0	6168600	0	18882000	0	29270000	0	293697800
_ALDLDSSCK_2	P31948	Stress-induced-phosphoprotein 1	24.382	0	0	2942000	0	0	0	6709800	0	0	0	0	0	0	0	9001700	0	18653500
_ALDLVAAK_2	O43242	26S proteasome non-ATPase regulatory subunit 3	29.718	0	0	0	0	0	0	0	0	0	0	0	0	3893200	0	0	0	3893200
_ALDQASEEIWNDFR_2	P50579	Methionine aminopeptidase 2	53.556	0	0	0	0	0	0	2914400	0	0	0	0	0	0	0	0	0	2914400
_ALDQASEEIWNDFR_3	P50579	Methionine aminopeptidase 2	53.54	0	0	0	0	0	0	632890	0	0	0	0	0	0	0	0	0	632890
_ALDRVLDPTCTIK_3	Q8TED0	U3 small nucleolar RNA-associated protein 15 homolog	36.001	0	0	0	0	0	0	4692600	0	0	0	0	0	0	0	0	0	4692600
_ALDTM(Oxidation (M))NFDVIK_2	P11940;Q13310	Polyadenylate-binding protein 1;Polyadenylate-binding protein 4	40.539	0	878070	0	1063400	0	1507500	0	1188600	0	1730700	0	2020600	10024000	0	0	1733700	20146570
_ALDTMNFDVIK_2	P11940;Q13310	Polyadenylate-binding protein 1;Polyadenylate-binding protein 4	45.976	0	832440	6390500	0	7798300	896270	6004600	1132800	6520100	1234000	6607200	3235100	11320000	0	8669800	2122100	62763210
_ALDVADLQK_2	Q6NUQ4	Transmembrane protein 214	33.096	1677700	0	0	0	0	0	0	0	0	0	0	0	0	0	0	0	1677700
_ALDVGSGSGILTACFAR_2	P22061	Protein-L-isoaspartate(D-aspartate) O-methyltransferase	48.544	0	0	0	0	0	0	0	1419300	0	1005300	0	0	0	0	0	1296600	3721200
_ALDVM(Oxidation (M))VSTFHK_2	P26447	Protein S100-A4	31.822	0	13080000	0	28030000	0	49137000	0	0	0	0	0	0	0	0	0	0	90247000
_ALDVM(Oxidation (M))VSTFHK_3	P26447	Protein S100-A4	31.812	0	93170000	0	160430000	0	331280000	0	0	0	0	0	0	0	0	0	0	584880000
_ALDVMVSTFHK_2	P26447	Protein S100-A4	36.851	0	33901000	0	46556000	0	81747000	0	0	0	0	0	0	0	0	0	0	162204000
_ALDVMVSTFHK_3	P26447	Protein S100-A4	36.874	0	132750000	0	111110000	0	262870000	0	0	0	0	0	0	0	0	0	0	506730000
_ALEDIER_2	Q9P086	Mediator of RNA polymerase II transcription subunit 11	24.776	0	3931800	0	4705500	0	7208200	0	8359000	0	5648100	0	6448500	0	6453400	0	6964000	49718500
_ALEEANADLEVK_2	CON__P02533;P02533;CON__Q6IFX2;CON__P08779;P08779	Keratin, type I cytoskeletal 14;Keratin, type I cytoskeletal 16	30.666	0	1556900	0	0	0	0	0	0	0	0	0	0	0	0	0	0	1556900
_ALEEEEGGTEVLSK_2	Q6P1R4	tRNA-dihydrouridine(16/17) synthase [NAD(P)(+)]-like	29.095	0	0	2946300	0	5211300	0	3972800	0	4227500	0	4427800	0	4997000	0	13159000	0	38941700
_ALEENNNFSK_2	Q93045	Stathmin-2	20.85	0	0	0	0	0	0	0	0	0	0	0	3979000	0	0	0	7237700	11216700
_ALEESNYELEGK_2	CON__P13645;P13645;CON__P02535-1	Keratin, type I cytoskeletal 10	28.799	9795500	20481000	37762000	0	9579700	28258000	0	2100400	44719000	15396000	60506000	19477000	0	5648300	0	0	253722900
_ALEEYENATK_2	A0AVF1	Intraflagellar transport protein 56	24.71	0	0	1230400	0	0	0	4138600	0	4169700	0	4138000	0	4168600	0	3367700	0	21213000
_ALEFIPSDQQNEMVR_2	Q14671	Pumilio homolog 1	43.533	0	0	0	0	0	0	722410	0	0	0	0	0	0	0	0	0	722410
_ALEIIPR_2	Q99832	T-complex protein 1 subunit eta	35.375	0	0	4545100	0	5852400	0	15503000	0	17287000	0	12806000	0	30324000	0	12979000	0	99296500
_ALELDHK_2	Q99615	DnaJ homolog subfamily C member 7	17.113	0	0	0	0	0	0	3155700	0	3343500	0	0	0	0	0	0	0	6499200
_ALELDSNNEK_1	Q02790	Peptidyl-prolyl cis-trans isomerase FKBP4;Peptidyl-prolyl cis-trans isomerase FKBP4, N-terminally processed	23.076	0	0	3055500	0	0	0	0	0	0	0	8481900	0	9942900	0	0	0	21480300
_ALELDSNNEK_2	Q02790	Peptidyl-prolyl cis-trans isomerase FKBP4;Peptidyl-prolyl cis-trans isomerase FKBP4, N-terminally processed	23.055	91570000	0	267320000	0	0	0	357990000	0	354090000	0	473210000	0	632140000	0	602990000	0	2779310000
_ALELNMLSLK_2	Q9Y617	Phosphoserine aminotransferase	50.037	0	0	0	0	0	0	0	358200	0	397540	0	487470	0	0	0	1506900	2750110
_ALELTGLK_1	P19338	Nucleolin	34.627	0	0	0	0	0	0	0	0	0	0	9730800	0	0	0	9512500	0	19243300
_ALELTGLK_2	P19338	Nucleolin	34.66	0	0	40540000	0	53970000	0	49811000	0	59008000	0	65561000	0	85667000	0	84051000	0	438608000
_ALENVLSGK_2	O43678	NADH dehydrogenase [ubiquinone] 1 alpha subcomplex subunit 2	32.232	0	11832000	0	14919000	0	17570000	0	17811000	0	0	0	13491000	0	7740200	0	9307900	92671100
_ALENVLSGKA_2	O43678	NADH dehydrogenase [ubiquinone] 1 alpha subcomplex subunit 2	34.077	0	5225500	0	8378800	0	13413000	0	8714600	0	4828300	0	7247500	0	3428400	0	0	51236100
_ALEQKPDDAQYYCQR_3	Q9Y2Z0	Suppressor of G2 allele of SKP1 homolog	25.275	0	0	0	0	0	0	0	0	0	1178800	0	1236200	0	865750	0	0	3280750
_ALESDM(Oxidation (M))APVLIMATNR_2	Q9Y230	RuvB-like 2	44.518	1247600	0	0	0	6805900	0	0	0	0	0	0	0	0	0	0	0	8053500
_ALESDMAPVLIM(Oxidation (M))ATNR_2	Q9Y230	RuvB-like 2	45.924	0	0	0	0	8882100	0	0	0	0	0	0	0	0	0	0	0	8882100
_ALESDMAPVLIMATNR_2	Q9Y230	RuvB-like 2	52.585	2157700	0	3797100	0	34852000	0	0	0	0	0	486050	0	1087400	0	0	0	42380250
_ALESDMAPVLIMATNR_3	Q9Y230	RuvB-like 2	52.557	1074200	0	1433800	0	16221000	0	0	0	0	0	0	0	0	0	1645400	0	20374400
_ALESSIAPIVIFASNR_2	Q9Y265	RuvB-like 1	55.954	14342000	0	14825000	0	72957000	0	0	0	3211800	0	2462600	0	5535300	0	16727000	0	130060700
_ALESSIAPIVIFASNR_3	Q9Y265	RuvB-like 1	55.96	8391700	0	8528400	0	45379000	0	1189600	0	1888600	0	1058400	0	3568800	0	8356800	0	78361300
_ALESSLWELQALQR_2	Q9BVI4	Nucleolar complex protein 4 homolog	53.175	3522500	0	11786000	0	19210000	0	3714000	0	15815000	0	19366000	0	12546000	0	10759000	0	96718500
_ALESSLWELQALQR_3	Q9BVI4	Nucleolar complex protein 4 homolog	53.042	1742200	0	4343300	0	10664000	0	1134600	0	5421300	0	4860300	0	4231800	0	3379600	0	35777100
_ALETCGGDLK_2	P43897	Elongation factor Ts, mitochondrial	22.361	0	614160	0	929360	0	952100	0	0	0	0	0	0	0	0	0	1547600	4043220
_ALETLTGALFQRPPLIAAVK_3	O60832	H/ACA ribonucleoprotein complex subunit 4	54.119	0	0	0	0	0	0	4408700	0	23549000	0	8667200	0	16978000	0	13885000	0	67487900
_ALEVTPTSSFLHHQM(Oxidation (M))GLCYR_4	Q13325	Interferon-induced protein with tetratricopeptide repeats 5	38.237	3350700	0	5397500	0	6570300	0	0	0	0	0	0	0	0	0	0	0	15318500
_ALEVTPTSSFLHHQMGLCYR_4	Q13325	Interferon-induced protein with tetratricopeptide repeats 5	41.913	2348500	0	4875100	0	10035000	0	2469300	0	0	0	0	0	0	0	0	0	19727900
_ALEYIPNNAYLHCQIGCCYR_3	P09913	Interferon-induced protein with tetratricopeptide repeats 2	43.238	0	0	3235400	0	0	0	0	0	0	0	0	0	0	0	0	0	3235400
_ALFDSYTNLER_2	Q9NYB9	Abl interactor 2	43.987	0	0	0	0	0	0	0	0	0	0	1672900	0	2529600	0	0	0	4202500
_ALFLLPCISR_2	Q658P3	Metalloreductase STEAP3	54.489	0	0	0	0	0	0	278800	0	0	0	0	0	0	0	0	0	278800
_ALFNAQFGSIFR_2	Q9H857	5-nucleotidase domain-containing protein 2	55.905	0	0	1374000	0	0	0	2172200	0	5688600	0	4866400	0	4748600	0	5318000	0	24167800
_ALFVDLEPTVIDGIR_3	A6NHL2	Tubulin alpha chain-like 3	42.757	0	0	0	0	0	0	0	0	2307900	0	0	0	0	0	0	0	2307900
_ALGEPITLFGEGPAER_2	O43172	U4/U6 small nuclear ribonucleoprotein Prp4	50.012	0	0	0	0	0	0	4144600	0	7058500	0	4892500	0	15953000	0	0	0	32048600
_ALGGEDVR_2	CON__P12763		17.59	0	0	83545000	0	96374000	0	0	0	0	0	16269000	0	97260000	0	132900000	0	426348000
_ALGLDSANEK_2	Q13451	Peptidyl-prolyl cis-trans isomerase FKBP5;Peptidyl-prolyl cis-trans isomerase FKBP5, N-terminally processed	24.33	0	0	0	0	0	0	21018000	0	0	0	18232000	0	32061000	0	47183000	0	118494000
_ALGNNFYEYYVDDPPR_2	P30047	GTP cyclohydrolase 1 feedback regulatory protein	48.45	0	0	0	0	0	0	0	829050	0	1340400	0	1366600	0	1138200	0	0	4674250
_ALGNNFYEYYVDDPPR_3	P30047	GTP cyclohydrolase 1 feedback regulatory protein	48.378	0	0	0	0	0	0	0	892220	0	0	0	1159200	0	731390	0	1598900	4381710
_ALGQNPTNAEVLK_2	P60660;P14649	Myosin light polypeptide 6;Myosin light chain 6B	28.139	0	28845000	0	10481000	0	0	0	14748000	0	10596000	0	10550000	0	20788000	0	25171000	121179000
_ALGTAADLGTLAPR_2	Q96B70	Leukocyte receptor cluster member 9	39.806	1561500	0	3420600	0	4029400	0	0	0	0	0	0	0	0	0	0	0	9011500
_ALGTEVIQLFPEK_2	O95831	Apoptosis-inducing factor 1, mitochondrial	51.36	1839000	0	3228200	0	7166400	0	1901500	0	3539900	0	3180200	0	5447100	0	3770400	0	30072700
_ALGVSNFSHFQIEK_3	O60218	Aldo-keto reductase family 1 member B10	41.672	4597800	0	3837200	0	12297000	0	0	0	0	0	0	0	0	0	0	0	20732000
_ALHDEEATIIHHYAFSENPTVFK_4	Q6Y288	Beta-1,3-glucosyltransferase	43.874	0	0	0	0	0	0	11516000	0	6910300	0	15802000	0	15693000	0	10751000	0	60672300
_ALHHGIDLEK_2	P14868	Aspartate--tRNA ligase, cytoplasmic	18.638	0	0	8152100	0	12917000	0	9947100	0	10443000	0	7784300	0	9074600	0	6227900	0	64546000
_ALHSVLQAVPLNELR_2	Q16401	26S proteasome non-ATPase regulatory subunit 5	45.003	0	0	0	0	4729900	0	0	0	0	0	0	0	0	0	0	0	4729900
_ALHSVLQAVPLNELR_3	Q16401	26S proteasome non-ATPase regulatory subunit 5	44.956	1241500	0	2066500	0	30132000	0	0	0	0	0	0	0	0	0	0	0	33440000
_ALIAAQYSGAQVR_2	P26641	Elongation factor 1-gamma	32.237	6000000	2986500	11833000	3530300	21212000	4657800	0	5369100	12143000	7665700	9517400	17088000	14465000	9235200	20268000	14606000	160577000
_ALIAAQYSGAQVR_3	P26641	Elongation factor 1-gamma	33.4	0	0	0	0	0	0	0	0	0	0	0	962950	0	0	0	1962500	2925450
_ALIAGGGAPEIELALR_2	P50991	T-complex protein 1 subunit delta	50.745	0	0	26446000	0	39979000	0	132200000	0	208600000	0	212120000	0	197500000	0	193100000	0	1009945000
_ALIDQEVK_2	O75608	Acyl-protein thioesterase 1	26.691	0	0	0	1294100	0	1446200	0	1827300	0	1431300	0	1838500	0	1240200	0	1907300	10984900
_ALIEGQFMAK_2	O75191	Xylulose kinase	37.991	0	0	0	0	0	0	4800800	0	0	0	0	0	0	0	0	0	4800800
_ALIEMEK_1	Q15233	Non-POU domain-containing octamer-binding protein	29.245	0	0	0	0	0	0	0	0	0	0	0	0	24280000	0	0	0	24280000
_ALIEMEK_2	Q15233	Non-POU domain-containing octamer-binding protein	29.128	0	0	45051000	0	0	0	282770000	0	334070000	0	302930000	0	369150000	0	388370000	0	1722341000
_ALIEVLQPLIAEHQAR_2	P23381	Tryptophan--tRNA ligase, cytoplasmic;T1-TrpRS;T2-TrpRS	51.348	2132300	0	3194800	0	11764000	0	3008300	0	3883600	0	5611000	0	8631800	0	0	0	38225800
_ALIEVLQPLIAEHQAR_3	P23381	Tryptophan--tRNA ligase, cytoplasmic;T1-TrpRS;T2-TrpRS	51.302	40542000	0	47269000	0	141430000	0	31237000	497520	81267000	379180	58804000	0	122630000	0	83307000	835750	608198450
_ALINSPEGAVGR_2	O00115	Deoxyribonuclease-2-alpha	30.784	0	1803800	0	3624400	0	2807900	0	3612000	0	1827700	0	3082700	0	1707400	0	2823800	21289700
_ALIQYFSPYVSADM(Oxidation (M))HR_2	Q13098	COP9 signalosome complex subunit 1	47.844	647370	0	0	0	0	0	0	0	0	0	0	0	0	0	0	0	647370
_ALIQYFSPYVSADM(Oxidation (M))HR_3	Q13098	COP9 signalosome complex subunit 1	47.348	12139000	0	21858000	0	38132000	0	12092000	0	21450000	0	20322000	0	19824000	0	16208000	0	162025000
_ALIQYFSPYVSADMHR_2	Q13098	COP9 signalosome complex subunit 1	49.782	0	0	1364800	0	4590800	0	1119700	0	891110	0	0	0	1734400	0	1492000	0	11192810
_ALIQYFSPYVSADMHR_3	Q13098	COP9 signalosome complex subunit 1	49.792	15382000	0	0	0	80190000	0	14483000	0	28563000	0	20942000	0	36265000	0	28929000	0	224754000
_ALIVGHCM(Oxidation (M))PGPR_3	Q6P1L8	39S ribosomal protein L14, mitochondrial	22.921	0	0	0	0	0	1315600	0	0	0	0	0	0	0	0	0	0	1315600
_ALIVLAHSER_2	P15559	NAD(P)H dehydrogenase [quinone] 1	28.81	0	0	0	0	0	2491000	0	0	0	0	0	0	0	0	0	0	2491000
_ALIVVPYAEGVIPDEAK_2	Q05519	Serine/arginine-rich splicing factor 11	52.043	0	0	0	0	0	0	0	0	0	0	1383200	0	1977300	0	2190600	0	5551100
_ALLALPIRPATR_3	A6ZKI3	Protein FAM127A	40.557	0	1587000	0	3837000	0	6973400	0	2958900	0	2315500	0	3198800	0	0	0	0	20870600
_ALLANQDSGEVQQDPK_2	Q9NP81	Serine--tRNA ligase, mitochondrial	26.325	29934000	0	32608000	0	58345000	0	10522000	0	10238000	0	6907000	0	10168000	0	11349000	0	170071000
_ALLANQDSGEVQQDPK_3	Q9NP81	Serine--tRNA ligase, mitochondrial	26.346	11062000	0	19470000	0	18231000	0	0	0	3827000	0	2544300	0	0	0	0	0	55134300
_ALLDESLAR_2	Q96CB8	Integrator complex subunit 12	35.68	0	0	0	0	0	0	3807200	0	3254600	0	4821700	0	0	0	3965200	0	15848700
_ALLDSAAPGTLDLEAR_2	P20749	B-cell lymphoma 3 protein	45.365	0	0	3534600	0	0	0	0	0	0	0	0	0	0	0	0	0	3534600
_ALLEAGALPNAPNSYGR_2	P42771	Cyclin-dependent kinase inhibitor 2A	40.875	0	0	0	0	0	0	0	0	0	0	0	1182200	0	0	0	0	1182200
_ALLEMAEEK_2	P40222	Alpha-taxilin	34.677	0	0	0	0	0	0	1051600	0	0	0	0	0	0	0	0	0	1051600
_ALLEVVQSGGK_2	O14818;Q8TAA3	Proteasome subunit alpha type-7;Proteasome subunit alpha type-7-like	35.051	0	1954600	0	1619000	0	2674500	0	2880900	0	2984400	0	3591100	0	4025100	0	5288600	25018200
_ALLFIPR_2	P08238	Heat shock protein HSP 90-beta	45.388	7682500	0	0	0	12294000	0	9659200	0	16877000	0	11177000	0	19197000	0	18065000	0	94951700
_ALLFVPR_2	P07900	Heat shock protein HSP 90-alpha	40.232	11429000	0	4577000	0	7663100	0	6640200	0	10121000	0	6825600	0	12444000	0	10733000	0	70432900
_ALLNLPGTQTSGEAK_2	Q96GM8	Target of EGR1 protein 1	39.446	0	0	0	0	0	0	0	0	0	0	0	0	3522500	0	0	0	3522500
_ALLNNSHYYHM(Oxidation (M))AHGK_4	P09622	Dihydrolipoyl dehydrogenase, mitochondrial	19.397	25209000	0	0	0	0	0	0	0	16348000	0	0	0	0	0	0	0	41557000
_ALLNNSHYYHMAHGK_3	P09622	Dihydrolipoyl dehydrogenase, mitochondrial	23.288	11222000	0	11532000	0	35672000	0	10089000	0	10402000	0	3763600	0	10320000	0	16176000	0	109176600
_ALLNNSHYYHMAHGK_4	P09622	Dihydrolipoyl dehydrogenase, mitochondrial	23.519	50556000	0	43204000	0	119230000	0	36609000	0	30417000	0	8381500	0	40060000	0	38991000	0	367448500
_ALLNVVDNAR_2	Q8IV08	Phospholipase D3	36.268	5198300	0	0	0	25363000	0	3813400	0	8654400	0	10605000	0	5273000	0	6070200	0	64977300
_ALLPLELQDDGSDSR_2	Q15906	Vacuolar protein sorting-associated protein 72 homolog	46.803	0	0	0	0	2488600	0	0	0	0	0	0	0	0	0	0	0	2488600
_ALLPLELQDDGSDSRK_3	Q15906	Vacuolar protein sorting-associated protein 72 homolog	41.467	0	0	0	0	3982200	0	0	0	0	0	0	0	0	0	0	0	3982200
_ALLQEM(Oxidation (M))PLTALLR_2	P10155	60 kDa SS-A/Ro ribonucleoprotein	54.019	0	0	0	0	3546300	0	2533800	0	4997300	0	8685800	0	5227300	0	4421400	0	29411900
_ALLQEMPLTALLR_2	P10155	60 kDa SS-A/Ro ribonucleoprotein	61.327	0	0	0	0	2214700	0	0	0	0	0	4656200	0	2773600	0	3309800	0	12954300
_ALLQEMPLTALLR_3	P10155	60 kDa SS-A/Ro ribonucleoprotein	61.402	0	0	0	0	0	0	0	0	0	0	0	0	196070	0	0	0	196070
_ALLQMAEEK_2	Q9NUQ3	Gamma-taxilin	33.525	0	0	0	0	0	0	2778700	0	2021700	0	1983600	0	3644100	0	0	0	10428100
_ALLQSSASR_2	Q9UQ80	Proliferation-associated protein 2G4	20.109	0	0	0	0	3192900	0	0	0	0	0	0	0	0	0	0	0	3192900
_ALLQSSVK_2	Q7Z6B0	Coiled-coil domain-containing protein 91	23.438	6353900	0	0	0	6617300	0	0	0	5069100	0	0	0	0	0	0	0	18040300
_ALLSAPWYLNR_2	P06865	Beta-hexosaminidase subunit alpha	50.82	14795000	0	18454000	0	32702000	0	8695400	0	13550000	0	14980000	0	23681000	0	25610000	0	152467400
_ALLSSGAVLYK_2	Q14534	Squalene monooxygenase	38.981	0	0	0	0	0	0	3166400	0	4372100	0	0	0	0	0	0	0	7538500
_ALLTPVAIAAGR_2	P00390	Glutathione reductase, mitochondrial	43.27	205090000	0	195450000	0	449920000	0	24415000	0	30300000	0	20302000	0	43396000	0	60538000	0	1029411000
_ALLVTASQCQQPAENK_2	Q01518	Adenylyl cyclase-associated protein 1	28.715	76362000	0	146960000	0	223230000	0	84966000	0	109120000	0	110500000	0	157070000	0	128800000	0	1037008000
_ALLVTASQCQQPAENK_3	Q01518	Adenylyl cyclase-associated protein 1	28.721	61927000	0	105270000	0	149290000	0	63487000	0	84512000	0	75652000	0	107850000	0	92700000	0	740688000
_ALLYLCGGDD_1	P07355;A6NMY6	Annexin A2;Putative annexin A2-like protein	47.116	0	816260	0	775190	0	0	0	0	0	0	0	0	0	0	0	0	1591450
_ALM(Oxidation (M))DEVVK_2	P00558	Phosphoglycerate kinase 1	23.355	0	0	0	0	0	0	0	0	0	0	0	2587900	0	0	0	0	2587900
_ALM(Oxidation (M))LQGVDLLADAVAVTM(Oxidation (M))GPK_3	P10809	60 kDa heat shock protein, mitochondrial	61.944	0	0	0	0	0	0	0	0	896630	0	0	0	0	0	0	0	896630
_ALM(Oxidation (M))PVLLQGQAR_2	O95870	Abhydrolase domain-containing protein 16A	36.557	1333900	0	0	0	0	0	0	0	0	0	2069500	0	0	0	0	0	3403400
_ALM(Oxidation (M))SCPVGEAPSPYNSR_2	NA;NA-ext		30.544	0	0	199300000	0	294740000	0	0	0	264640000	0	274440000	0	204560000	0	144670000	0	1382350000
_ALM(Oxidation (M))SCPVGEAPSPYNSR_3	NA;NA-ext		30.538	0	0	126780000	0	193010000	0	0	0	162910000	0	157120000	0	136130000	0	87599000	0	863549000
_ALMDLLQLTR_2	Q14807	Kinesin-like protein KIF22	56.632	0	0	0	0	0	0	0	0	0	0	0	0	1122100	0	692200	0	1814300
_ALMPVLLQGQAR_2	O95870	Abhydrolase domain-containing protein 16A	45.003	2172700	0	4227500	0	8343800	0	1655100	0	2274800	0	2045600	0	3592200	0	3771900	0	28083600
_ALMSCPVGEAPSPYNSR_2	NA;NA-ext		35.921	0	0	659120000	0	1050800000	0	0	0	560140000	0	1030800000	0	1150200000	0	869350000	864420	5321274420
_ALNEINQFYQK_2	CON__P02663		38.485	0	0	0	0	0	0	3410500	0	0	0	0	0	6271300	5992400	6209800	5915300	27799300
_ALNFGLGR_2	P14635	G2/mitotic-specific cyclin-B1	38.578	15467000	0	6744300	0	16568000	0	4417000	0	3000000	0	0	0	0	0	3735700	0	49932000
_ALNGAEPNYHSLPSAR_3	Q6IAA8	Ragulator complex protein LAMTOR1	28.927	0	0	0	1188400	0	0	0	0	0	0	0	0	0	0	0	0	1188400
_ALNRPPTYPTK_2	P55010	Eukaryotic translation initiation factor 5	21.798	14652000	0	0	0	0	0	0	0	627570	0	0	0	13302000	0	0	0	28581570
_ALNRPPTYPTK_3	P55010	Eukaryotic translation initiation factor 5	21.764	0	0	0	0	154140000	0	67391000	623960	83285000	0	75181000	0	109660000	0	113090000	0	603370960
_ALNSIIDVYHK_3	P05109	Protein S100-A8;Protein S100-A8, N-terminally processed	37.91	0	789560	0	0	0	0	0	0	0	0	0	0	0	0	0	0	789560
_ALPFWNEEIVPQIK_2	P18669;P15259;Q8N0Y7	Phosphoglycerate mutase 1;Phosphoglycerate mutase 2;Probable phosphoglycerate mutase 4	57.162	0	0	0	0	0	0	0	0	0	0	0	0	0	0	563920	0	563920
_ALPGQLKPFETLLSQNQGGK_3	P09211	Glutathione S-transferase P	49.75	0	0	0	0	0	0	0	0	0	0	0	1871000	0	412390	0	5435400	7718790
_ALPLALVLHELGAGR_3	P19971	Thymidine phosphorylase	60.229	0	0	0	0	793990	0	0	0	0	0	0	0	0	0	0	0	793990
_ALPQLSDDIPFR_2	Q96DZ1	Endoplasmic reticulum lectin 1	49.272	0	0	0	0	5557800	0	0	0	0	0	0	0	0	0	0	0	5557800
_ALPSQGLSSSAVLEK_2	O95470	Sphingosine-1-phosphate lyase 1	35.479	8192200	0	33489000	0	42983000	0	11163000	0	7275200	0	13878000	0	16871000	0	17543000	0	151394400
_ALQALQNEPIPER_2	Q9NUL3	Double-stranded RNA-binding protein Staufen homolog 2	35.185	0	0	4675600	0	7807000	0	2921800	0	6108300	0	4301700	0	4359100	0	5106400	0	35279900
_ALQASALK_2	P04075	Fructose-bisphosphate aldolase A	21.101	0	0	0	0	0	0	0	0	0	0	3078700	0	0	0	5092300	0	8171000
_ALQATVGNSYK_2	P11279	Lysosome-associated membrane glycoprotein 1	24.273	10696000	0	11913000	0	10201000	0	0	0	4138000	0	0	0	0	0	3221200	0	40169200
_ALQDEWDAVM(Oxidation (M))LHSFTLR_3	Q9UMS4	Pre-mRNA-processing factor 19	51.957	4989200	0	9789500	0	14559000	0	6741100	0	15982000	0	22015000	0	11433000	0	9701700	0	95210500
_ALQDEWDAVMLHSFTLR_2	Q9UMS4	Pre-mRNA-processing factor 19	59.592	0	0	0	0	1626900	0	0	0	0	0	0	0	862970	0	0	0	2489870
_ALQDEWDAVMLHSFTLR_3	Q9UMS4	Pre-mRNA-processing factor 19	59.95	7501900	0	14765000	0	0	0	3448000	0	23209000	0	12752000	0	20459000	0	16296000	0	98430900
_ALQDQSQR_2	Q8N9R8	Protein SCAI	10.453	0	0	0	0	0	0	1089200	0	0	0	0	0	0	0	2625100	0	3714300
_ALQEWLLK_2	Q9GZR2	RNA exonuclease 4	45.919	5421100	0	9067000	0	9128000	0	3952500	0	5657900	0	5203500	0	4667300	0	4858700	0	47956000
_ALQFLEEVK_1	P40227	T-complex protein 1 subunit zeta	44.727	0	0	0	0	0	0	0	0	1582900	0	0	0	0	0	0	0	1582900
_ALQFLEEVK_2	P40227	T-complex protein 1 subunit zeta	44.685	13751000	0	34016000	0	37924000	0	99071000	0	136660000	0	139430000	0	285990000	0	152240000	0	899082000
_ALQGASQIIAEIR_2	O00429	Dynamin-1-like protein	47.222	0	0	0	0	0	0	0	430440	0	0	0	0	0	401070	0	0	831510
_ALQIVYGIR_2	Q9BZD4	Kinetochore protein Nuf2	41.373	1817100	0	0	0	0	0	2933200	0	3971600	0	2555600	0	3618900	0	4298300	0	19194700
_ALQLCTLLPYYSAR_2	P52429	Diacylglycerol kinase epsilon	55.201	0	0	0	0	0	0	356380	0	0	0	0	0	0	0	0	0	356380
_ALQLEVDRLEELK_3	O43663	Protein regulator of cytokinesis 1	44.562	0	0	0	0	0	0	0	0	0	0	0	0	6496400	0	5887400	0	12383800
_ALQNAVEK_2	Q96D42	Hepatitis A virus cellular receptor 1	16.865	0	11053000	0	8924600	0	13728000	0	0	0	0	0	0	0	0	0	0	33705600
_ALQSGQCAGAALDVFTEEPPR_2	O43175	D-3-phosphoglycerate dehydrogenase	46.574	0	0	0	0	0	0	1361000	0	2680700	0	2737700	0	4918500	0	4164300	0	15862200
_ALQSGQCAGAALDVFTEEPPR_3	O43175	D-3-phosphoglycerate dehydrogenase	46.553	0	0	0	0	0	0	5457900	0	7915700	0	8699200	0	10721000	0	13476000	0	46269800
_ALQSGQCAGAALDVFTEEPPRDR_3	O43175	D-3-phosphoglycerate dehydrogenase	42.606	9582900	0	12707000	0	29054000	0	142770000	0	186290000	1028600	207730000	785810	347820000	0	351630000	0	1289398310
_ALQSGQCAGAALDVFTEEPPRDR_4	O43175	D-3-phosphoglycerate dehydrogenase	42.504	0	0	0	0	0	0	4302300	0	8276800	0	5264900	0	11843000	0	15319000	0	45006000
_ALQSVGQIVGEVLK_2	P62333	26S protease regulatory subunit 10B	56.016	0	0	0	0	0	0	0	0	0	0	0	355090	0	0	0	0	355090
_ALSAVHSPTFCQLACGQDGQLK_3	Q8IY67	Ribonucleoprotein PTB-binding 1	39.772	0	0	0	0	0	0	4229100	0	6849300	0	4146300	0	11828000	0	0	0	27052700
_ALSCPGQPSNCVTIPR_2	Q15797	Mothers against decapentaplegic homolog 1	33.198	0	0	0	0	0	0	2709900	0	0	0	2874600	0	2071900	0	3704300	0	11360700
_ALSDDGVSDLEDPTLTPLKDTER_3	O60443	Non-syndromic hearing impairment protein 5	43.716	0	0	9530800	0	18865000	0	0	0	0	0	0	0	0	0	0	0	28395800
_ALSEALTELGYK_2	P34896	Serine hydroxymethyltransferase, cytosolic	45.363	0	0	1758100	0	8111900	0	0	0	0	0	0	0	0	0	0	0	9870000
_ALSEEKDVLK_2	Q53EZ4	Centrosomal protein of 55 kDa	22.699	0	0	0	0	0	0	0	0	0	0	0	0	5074000	0	0	0	5074000
_ALSEYLAVFAR_2	Q92791	Synaptonemal complex protein SC65	54.443	2149100	0	2271800	0	6207700	0	547070	0	972530	0	611060	0	0	0	0	0	12759260
_ALSNLESIPGGYNALR_2	Q9UMX0	Ubiquilin-1	45.019	0	0	0	0	0	0	1197800	0	1019700	0	1374500	0	3857200	0	2097500	0	9546700
_ALSSFTAADK_2	none		28.594	0	0	0	0	0	0	2030800	0	0	0	0	0	0	0	0	0	2030800
_ALSSPGQPSK_2	Q99717	Mothers against decapentaplegic homolog 5	15.402	0	0	0	0	0	0	13066000	0	7403900	0	11541000	0	0	0	0	0	32010900
_ALSSQHQAR_2	P11021	78 kDa glucose-regulated protein	7.0316	0	0	0	0	0	0	0	0	2392600	0	1856000	0	2939600	0	5073000	0	12261200
_ALSVETEK_2	P10155	60 kDa SS-A/Ro ribonucleoprotein	19.054	0	0	0	0	0	0	37749000	0	45679000	0	32704000	0	55483000	0	50069000	0	221684000
_ALSVGNIDDALQCYSEAIK_2	P31948	Stress-induced-phosphoprotein 1	57.044	0	0	912830	0	3090400	0	1172900	0	3299200	0	0	0	0	0	2138000	0	10613330
_ALTESTLPKPVQKPPK_4	Q9NUL3	Double-stranded RNA-binding protein Staufen homolog 2	24.903	0	0	5605900	0	5148400	0	0	0	0	0	0	0	0	0	0	0	10754300
_ALTGDAAIQPR_2	O43824	Putative GTP-binding protein 6	25.809	0	0	0	0	0	0	10769000	0	9834800	0	11193000	0	10571000	0	0	0	42367800
_ALTGGIAHLFK_2	P09622	Dihydrolipoyl dehydrogenase, mitochondrial	40.752	40317000	0	0	0	0	0	0	0	0	0	0	0	0	0	0	0	40317000
_ALTSEIALLQSR_2	P04843	Dolichyl-diphosphooligosaccharide--protein glycosyltransferase subunit 1	45.75	0	0	0	0	0	0	0	0	0	0	0	0	0	0	1534400	0	1534400
_ALTSETNGTDSNGSNSSNIQ_2	Q08209	Serine/threonine-protein phosphatase 2B catalytic subunit alpha isoform	24.242	0	0	0	0	0	0	1369500	0	0	0	0	0	0	0	0	0	1369500
_ALTVPELTQQM(Oxidation (M))FDAK_2	P04350;P68371;Q13509	Tubulin beta-4A chain;Tubulin beta-4B chain;Tubulin beta-3 chain	44.706	48838000	0	35323000	0	153310000	0	5735000	0	5546700	0	7922800	0	11146000	0	23080000	0	290901500
_ALTVPELTQQM(Oxidation (M))FDAK_3	P04350;P68371;Q13509	Tubulin beta-4A chain;Tubulin beta-4B chain;Tubulin beta-3 chain	44.684	12713000	0	10100000	0	36862000	0	1821300	0	1978700	0	0	0	0	0	4835900	0	68310900
_ALTVPELTQQM(Oxidation (M))FDAR_2	Q9BUF5	Tubulin beta-6 chain	45.348	0	0	0	0	13798000	0	0	0	0	0	0	0	0	0	0	0	13798000
_ALTVPELTQQM(Oxidation (M))FDSK_2	Q13885;Q9BVA1	Tubulin beta-2A chain;Tubulin beta-2B chain	44.082	0	0	0	0	7270900	0	0	0	0	0	0	0	0	0	0	0	7270900
_ALTVPELTQQMFDAK_2	P04350;P68371;Q13509	Tubulin beta-4A chain;Tubulin beta-4B chain;Tubulin beta-3 chain	54.26	90585000	0	83043000	0	455000000	0	13440000	0	12391000	0	14352000	0	25891000	0	74987000	0	769689000
_ALTVPELTQQMFDAK_3	P04350;P68371;Q13509	Tubulin beta-4A chain;Tubulin beta-4B chain;Tubulin beta-3 chain	54.251	22044000	0	16954000	0	100080000	0	1932900	0	2886600	0	2381800	0	6213300	0	14608000	0	167100600
_ALTVPELTQQMFDAR_2	Q9BUF5	Tubulin beta-6 chain	54.54	2811800	0	2638700	0	21308000	0	0	0	618870	0	678750	0	0	0	0	0	28056120
_ALTVPELTQQMFDAR_3	Q9BUF5	Tubulin beta-6 chain	55.262	648080	0	0	0	9410600	0	0	0	0	0	0	0	0	0	536510	0	10595190
_ALTVPELTQQMFDSK_2	Q13885;Q9BVA1	Tubulin beta-2A chain;Tubulin beta-2B chain	44.727	0	0	0	0	17285000	0	0	0	0	0	7922800	0	0	0	0	0	25207800
_ALTVPELTQQMFDSK_3	Q13885;Q9BVA1	Tubulin beta-2A chain;Tubulin beta-2B chain	44.684	0	0	0	0	36862000	0	0	0	0	0	0	0	1966500	0	1822300	0	40650800
_ALTVPELTQQVFDAK_2	P07437	Tubulin beta chain	53.143	73145000	0	106390000	0	721850000	0	14682000	0	44785000	0	39353000	0	65663000	0	122420000	0	1188288000
_ALTVPELTQQVFDAK_3	P07437	Tubulin beta chain	53.181	23723000	0	28310000	0	181480000	0	2919600	0	13333000	0	15504000	0	20436000	0	44653000	0	330358600
_ALVAYYQK_2	P62249	40S ribosomal protein S16	29.15	0	10780000	0	0	0	13288000	0	0	0	8886200	0	10971000	0	0	0	14229000	58154200
_ALVDGPCTQVR_2	P50914	60S ribosomal protein L14	26.71	0	1255100	0	1214000	0	1859700	0	1552300	0	0	0	3477900	0	1820200	0	0	11179200
_ALVDHENVISCPHLGASTK_2	O43175	D-3-phosphoglycerate dehydrogenase	31.206	0	0	0	0	0	0	3071200	0	0	0	7229800	0	11314000	0	19863000	0	41478000
_ALVDHENVISCPHLGASTK_3	O43175	D-3-phosphoglycerate dehydrogenase	30.987	0	0	14924000	0	21086000	0	134710000	0	146300000	0	186620000	0	301320000	0	229070000	0	1034030000
_ALVDHENVISCPHLGASTK_4	O43175	D-3-phosphoglycerate dehydrogenase	31.01	33252000	0	0	0	78741000	0	479550000	0	543170000	0	506890000	0	972390000	0	654470000	0	3268463000
_ALVEFESNPEETREPGSPPSVQR_3	Q9H6F5	Coiled-coil domain-containing protein 86	35.998	0	0	2630600	0	0	0	3604600	0	4310300	0	6325600	0	17404000	0	15315000	0	49590100
_ALVEVLGPYEPLLSR_2	Q86VR2	Protein FAM134C	55.944	2206300	0	7728900	0	13976000	0	1675800	0	2769600	0	2906000	0	2525900	0	3233300	0	37021800
_ALVHDGDTVSVHRPGFYAER_4	Q99755	Phosphatidylinositol 4-phosphate 5-kinase type-1 alpha	28.515	0	0	0	0	0	0	0	0	0	0	0	0	0	0	5643600	0	5643600
_ALVNQLHER_2	Q9HCC0	Methylcrotonoyl-CoA carboxylase beta chain, mitochondrial	22.286	0	0	2085700	0	0	0	4995100	0	6654300	0	7186500	0	0	0	0	0	20921600
_ALVPDSVK_2	Q9NPA8	Transcription and mRNA export factor ENY2	26.43	0	3437300	0	3554000	0	0	0	6807500	0	0	0	0	0	5066900	0	9640800	28506500
_ALVSGKPAESSAVAATEK_3	O95182	NADH dehydrogenase [ubiquinone] 1 alpha subcomplex subunit 7	23.741	0	1771500	0	0	0	7828200	0	0	0	0	0	0	0	0	0	0	9599700
_ALYDTFSAFGNILSCK_2	P11940;Q13310	Polyadenylate-binding protein 1;Polyadenylate-binding protein 4	60.168	443220	0	0	0	0	0	312990	0	1101200	0	848670	0	0	0	0	0	2706080
_ALYDYAGQEADELSFR_2	Q9UKS6	Protein kinase C and casein kinase substrate in neurons protein 3	48.313	1844400	0	0	0	9947500	0	0	0	0	0	0	0	0	0	0	0	11791900
_ALYDYEGQEHDELSFK_3	Q9UNF0	Protein kinase C and casein kinase substrate in neurons protein 2	40.199	0	0	0	0	0	0	0	0	0	0	1558200	0	5625200	0	4015800	0	11199200
_ALYQTGVDNCGR_2	Q9NXN4	Ganglioside-induced differentiation-associated protein 2	25.771	1596800	0	0	0	0	0	0	0	0	0	0	0	0	0	0	0	1596800
_ALYSTAMESIQGEAR_2	Q99755	Phosphatidylinositol 4-phosphate 5-kinase type-1 alpha	42.339	0	0	0	0	0	0	1237600	0	0	0	1153500	0	3893200	0	3221000	0	9505300
_AM(Oxidation (M))AAVPQDVVR_2	Q969V3	Nicalin	26.355	0	0	12852000	0	0	0	8130500	0	11375000	0	7204000	0	0	0	0	0	39561500
_AM(Oxidation (M))AQTAIK_2	Q92879	CUGBP Elav-like family member 1	11.952	0	0	11116000	0	0	0	0	0	0	0	0	0	0	0	0	0	11116000
_AM(Oxidation (M))ELCEFAFNMK_2	P84022	Mothers against decapentaplegic homolog 3	47.493	0	0	0	0	5927900	0	0	0	0	0	0	0	0	0	0	0	5927900
_AM(Oxidation (M))EQM(Oxidation (M))AGSSEQAAEAM(Oxidation (M))EVASQAR_3	M1		31.469	0	0	0	1439200	0	0	0	0	0	0	0	1787900	0	0	0	0	3227100
_AM(Oxidation (M))EQM(Oxidation (M))AGSSEQAAEAMEVASQAR_3	M1		38.839	0	0	0	1833400	0	2722100	0	0	0	1550800	0	1730200	0	838970	0	0	8675470
_AM(Oxidation (M))EQMAGSSEQAAEAM(Oxidation (M))EVASQAR_3	M1		33.447	0	0	0	1504100	0	1132900	0	0	0	0	0	1234300	0	0	0	0	3871300
_AM(Oxidation (M))EQMAGSSEQAAEAMEVASQAR_3	M1		42.201	0	0	0	1933100	0	0	0	0	0	0	0	2026200	0	0	0	0	3959300
_AM(Oxidation (M))EVDERPTEQYSDIGGLDK_3	P17980	26S protease regulatory subunit 6A	33.466	1735400	0	0	0	7532700	0	0	0	0	0	0	0	0	0	0	0	9268100
_AM(Oxidation (M))GIMNSFVNDIFER_2	Q8N257;Q99880;Q99879;Q99877;Q93079;Q5QNW6;P62807;P58876;P57053;O60814;Q16778;P33778;P23527;P06899	Histone H2B type 3-B;Histone H2B type 1-L;Histone H2B type 1-M;Histone H2B type 1-N;Histone H2B type 1-H;Histone H2B type 2-F;Histone H2B type 1-C/E/F/G/I;Histone H2B type 1-D;Histone H2B type F-S;Histone H2B type 1-K;Histone H2B type 2-E;Histone H2B type 1-B;Histone H2B type 1-O;Histone H2B type 1-J	59.493	0	0	0	0	0	0	0	0	0	0	0	0	0	0	0	326930	326930
_AM(Oxidation (M))GPLVLTEVLFNEK_2	P55010	Eukaryotic translation initiation factor 5	59.618	3010300	0	3550300	0	10165000	0	1205000	0	6072800	0	3626100	0	1812100	0	2543400	0	31985000
_AM(Oxidation (M))GPLVLTEVLFNEK_3	P55010	Eukaryotic translation initiation factor 5	59.639	363750	0	0	0	1480100	0	0	0	0	0	0	0	0	0	0	0	1843850
_AM(Oxidation (M))HQAQTM(Oxidation (M))EGCSSPM(Oxidation (M))VVK_3	Q92879	CUGBP Elav-like family member 1	16.544	6724800	0	0	0	0	0	2691800	0	0	0	0	0	0	0	0	0	9416600
_AM(Oxidation (M))HQAQTM(Oxidation (M))EGCSSPMVVK_3	Q92879	CUGBP Elav-like family member 1	20.671	4481400	0	8539800	0	10192000	0	3144000	0	7002000	0	3798900	0	3133900	0	5759000	0	46051000
_AM(Oxidation (M))HQAQTMEGCSSPM(Oxidation (M))VVK_3	Q92879	CUGBP Elav-like family member 1	21.346	4117400	0	5591900	0	4958700	0	0	0	0	0	2961000	0	4123500	0	4277800	0	26030300
_AM(Oxidation (M))HQAQTMEGCSSPMVVK_3	Q92879	CUGBP Elav-like family member 1	24.904	11211000	0	11030000	0	23748000	0	9709200	0	8668100	0	8849300	0	13462000	0	14008000	0	100685600
_AM(Oxidation (M))HQSQTMEGCSSPIVVK_3	O95319	CUGBP Elav-like family member 2	26.022	0	0	0	0	0	0	0	0	0	0	3419000	0	2409400	0	2725300	0	8553700
_AM(Oxidation (M))LSGPGQFAENETNEVNFR_2	Q15369	Transcription elongation factor B polypeptide 1	42.732	0	3851200	0	5082800	0	8489700	0	0	0	9577000	0	11789000	0	5873400	0	10042000	54705100
_AM(Oxidation (M))LSGPGQFAENETNEVNFR_3	Q15369	Transcription elongation factor B polypeptide 1	42.727	0	11602000	0	10233000	0	18058000	0	18166000	0	16725000	0	15030000	0	14735000	0	0	104549000
_AM(Oxidation (M))MDQVR_2	NP-ext;NP		15.621	0	0	469030000	0	0	0	0	0	0	0	0	0	0	0	966150000	0	1435180000
_AM(Oxidation (M))MYSGELKFEK_3	P12268	Inosine-5-monophosphate dehydrogenase 2	33.022	0	0	0	0	0	0	0	0	0	0	0	0	7128100	0	0	0	7128100
_AM(Oxidation (M))QAAGQIPATALLPTM(Oxidation (M))TPDGLAVTPTPVPVVGSQM(Oxidation (M))TR_4	P26368	Splicing factor U2AF 65 kDa subunit	53.448	0	0	0	0	0	0	0	0	0	0	4566000	0	0	0	0	0	4566000
_AM(Oxidation (M))QAAGQIPATALLPTMTPDGLAVTPTPVPVVGSQM(Oxidation (M))TR_4	P26368	Splicing factor U2AF 65 kDa subunit	57.431	0	0	0	0	0	0	0	0	0	0	2531900	0	0	0	0	0	2531900
_AM(Oxidation (M))QAAGQIPATALLPTMTPDGLAVTPTPVPVVGSQMTR_4	P26368	Splicing factor U2AF 65 kDa subunit	59.532	0	0	0	0	0	0	0	0	5384200	0	0	0	2090700	0	0	0	7474900
_AM(Oxidation (M))QDAEVSK_2	P38646	Stress-70 protein, mitochondrial	9.8356	1340300	0	0	0	1570000	0	0	0	0	0	0	0	0	0	0	0	2910300
_AM(Oxidation (M))QGLTGR_2	P26368	Splicing factor U2AF 65 kDa subunit	13.584	0	0	7690100	0	0	0	0	0	50200000	0	0	0	0	0	26850000	0	84740100
_AM(Oxidation (M))QRPETAATLKR_3	P82932	28S ribosomal protein S6, mitochondrial	14.907	0	0	0	0	0	0	0	0	0	0	0	1257500	0	0	0	0	1257500
_AM(Oxidation (M))SQDGASQFQEVIR_2	Q16851	UTP--glucose-1-phosphate uridylyltransferase	35.909	1782300	0	3380000	0	6179900	0	0	0	0	0	0	0	0	0	0	0	11342200
_AM(Oxidation (M))STTSISSPQPGK_2	Q9UJU6	Drebrin-like protein	19.624	2291800	0	4803800	0	5870500	0	4369500	0	5649800	0	4533800	0	2850100	0	5864200	0	36233500
_AM(Oxidation (M))TEDGFLAVCSEAK_2	P08243	Asparagine synthetase [glutamine-hydrolyzing]	38.216	0	0	0	0	0	0	0	0	2098800	0	2066100	0	0	0	0	0	4164900
_AM(Oxidation (M))TGVEQWPYR_2	P49368	T-complex protein 1 subunit gamma	35.564	0	0	0	0	0	0	0	0	2001700	0	2989700	0	0	0	4768500	0	9759900
_AM(Oxidation (M))VSNAQLDNEK_2	Q9Y608;Q32MZ4	Leucine-rich repeat flightless-interacting protein 2;Leucine-rich repeat flightless-interacting protein 1	18.647	882630	0	0	0	0	0	595160	0	0	0	0	0	0	0	0	0	1477790
_AMAAVPQDVVR_2	Q969V3	Nicalin	31.333	0	0	40811000	0	45351000	0	29833000	0	0	0	0	0	0	0	0	0	115995000
_AMADALLER_2	P34897	Serine hydroxymethyltransferase, mitochondrial	36.204	61263000	0	0	0	0	0	9200900	0	0	0	0	0	0	0	0	0	70463900
_AMAIADALGK_2	Q9HAW7;Q9HAW8;P35504;P35503;P22310;O60656;P19224	UDP-glucuronosyltransferase 1-7;UDP-glucuronosyltransferase 1-10;UDP-glucuronosyltransferase 1-5;UDP-glucuronosyltransferase 1-3;UDP-glucuronosyltransferase 1-4;UDP-glucuronosyltransferase 1-9;UDP-glucuronosyltransferase 1-6	36.335	10991000	0	22405000	0	22775000	0	0	0	0	0	0	0	0	0	0	0	56171000
_AMAQTAIK_2	Q92879	CUGBP Elav-like family member 1	17.11	31724000	0	51025000	0	0	0	38629000	0	34730000	0	27607000	0	59875000	0	52954000	0	296544000
_AMDSDWFAENYMGR_2	P55084	Trifunctional enzyme subunit beta, mitochondrial;3-ketoacyl-CoA thiolase	51.145	0	0	0	0	0	0	0	0	0	0	0	185840	0	0	0	0	185840
_AMEAVAAQGK_2	P18669;P15259	Phosphoglycerate mutase 1;Phosphoglycerate mutase 2	17.058	0	887110	0	0	0	1487700	0	1501000	0	1492000	0	2692400	0	0	0	2904000	10964210
_AMEEMHGQCLGPNDTKPIK_4	Q8IUH3	RNA-binding protein 45	26.026	0	0	0	0	3810800	0	0	0	0	0	0	0	0	0	0	0	3810800
_AMELCEFAFNMK_2	P84022	Mothers against decapentaplegic homolog 3	52.646	0	0	0	0	5498200	0	0	0	0	0	0	0	0	0	0	0	5498200
_AMELLSACQGPAR_2	O60551	Glycylpeptide N-tetradecanoyltransferase 2	36.136	0	0	0	0	0	0	2324100	0	0	0	0	0	0	0	0	0	2324100
_AMEQM(Oxidation (M))AGSSEQAAEAMEVASQAR_3	M1		41.57	0	0	0	1749000	0	2643200	0	0	0	695210	0	0	0	0	0	0	5087410
_AMEQMAGSSEQAAEAM(Oxidation (M))EVASQAR_3	M1		37.393	0	0	0	1819100	0	0	0	0	0	0	0	0	0	0	0	0	1819100
_AMEQMAGSSEQAAEAMEVASQAR_3	M1		44.497	0	0	0	3021600	0	0	0	0	0	0	0	4088800	0	0	0	0	7110400
_AMEVDERPTEQYSDIGGLDK_3	P17980	26S protease regulatory subunit 6A	36.462	1243600	0	3366100	0	12086000	0	0	0	0	0	0	0	0	0	4465900	0	21161600
_AMFEEAYSNYCK_2	Q8NI60	Atypical kinase ADCK3, mitochondrial	38.452	0	0	0	0	0	0	4463200	0	3773800	0	3434400	0	7055600	0	5959700	0	24686700
_AMGIMNSFVNDIFER_2	Q8N257;Q99880;Q99879;Q99877;Q93079;Q5QNW6;P62807;P58876;P57053;O60814;Q16778;P33778;P23527;P06899	Histone H2B type 3-B;Histone H2B type 1-L;Histone H2B type 1-M;Histone H2B type 1-N;Histone H2B type 1-H;Histone H2B type 2-F;Histone H2B type 1-C/E/F/G/I;Histone H2B type 1-D;Histone H2B type F-S;Histone H2B type 1-K;Histone H2B type 2-E;Histone H2B type 1-B;Histone H2B type 1-O;Histone H2B type 1-J	61.877	0	0	0	0	0	0	0	0	0	0	0	274510	0	0	0	696910	971420
_AMGPLVLTEVLFNEK_2	P55010	Eukaryotic translation initiation factor 5	62.028	7473900	0	10541000	0	41962000	0	1580800	0	14866000	0	9793200	0	5102700	0	0	0	91319600
_AMGPLVLTEVLFNEK_3	P55010	Eukaryotic translation initiation factor 5	62.015	1725400	0	683170	0	4207100	0	0	0	1146900	0	665600	0	0	0	0	0	8428170
_AMHQAQTM(Oxidation (M))EGCSSPM(Oxidation (M))VVK_3	Q92879	CUGBP Elav-like family member 1	18.555	3421900	0	3312300	0	6554500	0	1850400	0	3406200	0	2190900	0	2021400	0	0	0	22757600
_AMHQAQTM(Oxidation (M))EGCSSPMVVK_3	Q92879	CUGBP Elav-like family member 1	22.413	5474800	0	12616000	0	22608000	0	6223300	0	8022500	0	8739000	0	9636100	0	10586000	0	83905700
_AMHQAQTMEGCSSPM(Oxidation (M))VVK_3	Q92879	CUGBP Elav-like family member 1	23.169	6098300	0	10461000	0	14290000	0	7261700	0	7545900	0	12719000	0	9815900	0	8637300	0	76829100
_AMHQAQTMEGCSSPMVVK_2	Q92879	CUGBP Elav-like family member 1	25.858	0	0	0	0	0	0	0	0	0	0	919390	0	0	0	1412100	0	2331490
_AMHQAQTMEGCSSPMVVK_3	Q92879	CUGBP Elav-like family member 1	25.312	11560000	0	27359000	0	54184000	0	21821000	0	16318000	0	21785000	0	38990000	0	36982000	0	228999000
_AMHQSQTM(Oxidation (M))EGCSSPIVVK_3	O95319	CUGBP Elav-like family member 2	23.601	0	0	0	0	0	0	0	0	2692700	0	0	0	2293000	0	0	0	4985700
_AMHQSQTMEGCSSPIVVK_3	O95319	CUGBP Elav-like family member 2	27.546	0	0	0	0	0	0	0	0	2462000	0	3934000	0	8730200	0	0	0	15126200
_AMLESIGVPLEK_2	P54577	Tyrosine--tRNA ligase, cytoplasmic;Tyrosine--tRNA ligase, cytoplasmic, N-terminally processed	44.754	0	0	0	0	0	0	0	0	0	0	3653600	0	7397200	0	5494000	0	16544800
_AMLSGPGQFAENETNEVNFR_2	Q15369	Transcription elongation factor B polypeptide 1	45.651	0	4890000	0	4853400	0	7884900	0	12728000	0	13299000	0	10274000	0	0	0	21027000	74956300
_AMLSGPGQFAENETNEVNFR_3	Q15369	Transcription elongation factor B polypeptide 1	45.643	0	6312100	0	6900000	0	12054000	0	19340000	0	16651000	0	15697000	0	4394400	0	27934000	109282500
_AMM(Oxidation (M))YSGELKFEK_3	P12268	Inosine-5-monophosphate dehydrogenase 2	33.411	0	0	0	0	0	0	0	0	0	0	9572600	0	0	0	15537000	0	25109600
_AMMDQVR_2	NP-ext;NP		22.187	0	0	13435000	0	0	0	0	0	1807700000	0	0	0	3366200000	0	3026800000	0	8214135000
_AMMYSGELK_2	P12268	Inosine-5-monophosphate dehydrogenase 2	31.589	0	0	0	0	0	0	146510000	0	0	0	0	0	0	0	0	0	146510000
_AMMYSGELKFEK_3	P12268	Inosine-5-monophosphate dehydrogenase 2	36.787	0	0	3381300	0	8759000	0	0	0	0	0	17856000	0	21538000	0	20856000	0	72390300
_AMQAAGQIPATALLPTMTPDGLAVTPTPVPVVGSQM(Oxidation (M))TR_4	P26368	Splicing factor U2AF 65 kDa subunit	58.941	0	0	0	0	0	0	0	0	4144200	0	0	0	0	0	0	0	4144200
_AMQAAGQIPATALLPTMTPDGLAVTPTPVPVVGSQMTR_3	P26368	Splicing factor U2AF 65 kDa subunit	60.313	0	0	0	0	0	0	0	0	6371200	0	0	0	0	0	3889600	0	10260800
_AMQAAGQIPATALLPTMTPDGLAVTPTPVPVVGSQMTR_4	P26368	Splicing factor U2AF 65 kDa subunit	60.589	0	0	0	0	1406200	0	0	0	4003800	0	1560100	0	2190900	0	2676900	0	11837900
_AMQGLTGR_2	P26368	Splicing factor U2AF 65 kDa subunit	20.625	0	0	0	0	13569000	0	82711000	0	0	0	97043000	0	145050000	0	108280000	0	446653000
_AMQRPETAATLK_2	P82932	28S ribosomal protein S6, mitochondrial	20.514	0	0	0	1094400	0	0	0	0	0	0	0	1413100	0	0	0	0	2507500
_AMQRPETAATLK_3	P82932	28S ribosomal protein S6, mitochondrial	20.569	0	0	0	7209300	0	10754000	0	9122400	0	7933900	0	9342600	0	9624800	0	7647800	61634800
_AMQRPETAATLKR_3	P82932	28S ribosomal protein S6, mitochondrial	17.691	0	0	0	0	0	3976700	0	3162200	0	2059100	0	0	0	0	0	3419400	12617400
_AMSQDGASQFQEVIR_2	Q16851	UTP--glucose-1-phosphate uridylyltransferase	38.44	2916200	0	6845000	0	11489000	0	0	0	0	0	0	0	0	0	0	0	21250200
_AMSTTSISSPQPGK_2	Q9UJU6	Drebrin-like protein	24.168	6370600	0	18734000	0	13128000	0	13628000	0	21027000	0	22014000	0	17295000	0	20975000	0	133171600
_AMTEDGFLAVCSEAK_2	P08243	Asparagine synthetase [glutamine-hydrolyzing]	42.122	0	0	0	0	0	0	3240100	0	0	0	0	0	0	0	0	0	3240100
_AMTGVEQWPYR_2	P49368	T-complex protein 1 subunit gamma	39.761	0	0	0	0	4625700	0	3039400	0	5349200	0	4776400	0	13617000	0	8753100	0	40160800
_AMVEYEIDLQK_2	P09874	Poly [ADP-ribose] polymerase 1	40.853	0	0	0	0	0	0	6130700	0	4699100	0	6027100	0	15984000	0	11043000	0	43883900
_AMVSNAQLDNEK_2	Q9Y608;Q32MZ4	Leucine-rich repeat flightless-interacting protein 2;Leucine-rich repeat flightless-interacting protein 1	23.507	3428400	0	2327000	0	8173300	0	4055300	0	3999000	0	2741700	0	5571400	0	3721500	0	34017600
_ANAEEMTK_2	Q13547	Histone deacetylase 1	12.498	0	0	0	0	0	0	0	0	2344400	0	0	0	0	0	0	0	2344400
_ANAPPTPLPMHSSK_3	Q8TF74	WAS/WASL-interacting protein family member 2	24.61	0	0	3110900	0	0	0	0	0	0	0	0	0	0	0	0	0	3110900
_ANDDIIVNWVNR_2	P13797	Plastin-3	48.248	0	0	0	0	0	0	0	0	0	717450	0	648870	0	878510	0	1406000	3650830
_ANDTTFGLAAGVFTR_2	P49189	4-trimethylaminobutyraldehyde dehydrogenase	50.022	0	0	0	0	0	0	1406300	0	0	730260	1896500	0	0	0	0	975690	5008750
_ANDTTFGLAAGVFTR_3	P49189	4-trimethylaminobutyraldehyde dehydrogenase	49.797	0	0	0	0	5229300	0	0	0	0	0	0	0	0	0	635680	0	5864980
_ANEDAVPLCMSADFPR_2	Q9C0B1	Alpha-ketoglutarate-dependent dioxygenase FTO	46.61	0	0	3701300	0	0	0	3644300	0	4700200	0	7086200	0	9411400	0	10281000	0	38824400
_ANEDAVPLCMSADFPR_3	Q9C0B1	Alpha-ketoglutarate-dependent dioxygenase FTO	46.577	0	0	0	0	0	0	0	0	0	0	1849700	0	0	0	0	0	1849700
_ANELLLSTGMPGSFLIR_2	Q9H788	SH2 domain-containing protein 4A	58.572	467570	0	621850	0	1629300	0	0	0	0	0	0	0	0	0	0	0	2718720
_ANENSNIQVLSER_2	Q6UN15	Pre-mRNA 3-end-processing factor FIP1	30.485	0	0	0	0	0	0	0	0	0	0	0	0	0	0	1930600	0	1930600
_ANFNNEK_2	P07311	Acylphosphatase-1	10.733	0	0	0	0	0	4210200	0	8931400	0	10279000	0	10292000	0	0	0	12589000	46301600
_ANFWYQPSFHGVDLSALR_3	Q86X55	Histone-arginine methyltransferase CARM1	53.89	0	0	0	0	0	0	0	0	0	0	0	0	1694100	0	0	0	1694100
_ANIGDAQAM(Oxidation (M))GQQPITFLR_2	Q8TD30	Alanine aminotransferase 2	43.687	0	0	0	0	0	0	1001200	0	0	0	0	0	0	0	0	0	1001200
_ANIGDAQAMGQQPITFLR_2	Q8TD30	Alanine aminotransferase 2	47.717	0	0	2133400	0	0	0	0	0	0	0	0	0	0	0	0	0	2133400
_ANINIEK_2	P61026	Ras-related protein Rab-10	20.309	0	0	0	1778800	0	1983600	0	0	0	0	0	0	0	0	0	0	3762400
_ANLENPIR_2	O00330	Pyruvate dehydrogenase protein X component, mitochondrial	26.434	13198000	0	10211000	0	18200000	0	0	0	0	0	0	0	0	0	0	0	41609000
_ANLNALDR_2	Q6S8J3;A5A3E0;P0CG38;P0CG39;A0A0A6YYL3;Q6S8J7;Q6S5H5;A6NI47;B2RU33;H3BUK9;Q6S545;A0JP26	POTE ankyrin domain family member E;POTE ankyrin domain family member F;POTE ankyrin domain family member I;POTE ankyrin domain family member J;POTE ankyrin domain family member A;POTE ankyrin domain family member G;Putative POTE ankyrin domain family member M;POTE ankyrin domain family member C;POTE ankyrin domain family member B2;POTE ankyrin domain family member H;POTE ankyrin domain family me…	23.773	19750000	0	0	0	0	0	0	0	0	0	0	0	0	0	0	0	19750000
_ANNMQEVSR_2	Q9H078	Caseinolytic peptidase B protein homolog	15.88	0	0	0	0	0	0	4509700	0	0	0	0	0	0	0	0	0	4509700
_ANNSDFGLVAAVFTNDINK_2	O94788	Retinal dehydrogenase 2	59.864	0	0	0	0	0	0	0	0	2439900	0	1980100	0	1695200	0	0	0	6115200
_ANNSDFGLVAAVFTNDINK_3	O94788	Retinal dehydrogenase 2	59.857	0	0	0	0	0	0	0	0	0	0	1030700	0	1089200	0	1036200	0	3156100
_ANNSTYGLAAAVFTK_2	P05091	Aldehyde dehydrogenase, mitochondrial	45.826	30269000	0	0	0	101190000	0	15191000	0	0	0	0	0	35276000	0	35619000	0	217545000
_ANNSTYGLAAAVFTK_3	P05091	Aldehyde dehydrogenase, mitochondrial	45.861	0	0	4278800	0	8708700	0	0	0	0	0	0	0	0	0	3206800	0	16194300
_ANNTFYGLSAGVFTK_2	P00352	Retinal dehydrogenase 1	49.184	1502100000	0	1927700000	14048000	3974000000	9327500	0	0	0	0	0	0	0	0	0	0	7427175500
_ANNTFYGLSAGVFTK_3	P00352	Retinal dehydrogenase 1	49.196	73395000	0	80758000	0	163140000	0	0	0	0	0	0	0	0	0	0	0	317293000
_ANPDLPILIR_2	O43678	NADH dehydrogenase [ubiquinone] 1 alpha subcomplex subunit 2	45.718	0	0	0	6354500	0	0	0	0	0	0	0	0	0	0	0	0	6354500
_ANSHFATAFYQHLADSK_3	CON__P41361		38.047	0	0	5028100	0	0	0	0	0	0	0	0	0	0	0	0	0	5028100
_ANSPSLFGTEGKPK_2	Q96B97	SH3 domain-containing kinase-binding protein 1	27.227	1469400	0	0	0	0	0	0	0	0	0	0	0	0	0	0	0	1469400
_ANSTDYGLTAAVFTK_2	P47895	Aldehyde dehydrogenase family 1 member A3	44.187	0	0	4151400	0	7068600	0	0	0	0	0	0	0	0	0	0	0	11220000
_ANVEKPVK_2	Q9H8Y8;Q9BQQ3	Golgi reassembly-stacking protein 2;Golgi reassembly-stacking protein 1	9.0606	33953000	0	0	0	0	0	24753000	0	0	0	0	0	0	0	0	0	58706000
_ANVIHATVTSVTLHSTEGK_3	Q8NBM8	Prenylcysteine oxidase-like	31.378	0	0	0	0	0	0	1401200	0	0	0	0	0	0	0	0	0	1401200
_ANVIHATVTSVTLHSTEGK_4	Q8NBM8	Prenylcysteine oxidase-like	31.015	0	0	0	0	0	0	0	0	0	0	0	0	4312300	0	0	0	4312300
_ANVLIGQGDVVLVM(Oxidation (M))K_2	PB2;PB2-ext		43.176	0	0	0	1670000	0	1586600	0	0	0	1472000	0	1827000	0	1116300	0	5444400	13116300
_ANVLIGQGDVVLVMK_2	PB2;PB2-ext		48.699	0	0	0	0	0	0	0	0	0	0	0	0	0	0	0	3096100	3096100
_APAAHPEGQLK_2	Q02818	Nucleobindin-1	13.903	0	0	1566500	0	0	0	2766100	0	2497000	0	0	0	0	0	0	0	6829600
_APAAPAAPPPPPPPPR_2	Q5VSG8	Glycoprotein endo-alpha-1,2-mannosidase-like protein	27.665	0	0	0	0	0	0	0	0	0	0	1419600	0	0	0	0	0	1419600
_APAAPAAPPPPPPPPR_3	Q5VSG8	Glycoprotein endo-alpha-1,2-mannosidase-like protein	27.742	0	0	0	0	0	0	0	0	4709800	0	0	0	4100800	0	0	0	8810600
_APAELEVECATQLR_2	Q13794	Phorbol-12-myristate-13-acetate-induced protein 1	38.971	0	730000	0	2460900	0	3380200	0	1965000	0	0	0	6098100	0	1339500	0	3132800	19106500
_APAELEVECATQLRR_3	Q13794	Phorbol-12-myristate-13-acetate-induced protein 1	34.265	0	0	0	788190	0	0	0	0	0	0	0	2362200	0	0	0	0	3150390
_APAFLYDIYLR_2	Q8WVX9	Fatty acyl-CoA reductase 1	55.473	0	0	0	0	16903000	0	0	0	0	0	0	0	0	0	0	0	16903000
_APAGDGSQTR_2	Q9BT25	HAUS augmin-like complex subunit 8	7.8503	0	0	0	0	3133900	0	0	0	0	0	0	0	0	0	0	0	3133900
_APAM(Oxidation (M))FNIR_2	P61247	40S ribosomal protein S3a	29.831	0	820470	0	0	0	0	0	0	0	1572200	0	1847900	0	0	0	0	4240570
_APAMFNIR_2	P61247	40S ribosomal protein S3a	36.425	0	0	0	0	0	0	0	0	0	0	0	2736400	0	0	0	0	2736400
_APAQFTFSPHGGPIYSVSCSPFHR_4	Q96EX3	WD repeat-containing protein 34	44.768	0	0	0	0	0	0	2812700	0	0	0	0	0	3826100	0	0	0	6638800
_APASCPSR_2	Q9Y3T6	R3H and coiled-coil domain-containing protein 1	9.272	0	0	0	0	0	0	0	0	2615100	0	0	0	0	0	0	0	2615100
_APASTLCLR_2	Q9UKB1	F-box/WD repeat-containing protein 11	27.86	0	0	0	0	0	0	2678400	0	0	0	0	0	0	0	0	0	2678400
_APASVPETPTAVTAPHSSSWDTYYQPR_3	O95870	Abhydrolase domain-containing protein 16A	40.715	0	0	8046200	0	11847000	0	3864700	0	0	0	6145300	0	6423800	0	5664200	0	41991200
_APCCGADVK_2	Q12933	TNF receptor-associated factor 2	12.802	0	0	0	0	0	0	1383800	0	0	0	0	0	0	0	0	0	1383800
_APDDLVAPVVK_2	O43172	U4/U6 small nuclear ribonucleoprotein Prp4	35.064	0	0	0	0	0	0	0	0	0	0	0	0	4060600	0	0	0	4060600
_APDFVFYAPR_2	P15311;P26038;P35241	Ezrin;Moesin;Radixin	46.594	1240600	0	2614200	0	0	0	943080	0	0	0	0	0	3729700	0	0	0	8527580
_APDGLPALGPGLELAPFER_2	Q5VSG8	Glycoprotein endo-alpha-1,2-mannosidase-like protein	57.888	0	0	0	0	1159800	0	0	0	0	0	0	0	0	0	0	0	1159800
_APEDFSQNWK_2	Q9GZR2	RNA exonuclease 4	34.059	6625400	0	10362000	0	14171000	0	5593300	0	6482200	0	7182300	0	8114600	0	8152500	0	66683300
_APFDLFENK_2	P08238;Q58FF7	Heat shock protein HSP 90-beta;Putative heat shock protein HSP 90-beta-3	46.73	0	0	1830300	0	4718300	0	2073000	0	3377100	0	3871000	0	4676800	0	3291000	0	23837500
_APGAGLGQDR_2	P50402	Emerin	17.295	0	0	0	6844000	0	0	0	0	0	0	0	0	0	0	0	20558000	27402000
_APGAIGPYSQAVLVDR_2	P52758	Ribonuclease UK114	41.627	0	16624000	0	13395000	0	30094000	0	34463000	0	46884000	0	42758000	0	46113000	0	85541000	315872000
_APGAIGPYSQAVLVDR_3	P52758	Ribonuclease UK114	41.595	0	1432000	0	1021400	0	2459300	0	2332100	0	2580100	0	1939500	0	2437000	0	5945400	20146800
_APGCVLSNPDQK_2	P08651	Nuclear factor 1 C-type	23.658	1811900	0	0	0	3817500	0	0	0	0	0	0	0	0	0	0	0	5629400
_APGEDPM(Oxidation (M))DYK_2	P31751	RAC-beta serine/threonine-protein kinase	20.722	0	0	0	0	0	0	0	0	0	0	1424400	0	0	0	0	0	1424400
_APGEDPMDYK_2	P31751	RAC-beta serine/threonine-protein kinase	27.939	0	0	0	0	0	0	3669300	0	0	0	4150800	0	4915600	0	2822900	0	15558600
_APGFAQM(Oxidation (M))LK_2	P50990	T-complex protein 1 subunit theta	29.058	0	0	0	0	0	0	47690000	0	114670000	0	92886000	0	0	0	0	0	255246000
_APGFAQMLK_2	P50990	T-complex protein 1 subunit theta	39.649	9459000	466610	61549000	0	70465000	0	203080000	0	314070000	0	205940000	851220	376640000	0	289820000	1197600	1533538430
_APGFGDNR_2	P10809	60 kDa heat shock protein, mitochondrial	18.66	11930000	0	11881000	0	20003000	0	11911000	0	0	0	0	0	16362000	0	0	0	72087000
_APGFGDNRK_2	P10809	60 kDa heat shock protein, mitochondrial	13.634	0	0	0	0	0	0	0	0	0	0	0	0	0	0	7582200	0	7582200
_APGFGGFGSSAVSGGSTAAMITETIIETDKPK_3	P48444	Coatomer subunit delta	59.028	0	0	0	0	0	0	0	0	0	0	0	0	359510	0	0	0	359510
_APGSASEAFFEQGPTR_2	CON__ENSEMBL:ENSBTAP00000031900		38.927	1681500	0	0	0	0	0	0	0	0	0	0	0	0	0	0	0	1681500
_APGVTDVLR_2	P09913	Interferon-induced protein with tetratricopeptide repeats 2	32.012	0	0	0	0	20870000	0	0	0	0	0	0	0	0	0	0	0	20870000
_APIDTSDVEEK_2	Q06265	Exosome complex component RRP45	23.872	0	0	0	0	0	0	2851300	0	2771900	0	2942800	0	4400400	0	0	0	12966400
_APILIATDVASR_2	P17844;Q92841	Probable ATP-dependent RNA helicase DDX5;Probable ATP-dependent RNA helicase DDX17	46.472	7181400	0	11504000	0	17823000	0	49312000	0	36958000	0	40468000	0	44932000	0	0	0	208178400
_APIRPDIVNFVHTNLR_3	P36578	60S ribosomal protein L4	43.311	0	0	0	0	9636900	0	0	0	0	0	0	0	0	0	0	0	9636900
_APIRPDIVNFVHTNLR_4	P36578	60S ribosomal protein L4	42.549	0	0	3372500	0	0	0	1252800	0	0	0	0	0	0	0	0	0	4625300
_APKPDGPGGGPGGSHM(Oxidation (M))GGNYGDDR_3	P35637	RNA-binding protein FUS	15.714	0	0	0	0	0	0	1651600	0	0	0	0	0	3919000	0	0	0	5570600
_APKPDGPGGGPGGSHM(Oxidation (M))GGNYGDDR_4	P35637	RNA-binding protein FUS	15.703	0	0	0	0	5680500	0	9950400	0	7765000	0	11742000	1131400	0	0	0	0	36269300
_APKPDGPGGGPGGSHMGGNYGDDR_3	P35637	RNA-binding protein FUS	19.001	0	0	0	0	0	0	2756200	0	0	0	2555400	0	4589900	0	0	0	9901500
_APKPDGPGGGPGGSHMGGNYGDDR_4	P35637	RNA-binding protein FUS	19.009	2374200	0	5693400	0	10748000	0	14176000	0	13199000	0	19509000	0	21159000	0	9072500	0	95931100
_APLSQLYFCR_2	Q9UJW0	Dynactin subunit 4	43.246	0	0	6151400	0	6598400	0	13671000	0	16544000	0	14741000	0	22538000	0	19044000	0	99287800
_APPSAPLPAQGPGK_2	Q96CS4	Zinc finger protein 689	25.455	0	0	0	0	0	0	0	0	0	0	0	0	0	0	3564500	0	3564500
_APQEFM(Oxidation (M))TSHSEAGSR_3	Q9BRR6	ADP-dependent glucokinase	17.682	0	0	0	0	10421000	0	0	0	0	0	0	0	0	0	0	0	10421000
_APQEFMTSHSEAGSR_2	Q9BRR6	ADP-dependent glucokinase	23.229	0	0	0	0	3411400	0	0	0	0	0	0	0	0	0	0	0	3411400
_APQEFMTSHSEAGSR_3	Q9BRR6	ADP-dependent glucokinase	23.22	8582600	0	8041000	0	33208000	0	0	0	0	0	0	0	0	0	4701900	0	54533500
_APQETYADIGGLDNQIQEIK_2	P62191	26S protease regulatory subunit 4	46.756	16681000	0	59354000	0	79781000	0	21652000	0	29601000	0	48838000	0	59962000	0	65868000	0	381737000
_APQETYADIGGLDNQIQEIK_3	P62191	26S protease regulatory subunit 4	46.777	30501000	0	97738000	0	136500000	0	28372000	0	54431000	0	69042000	0	96759000	0	97221000	0	610564000
_APQLLIAPFKEEDEWDSPHIVR_4	O15460	Prolyl 4-hydroxylase subunit alpha-2	48.952	0	0	0	0	0	0	2916700	0	6926400	0	0	0	0	0	0	0	9843100
_APQLVGQFIAR_2	Q53EL6	Programmed cell death protein 4	42.07	1266200	0	0	0	3363300	0	20728000	0	23592000	0	27178000	0	0	0	0	0	76127500
_APQVVAEAAK_2	O60832	H/ACA ribonucleoprotein complex subunit 4	20.186	0	0	8200000	0	8258500	0	36572000	0	40801000	0	33947000	0	68454000	0	57580000	0	253812500
_APSGTSLEVPIPEGLNGQK_2	Q16254	Transcription factor E2F4	44.32	0	0	0	0	0	0	764560	0	0	0	0	0	0	0	0	0	764560
_APSPEKAEEESER_3	P08243	Asparagine synthetase [glutamine-hydrolyzing]	16.035	0	0	0	0	0	0	0	0	0	0	9489500	0	0	0	0	0	9489500
_APSTYGGGLSVSSR_2	CON__P08779;P08779	Keratin, type I cytoskeletal 16	28.277	2301700	1584200	24254000	0	0	2775300	0	0	0	0	0	0	0	0	0	0	30915200
_APSTYGGGLSVSSSR_2	CON__P02533;P02533	Keratin, type I cytoskeletal 14	28.099	0	1567300	19642000	728830	0	4749900	0	0	0	690780	0	0	0	0	0	0	27378810
_APTIETVVLYTGETPSEQDQGKR_3	Q9BYC8	39S ribosomal protein L32, mitochondrial	43.243	0	0	0	0	0	3034700	0	0	0	0	0	0	0	0	0	0	3034700
_APTLASLENCM(Oxidation (M))K_2	Q9UGP8	Translocation protein SEC63 homolog	34.561	0	0	0	0	0	0	0	0	0	0	0	0	0	0	5489100	0	5489100
_APTLASLENCMK_2	Q9UGP8	Translocation protein SEC63 homolog	43.23	0	0	0	0	0	0	0	0	0	0	0	0	0	0	4039500	0	4039500
_APTTVEDR_2	Q9H8Y8	Golgi reassembly-stacking protein 2	13.362	53606000	0	0	0	0	0	45847000	0	54508000	0	31353000	0	50729000	0	0	0	236043000
_APTYFCGQTLTFR_2	Q8IUI8	Cytokine receptor-like factor 3	45.325	0	0	0	0	0	0	1187500	0	0	0	0	0	0	0	0	0	1187500
_APVAGTCYQAEWDDYVPK_2	P30086	Phosphatidylethanolamine-binding protein 1;Hippocampal cholinergic neurostimulating peptide	46.968	0	0	0	0	0	0	0	1464200	0	3371400	0	2488100	0	3167700	0	2804800	13296200
_APVAGTCYQAEWDDYVPK_3	P30086	Phosphatidylethanolamine-binding protein 1;Hippocampal cholinergic neurostimulating peptide	47.054	0	0	0	0	0	0	0	0	0	0	0	528890	0	0	0	0	528890
_APVEEAFLYAK_2	Q9NQH7	Probable Xaa-Pro aminopeptidase 3	41.981	19185000	0	29556000	0	37495000	0	22835000	0	21648000	0	34189000	0	29847000	0	32283000	0	227038000
_APVLLAGTADGNTWMWK_2	Q13685	Angio-associated migratory cell protein	53.547	0	0	0	0	2444200	0	0	0	0	0	0	0	0	0	0	0	2444200
_APVLSDSSCK_2	CON__P00761		18.766	23896000	19313000	26481000	9791100	0	16969000	15516000	9241000	0	11766000	17874000	11603000	11812000	11292000	10063000	12504000	208121100
_APVLSIDPPVHEVEQGIDAK_3	Q96F86	Enhancer of mRNA-decapping protein 3	44.286	0	0	0	0	0	0	0	0	1299400	0	0	0	0	0	0	0	1299400
_APVPTGEVYFADSFDR_2	P27824	Calnexin	48.352	0	0	0	0	0	0	1299500	965130	0	0	2365800	0	4822600	0	0	0	9453030
_APWELLELR_2	P54577	Tyrosine--tRNA ligase, cytoplasmic;Tyrosine--tRNA ligase, cytoplasmic, N-terminally processed	54.389	0	0	0	0	0	0	971810	0	0	0	1412000	0	3546000	0	0	0	5929810
_AQAAAPASVPAQAPK_2	P47914	60S ribosomal protein L29	21.807	0	0	0	3660300	3810800	1561700	1136000	1343800	0	888430	1146000	1472600	0	736750	0	1807600	17563980
_AQAALAVNISAAR_2	P40227	T-complex protein 1 subunit zeta	34.429	0	0	0	739270	0	0	21304000	0	47283000	0	48682000	1055800	88074000	974900	44561000	1546400	254220370
_AQAALQAVNSVQSGNLALAASAAAVDAGM(Oxidation (M))AM(Oxidation (M))AGQSPVLR_3	P26599	Polypyrimidine tract-binding protein 1	56.307	0	0	0	0	7991800	0	0	0	0	0	0	0	0	0	0	0	7991800
_AQAALQAVNSVQSGNLALAASAAAVDAGM(Oxidation (M))AMAGQSPVLR_3	P26599	Polypyrimidine tract-binding protein 1	61.802	0	0	0	0	13797000	0	0	0	0	0	0	0	0	0	0	0	13797000
_AQAALQAVNSVQSGNLALAASAAAVDAGMAMAGQSPVLR_3	P26599	Polypyrimidine tract-binding protein 1	62.119	0	0	0	0	7737400	0	0	0	0	0	0	0	0	0	0	0	7737400
_AQAELVGTADEATR_2	P30049	ATP synthase subunit delta, mitochondrial	27.436	0	1149600	0	1589900	0	1174000	0	1297500	0	989280	0	1233600	0	980390	0	0	8414270
_AQALVQYLEEPLTQVAAS_3	Q9Y2Q5	Ragulator complex protein LAMTOR2	61.634	0	0	0	0	0	0	0	0	0	0	0	382570	0	0	0	0	382570
_AQAVLQAVTAVQTANTPLSGTTVSESAVTPAQSPVLR_4	Q9UKA9	Polypyrimidine tract-binding protein 2	51.934	0	0	0	0	0	0	0	0	3347100	0	0	0	0	0	0	0	3347100
_AQAWCYSK_2	P51149	Ras-related protein Rab-7a	26.473	0	0	0	0	0	0	0	0	0	0	0	0	0	846190	0	0	846190
_AQAYQTGK_2	P14625;Q58FF3	Endoplasmin;Putative endoplasmin-like protein	9.9581	0	0	0	0	0	0	0	0	0	0	0	0	0	0	1916300	0	1916300
_AQCYMDTEQYEEAVRDYEK_3	Q99615	DnaJ homolog subfamily C member 7	42.72	0	0	0	0	0	0	1810500	0	2463900	0	2536800	0	3851300	0	0	0	10662500
_AQDIEAGDGTTSVVIIAGSLLDSCTK_3	P50991	T-complex protein 1 subunit delta	60.631	0	0	0	0	4955600	0	941370	0	973990	0	3202400	0	3073800	0	2838800	0	15985960
_AQDQLHNALNLNR_3	Q96RK4	Bardet-Biedl syndrome 4 protein	30.636	0	0	0	0	0	0	3044800	0	0	0	3710300	0	0	0	0	0	6755100
_AQDYTWEDHGYSLIQR_3	P58004	Sestrin-2	41.745	0	0	0	0	0	0	11014000	0	12245000	0	15404000	0	14794000	0	16677000	0	70134000
_AQEEAERLEADR_3	P15311	Ezrin	21.13	0	0	3864400	0	0	0	0	0	0	0	0	0	0	0	0	0	3864400
_AQEGGGSEVFQELK_2	Q8NCA5	Protein FAM98A	35.944	0	0	4477500	0	0	0	15868000	0	0	0	14116000	0	18247000	0	12209000	0	64917500
_AQEIAM(Oxidation (M))QNR_2	Q9HCC0	Methylcrotonoyl-CoA carboxylase beta chain, mitochondrial	13.025	0	0	0	0	0	0	4404800	0	0	0	0	0	0	0	0	0	4404800
_AQEIAMQNR_2	Q9HCC0	Methylcrotonoyl-CoA carboxylase beta chain, mitochondrial	19.778	1637400	0	5934500	0	4363000	0	22876000	0	21558000	0	14781000	0	26477000	0	22226000	0	119852900
_AQEILSQLPIK_2	P35754	Glutaredoxin-1	43.846	0	13497000	0	18352000	0	22008000	0	0	0	6081900	0	5606700	0	0	0	7648300	73193900
_AQELAQPGDLCK_2	Q9NX74	tRNA-dihydrouridine(20) synthase [NAD(P)+]-like	27.706	0	0	0	0	0	0	2933000	0	4484700	0	3507800	0	3953400	0	4413200	0	19292100
_AQELHTFEVTGQETVAQIK_3	P35544	Ubiquitin-like protein FUBI	40.72	0	0	0	847890	0	563430	0	0	0	1292900	0	1840700	0	1306800	0	2161000	8012720
_AQFEGIVTDLIR_2	P38646	Stress-70 protein, mitochondrial	52.96	0	0	2727100	0	6913000	0	0	0	0	0	0	0	0	0	0	0	9640100
_AQFFVEDASTASALK_2	Q9UBU9	Nuclear RNA export factor 1	42.959	0	0	0	0	0	0	1115700	0	0	0	0	0	3067300	0	0	0	4183000
_AQFVPLPVSVSVEFAVAATDCIAK_3	CON__P12763		62.326	0	0	0	0	0	0	2851400	0	2799000	0	2764300	0	2850200	0	3286700	0	14551600
_AQGGQTQSPTK_2	P40123	Adenylyl cyclase-associated protein 2	7.6469	1688300	0	3632300	0	7284900	0	2045800	0	0	0	2605900	0	2529500	0	0	0	19786700
_AQGPAASAEEPKPVEAPAANSDQTVTVKE_3	P80723	Brain acid soluble protein 1	28.239	0	0	0	0	6725300	0	0	0	0	0	0	0	0	0	0	0	6725300
_AQGPQQQPGSEGPSYAK_2	Q3ZCQ8	Mitochondrial import inner membrane translocase subunit TIM50	20.349	0	1215300	0	1209200	0	1111500	0	480350	0	669570	0	652040	0	0	0	0	5337960
_AQHEDQVEQYKK_3	P02545	Prelamin-A/C;Lamin-A/C	13.469	3081800	0	3832800	0	7793000	0	0	0	0	0	0	0	0	0	0	0	14707600
_AQHTLPQDPAIVQSSLGSASASPFQPHVPYSPFR_4	Q9BX40	Protein LSM14 homolog B	49.106	0	0	0	0	0	0	0	0	0	0	6047000	0	0	0	0	0	6047000
_AQHVFQHAVPQEGKPITNQK_4	Q13867	Bleomycin hydrolase	22.038	0	0	0	0	7272300	0	0	0	0	0	0	0	0	0	0	0	7272300
_AQIHDLVLVGGSTR_2	P0DMV9;P0DMV8	Heat shock 70 kDa protein 1B;Heat shock 70 kDa protein 1A	35.128	0	0	0	0	0	0	1240200	0	0	0	0	0	0	0	0	0	1240200
_AQIHDLVLVGGSTR_3	P0DMV9;P0DMV8	Heat shock 70 kDa protein 1B;Heat shock 70 kDa protein 1A	34.824	0	0	0	0	0	0	8773100	0	17052000	0	12548000	0	0	0	15860000	0	54233100
_AQIMGFMPVTYKDPAYLK_3	Q9Y3D5	28S ribosomal protein S18c, mitochondrial	48.629	0	0	0	0	0	959320	0	651500	0	0	0	0	0	0	0	773070	2383890
_AQISAYR_2	Q14790	Caspase-8;Caspase-8 subunit p18;Caspase-8 subunit p10	20.057	0	0	0	0	0	0	0	0	0	0	10744000	0	0	0	0	0	10744000
_AQLDAISEK_2	Q5JPH6	Probable glutamate--tRNA ligase, mitochondrial	24.151	0	0	34932000	0	26787000	0	21578000	0	0	0	20698000	0	27042000	0	19740000	0	150777000
_AQLFALTGVQPAR_2	P54578	Ubiquitin carboxyl-terminal hydrolase 14	44.956	0	0	11221000	0	12804000	0	40304000	0	44746000	0	54887000	0	72733000	0	44597000	0	281292000
_AQLGEDIR_2	Q92734	Protein TFG	23.771	0	0	39289000	0	48404000	0	0	0	0	0	0	0	0	0	0	0	87693000
_AQLGEDIRR_2	Q92734	Protein TFG	20.196	0	0	0	0	0	0	0	0	0	0	0	0	0	0	8696600	0	8696600
_AQLGPDESK_2	P12081	Histidine--tRNA ligase, cytoplasmic	16.006	26315000	0	0	0	0	0	42395000	0	0	0	0	0	0	0	0	0	68710000
_AQLGVQAFADALLIIPK_2	P40227	T-complex protein 1 subunit zeta	62.139	0	0	0	0	0	0	858400	0	0	0	1043500	0	1008100	0	1604400	0	4514400
_AQLSGLQLQPCLYK_2	O43159	Ribosomal RNA-processing protein 8	44.001	5662300	0	12593000	0	22294000	0	0	0	4369200	0	7953900	0	6953300	0	8512000	0	68337700
_AQLVLVGATFPEGVGQLLNK_2	Q9NUL7	Probable ATP-dependent RNA helicase DDX28	58.702	0	0	502110	0	839280	0	0	0	453560	0	0	0	0	0	0	0	1794950
_AQLVLVGATFPEGVGQLLNK_3	Q9NUL7	Probable ATP-dependent RNA helicase DDX28	58.71	0	0	838900	0	1279200	0	0	0	0	0	0	0	0	0	0	0	2118100
_AQNTWGCGNSLR_2	P02545	Prelamin-A/C;Lamin-A/C	28.299	0	1656300	0	0	0	2452600	0	0	0	0	0	0	0	0	0	0	4108900
_AQPAQPADEPAEKADEPM(Oxidation (M))EH_3	P25786	Proteasome subunit alpha type-1	20.173	0	0	0	0	0	1331400	0	0	0	0	0	0	0	0	0	0	1331400
_AQPPDYTFPSGSGAHFPQVPGGAVR_3	Q9BTU6	Phosphatidylinositol 4-kinase type 2-alpha	43.132	0	0	7036300	0	19150000	0	3311500	0	4834000	0	0	0	3155500	0	0	0	37487300
_AQQATPGGAAPTIFSR_2	Q9BX68	Histidine triad nucleotide-binding protein 2, mitochondrial	35.789	0	0	0	0	0	2452000	0	0	0	0	0	0	0	0	0	0	2452000
_AQQEAPAVR_2	Q9NUL7	Probable ATP-dependent RNA helicase DDX28	15.046	2551200	0	7675100	0	7543700	0	9287100	0	7140200	0	0	0	0	0	0	0	34197300
_AQQLEEAR_2	Q9ULW0	Targeting protein for Xklp2	15.306	0	0	0	0	0	0	691830	0	0	0	0	0	0	0	0	0	691830
_AQQLLDAVEQR_2	Q6ZSJ8	Uncharacterized protein C1orf122	35.942	0	1649100	0	2110600	0	3124500	0	1560200	0	1089900	0	2542300	0	1402300	0	2191200	15670100
_AQSPGAVEEILDR_2	Q9NYM9	BET1-like protein	41.545	0	2736500	0	0	0	5018700	0	3731900	0	4043800	0	3336900	0	1187100	0	2755600	22810500
_AQSPGAVEEILDRENKR_4	Q9NYM9	BET1-like protein	34.885	0	1557100	0	0	0	1977400	0	1604300	0	1670900	0	2722200	0	0	0	2661000	12192900
_AQSSQDAVSSMNLFDLGGQYLR_2	Q9UHX1	Poly(U)-binding-splicing factor PUF60	58.389	0	0	0	0	0	0	0	0	1094900	0	1310200	0	0	0	0	0	2405100
_AQSSQDAVSSMNLFDLGGQYLR_3	Q9UHX1	Poly(U)-binding-splicing factor PUF60	58.77	0	0	929670	0	0	0	1044300	0	3521200	0	0	0	2371300	0	1706000	0	9572470
_AQSVSQINHK_2	Q9HD26	Golgi-associated PDZ and coiled-coil motif-containing protein	10.68	3175800	0	4636800	0	4839000	0	2493700	0	3127700	0	6792700	0	3403400	0	8204600	0	36673700
_AQTEGINISEEALNHLGEIGTK_2	Q9Y265	RuvB-like 1	48.549	0	0	0	0	12122000	0	0	0	0	0	0	0	0	0	0	0	12122000
_AQTEGINISEEALNHLGEIGTK_3	Q9Y265	RuvB-like 1	48.524	52973000	0	58711000	0	289130000	0	7498100	0	12090000	840680	13192000	0	28850000	0	58766000	0	522050780
_AQTGAPCLSFDIVR_2	Q9BQ67	Glutamate-rich WD repeat-containing protein 1	46.349	20844000	0	45052000	0	90527000	0	30143000	0	36586000	0	42498000	0	55811000	0	53966000	0	375427000
_AQTYELQESNVQLK_2	Q9P0V9	Septin-10	34.553	0	0	6960800	0	16744000	0	0	0	0	0	0	0	0	0	0	0	23704800
_AQVALM(Oxidation (M))TLTLFPVR_2	Q8NF37	Lysophosphatidylcholine acyltransferase 1	54.547	528230	0	572200	0	0	0	312180	0	713300	0	494600	0	0	0	0	0	2620510
_AQVARPGGDTIFGK_2	P49773	Histidine triad nucleotide-binding protein 1	29.046	0	7019200	0	2749700	0	22321000	0	0	0	9572500	0	7863600	0	18301000	0	30805000	98632000
_AQVARPGGDTIFGK_3	P49773	Histidine triad nucleotide-binding protein 1	29.056	0	77968000	0	29494000	0	219690000	0	0	0	90722000	0	59786000	0	155670000	0	313740000	947070000
_AQVIYTR_2	P62851	40S ribosomal protein S25	21.316	0	7102500	0	0	0	0	0	0	0	0	0	0	0	0	0	0	7102500
_AQVLSLYR_2	Q9HD34	LYR motif-containing protein 4	35.418	0	13607000	0	17420000	0	21863000	0	0	0	0	0	0	0	0	0	0	52890000
_AQVSGQSAR_2	P41250	Glycine--tRNA ligase	8.3167	0	0	0	0	0	0	2182600	0	0	0	1751900	0	0	0	0	0	3934500
_AQYEDIANR_2	CON__P05787;P05787	Keratin, type II cytoskeletal 8	23.717	1616300000	0	1525600000	0	2189000000	0	0	0	2667300	0	0	0	0	0	0	0	5333567300
_AQYEDIAQK_2	P04264	Keratin, type II cytoskeletal 1	22.553	0	10627000	0	0	0	48082000	0	0	0	14962000	0	16550000	0	0	0	2467900	92688900
_AQYEEIAQR_2	CON__P35908v2;CON__P35908;P35908;CON__P02538;P02538;CON__P48668;P48668;P04259;CON__P19013;P19013	Keratin, type II cytoskeletal 2 epidermal;Keratin, type II cytoskeletal 6A;Keratin, type II cytoskeletal 6C;Keratin, type II cytoskeletal 6B;Keratin, type II cytoskeletal 4	22.86	0	0	24802000	0	3219400	0	0	0	0	6389900	20708000	5908400	0	0	0	0	61027700
_AQYEEM(Oxidation (M))AK_2	CON__Q3KNV1;P08729;CON__P08729	Keratin, type II cytoskeletal 7	12.646	23747000	0	16878000	0	40793000	0	0	0	0	0	0	0	0	0	0	0	81418000
_AQYEEMAK_2	CON__Q3KNV1;P08729;CON__P08729	Keratin, type II cytoskeletal 7	19.836	148910000	0	90533000	0	253720000	0	0	0	0	0	0	0	0	0	0	0	493163000
_ARDAAGSGDKPGADTGR_3	Q96EL3	39S ribosomal protein L53, mitochondrial	8.9431	0	0	0	0	0	945610	0	0	0	0	0	0	0	0	0	0	945610
_ARDYCTSAK_2	Q13098	COP9 signalosome complex subunit 1	9.5216	0	0	0	0	4249900	0	0	0	0	0	0	0	0	0	8417900	0	12667800
_ARDYDAM(Oxidation (M))GSQTK_2	Q9Y230	RuvB-like 2	10.593	0	0	0	0	902130	0	0	0	0	0	0	0	0	0	0	0	902130
_ARDYDAMGSQTK_2	Q9Y230	RuvB-like 2	16.896	0	0	0	0	5971900	0	0	0	0	0	0	0	0	0	0	0	5971900
_ARENPSEEAQNLVEFTDEEGYGR_3	Q12874	Splicing factor 3A subunit 3	45.191	0	0	0	0	0	0	10612000	0	8403500	0	10981000	0	19001000	0	10851000	0	59848500
_AREQEELLAPADGTVELVR_3	P19971	Thymidine phosphorylase	41.495	0	0	0	0	6059900	0	0	0	0	0	0	0	0	0	0	0	6059900
_ARFEELCSDLFR_2	P0DMV9;P0DMV8;P17066;P48741	Heat shock 70 kDa protein 1B;Heat shock 70 kDa protein 1A;Heat shock 70 kDa protein 6;Putative heat shock 70 kDa protein 7	44.93	0	0	0	0	0	0	0	0	0	0	2480900	0	0	0	0	0	2480900
_ARFEELCSDLFR_3	P0DMV9;P0DMV8;P17066;P48741	Heat shock 70 kDa protein 1B;Heat shock 70 kDa protein 1A;Heat shock 70 kDa protein 6;Putative heat shock 70 kDa protein 7	45.035	0	0	1427200	0	0	0	2982900	0	5802900	0	4893200	0	8097600	0	7572900	0	30776700
_ARFEELNADLFR_3	P11142;P54652	Heat shock cognate 71 kDa protein;Heat shock-related 70 kDa protein 2	43.752	9484000	0	10905000	0	24146000	0	11492000	0	10806000	0	0	0	0	0	0	0	66833000
_ARFELLCSPLFNK_2	Q0VDF9	Heat shock 70 kDa protein 14	49.559	0	0	0	0	0	0	870960	0	0	0	0	0	0	0	0	0	870960
_ARFELLCSPLFNK_3	Q0VDF9	Heat shock 70 kDa protein 14	49.565	0	0	0	0	0	0	3160300	0	0	0	0	0	0	0	0	0	3160300
_ARPFPDGLAEDIDKGEVSAR_4	P13639	Elongation factor 2	40.07	0	0	0	0	0	0	0	0	0	0	0	0	6182000	0	4456700	0	10638700
_ASADLM(Oxidation (M))SYCEEHAR_2	Q9UBI6	Guanine nucleotide-binding protein G(I)/G(S)/G(O) subunit gamma-12	24.483	0	0	0	1112500	0	0	0	0	0	0	0	541440	0	0	0	0	1653940
_ASADLM(Oxidation (M))SYCEEHAR_3	Q9UBI6	Guanine nucleotide-binding protein G(I)/G(S)/G(O) subunit gamma-12	24.664	0	14231000	0	19852000	0	36136000	0	7437800	0	3434600	0	6402800	0	5525900	0	6129200	99149300
_ASADLMSYCEEHAR_2	Q9UBI6	Guanine nucleotide-binding protein G(I)/G(S)/G(O) subunit gamma-12	30.235	0	2042100	0	3755800	0	3241300	0	1224000	0	468970	0	1464200	0	1108200	0	0	13304570
_ASADLMSYCEEHAR_3	Q9UBI6	Guanine nucleotide-binding protein G(I)/G(S)/G(O) subunit gamma-12	30.289	0	36412000	0	58506000	0	69220000	0	27113000	0	11101000	0	25730000	0	17159000	0	16772000	262013000
_ASAELIEEEVAK_2	P12081	Histidine--tRNA ligase, cytoplasmic	36.359	43670000	0	56749000	0	102170000	0	70390000	0	0	0	0	935780	0	0	0	0	273914780
_ASAETVDPASLWEY_2	Q16658	Fascin	56.813	4975600	0	8347100	0	21981000	0	6934600	0	10696000	0	0	0	18488000	0	17573000	0	88995300
_ASAFALQEQPVVNAVIDDTTK_2	P36957	Dihydrolipoyllysine-residue succinyltransferase component of 2-oxoglutarate dehydrogenase complex, mitochondrial	53.972	6489200	0	7361200	0	28038000	0	0	0	0	0	0	0	0	0	2457900	0	44346300
_ASAFALQEQPVVNAVIDDTTK_3	P36957	Dihydrolipoyllysine-residue succinyltransferase component of 2-oxoglutarate dehydrogenase complex, mitochondrial	53.895	14234000	0	15398000	0	41084000	0	0	0	0	0	0	0	0	0	3764700	0	74480700
_ASAGHAVSIAQDDAGADDWETDPDFVNDVSEK_3	Q14247	Src substrate cortactin	44.921	0	0	0	0	0	0	1410100	0	0	0	2010600	0	2932500	0	0	0	6353200
_ASAGQISIQPTFSVQR_2	NP-ext;NP		40.555	0	0	3063300000	2044200	4888400000	3073000	1112400	0	3356500000	4213300	5126600000	4485300	7438300000	5055000	7213200000	6008400	31112291600
_ASAGQISIQPTFSVQR_3	NP-ext;NP		40.54	0	0	428880000	0	641250000	0	0	0	407280000	0	620080000	0	843380000	0	844560000	818180	3786248180
_ASANM(Oxidation (M))DLMR_2	P28838	Cytosol aminopeptidase	21.08	6550600	0	4043600	0	6511700	0	5970800	0	11481000	0	7517600	0	10519000	0	15100000	0	67694300
_ASANMDLM(Oxidation (M))R_2	P28838	Cytosol aminopeptidase	21.912	10254000	0	9823800	0	11200000	0	12031000	0	15844000	0	14666000	0	19249000	0	20545000	0	113612800
_ASANMDLMR_2	P28838	Cytosol aminopeptidase	29.146	21412000	0	20277000	0	31853000	0	41264000	0	37849000	0	38004000	0	60888000	0	77135000	0	328682000
_ASAPAPGHH_2	P56378	6.8 kDa mitochondrial proteolipid	8.0272	0	0	0	6587600	0	43427000	0	0	0	0	0	0	0	0	0	0	50014600
_ASASAPAPASATEILLTPAR_2	Q9NQX7	Integral membrane protein 2C;CT-BRI3	44.338	0	0	0	0	0	0	0	0	0	0	0	607500	0	0	0	0	607500
_ASASAPAPASATEILLTPAR_3	Q9NQX7	Integral membrane protein 2C;CT-BRI3	44.518	0	0	0	993220	0	2013000	0	0	0	0	0	0	0	0	0	0	3006220
_ASASAPAPASATEILLTPAREEQPPQHR_4	Q9NQX7	Integral membrane protein 2C;CT-BRI3	39.094	0	0	0	1969300	0	0	0	0	0	0	0	0	0	0	0	0	1969300
_ASASGSGAQVGGPISSGSSASSVTVTR_3	P02545	Prelamin-A/C;Lamin-A/C	30.209	0	1191100	0	0	0	1865700	0	0	0	0	0	0	0	0	0	0	3056800
_ASCLYGQLPK_2	P09211	Glutathione S-transferase P	33.326	0	2923800	0	2918200	0	4569600	0	4121500	0	4500800	0	7493400	0	6270200	0	9574000	42371500
_ASCQPQPLER_2	Q9H1P3	Oxysterol-binding protein-related protein 2	19.668	0	0	0	0	0	0	0	0	0	0	3134100	0	0	0	0	0	3134100
_ASDGSFSLPLKPVISQPIHDSK_4	Q00653	Nuclear factor NF-kappa-B p100 subunit;Nuclear factor NF-kappa-B p52 subunit	41.793	3344500	0	0	0	15850000	0	0	0	0	0	0	0	0	0	0	0	19194500
_ASDPGAASTK_2	Q86VM9	Zinc finger CCCH domain-containing protein 18	8.2023	0	0	0	0	0	0	0	1683000	0	0	0	1243100	0	1899300	0	859170	5684570
_ASDVHEVR_2	P14618	Pyruvate kinase PKM	9.1525	0	0	3769400	0	9334700	0	5332800	0	7578600	0	13160000	0	27641000	0	7923300	0	74739800
_ASEDTTSGSPPK_2	Q9BZZ5	Apoptosis inhibitor 5	10.295	0	0	0	0	0	0	929760	0	870400	0	0	0	1479500	0	0	0	3279660
_ASEDTTSGSPPKK_2	Q9BZZ5	Apoptosis inhibitor 5	8.3862	0	0	0	0	0	0	1014100	0	824150	0	0	0	0	0	0	0	1838250
_ASEGESGGSM(Oxidation (M))HTALSDLYLEHLLQK_4	Q00013	55 kDa erythrocyte membrane protein	47.093	0	0	0	0	0	0	0	0	0	0	3787400	0	3536300	0	0	0	7323700
_ASEGESGGSMHTALSDLYLEHLLQK_4	Q00013	55 kDa erythrocyte membrane protein	49.706	0	0	0	0	0	0	3031800	0	4127400	0	3514600	0	3717800	0	3387800	0	17779400
_ASEVMGPVEAAPEYR_2	Q8WWY3	U4/U6 small nuclear ribonucleoprotein Prp31	35.425	0	0	0	0	0	0	1272200	0	0	0	0	0	5247500	0	0	0	6519700
_ASFASASAEVGKK_3	O43159	Ribosomal RNA-processing protein 8	22.233	0	0	5103200	0	0	0	0	0	0	0	0	0	0	0	0	0	5103200
_ASFNNPDR_2	P54727	UV excision repair protein RAD23 homolog B	17.027	0	0	0	0	0	0	0	0	88627000	0	87217000	0	0	0	0	0	175844000
_ASFPQGPIGGANR_2	O75608	Acyl-protein thioesterase 1	31.884	0	0	0	0	0	0	0	0	0	0	0	0	0	0	0	1237500	1237500
_ASFVDEHTVCGVAK_2	Q9NNW7	Thioredoxin reductase 2, mitochondrial	29.151	2658100	0	4836700	0	5123900	0	2049300	0	4437100	0	5381300	0	5113600	0	9835800	0	39435800
_ASFVDEHTVCGVAK_3	Q9NNW7	Thioredoxin reductase 2, mitochondrial	29.125	19400000	0	24840000	0	27498000	0	13901000	0	22622000	0	20638000	0	31654000	0	40524000	0	201077000
_ASFVQTR_2	Q9NTJ5	Phosphatidylinositide phosphatase SAC1	20.228	0	0	0	0	0	0	0	0	0	0	0	0	15335000	0	14498000	0	29833000
_ASGANYSFHK_2	Q9UJU6	Drebrin-like protein	18.765	2587400	0	0	0	11058000	0	4258800	0	6304100	0	5936800	0	4384700	0	6453800	0	40983600
_ASGAQLEAK_2	Q9BVC6	Transmembrane protein 109	13.378	0	499130	0	0	0	602580	0	0	0	671600	0	669270	0	966550	0	901950	4311080
_ASGEM(Oxidation (M))ASAQYITAALR_3	P54578	Ubiquitin carboxyl-terminal hydrolase 14	42.668	0	0	0	0	0	0	1004200	0	0	0	1794100	0	0	0	0	0	2798300
_ASGEMASAQYITAALR_2	P54578	Ubiquitin carboxyl-terminal hydrolase 14	47.05	0	0	5087500	0	5916900	0	15727000	0	19009000	0	0	0	0	0	22662000	0	68402400
_ASGNYATVISHNPETK_3	P62917	60S ribosomal protein L8	24.869	0	0	0	0	0	0	1679400	0	0	0	1250600	0	0	0	0	867320	3797320
_ASGPPVSELITK_2	P10412;P16402;P16403	Histone H1.4;Histone H1.3;Histone H1.2	34.943	0	0	0	0	0	0	0	3727300	0	0	0	3811800	0	0	0	0	7539100
_ASGQAFELILSPR_2	P16949	Stathmin	49.048	0	0	0	0	0	0	0	0	0	1771400	0	1861200	0	2021500	0	5483100	11137200
_ASGTVYSGEEK_2	O95470	Sphingosine-1-phosphate lyase 1	16.481	13733000	0	25586000	0	25045000	0	11557000	0	7234300	0	12993000	0	11831000	0	11617000	0	119596300
_ASHPEDPASVVEAR_3	Q9UHL4	Dipeptidyl peptidase 2	25.824	0	0	6943400	0	0	0	0	0	0	0	0	0	0	0	0	0	6943400
_ASIHEAWTDGK_3	O43707;P12814	Alpha-actinin-4;Alpha-actinin-1	24.832	3712600	0	3052100	0	0	0	0	0	0	0	0	0	0	0	0	0	6764700
_ASIKDVLDSEGYLLFYHK_4	Q9UPT9;A6NNY8	Ubiquitin carboxyl-terminal hydrolase 22;Ubiquitin carboxyl-terminal hydrolase 27	55.871	0	0	0	0	0	0	0	0	0	0	0	0	0	0	923430	0	923430
_ASILNTWISLK_2	P22234	Multifunctional protein ADE2;Phosphoribosylaminoimidazole-succinocarboxamide synthase;Phosphoribosylaminoimidazole carboxylase	55.071	0	0	0	0	1080000	0	0	0	0	0	0	0	656060	0	631300	0	2367360
_ASLEAAIADAEQR_2	CON__P05787;P05787;CON__H-INV:HIT000292931	Keratin, type II cytoskeletal 8	43.122	793450000	0	1034600000	0	2107300000	0	1390700	0	0	0	1371800	0	2052800	0	2867100	0	3943032400
_ASLEAAIADAEQR_3	CON__P05787;P05787;CON__H-INV:HIT000292931	Keratin, type II cytoskeletal 8	43.12	273950000	0	404800000	0	783150000	0	0	0	0	0	0	0	0	0	0	0	1461900000
_ASLEAAIADAEQRGELAIK_2	CON__P05787;P05787;CON__H-INV:HIT000292931	Keratin, type II cytoskeletal 8	51.359	3298700	0	12048000	0	27843000	0	0	0	0	0	0	0	0	0	0	0	43189700
_ASLEAAIADAEQRGELAIK_3	CON__P05787;P05787;CON__H-INV:HIT000292931	Keratin, type II cytoskeletal 8	51.378	63118000	0	144540000	0	306930000	0	0	0	0	0	0	0	0	0	0	0	514588000
_ASLEAAIADAEQRGELAIKDANAK_4	CON__P05787;P05787;CON__H-INV:HIT000292931	Keratin, type II cytoskeletal 8	53.151	0	0	1991500	0	0	0	0	0	0	0	0	0	0	0	0	0	1991500
_ASLENSLEETK_2	CON__P02533;P02533;CON__P08779;P08779;CON__Q9Z2K1;CON__Q3ZAW8	Keratin, type I cytoskeletal 14;Keratin, type I cytoskeletal 16	29.87	0	1119600	5104800	0	0	2393500	0	0	0	0	0	870310	0	0	0	0	9488210
_ASLENSLR_2	P05783;CON__H-INV:HIT000015463	Keratin, type I cytoskeletal 18	23.906	0	0	0	0	10385000	0	0	0	0	0	0	0	0	0	0	0	10385000
_ASLLPQSLAAAAAVPTR_2	Q12849	G-rich sequence factor 1	48.24	0	0	0	0	0	0	1184600	0	0	0	0	0	0	0	0	0	1184600
_ASLMNDDFEK_2	Q9UNF0	Protein kinase C and casein kinase substrate in neurons protein 2	33.734	0	0	0	0	0	0	1727300	0	0	0	0	0	0	0	0	0	1727300
_ASLNGADIYSGCCTLK_2	P14866	Heterogeneous nuclear ribonucleoprotein L	35.867	0	0	0	0	4664900	0	5218900	0	6841900	0	12998000	0	12371000	0	9094600	0	51189300
_ASLPPKPGTMAAGGGGPAPLSSAAPSPLSSSLGTAGHR_4	Q96B97	SH3 domain-containing kinase-binding protein 1	38.724	0	0	7230300	0	20590000	0	0	0	0	0	0	0	0	0	0	0	27820300
_ASLPTLGFTHFQPAQLTTVGK_3	P30566	Adenylosuccinate lyase	49.947	18495000	0	0	0	71261000	0	12871000	0	0	0	0	0	25450000	0	51987000	0	180064000
_ASLSLETSESSQEAK_2	Q92551	Inositol hexakisphosphate kinase 1	27.658	0	0	0	0	0	0	2984100	0	0	0	0	0	4999900	0	4669300	0	12653300
_ASLSLIEK_1	P52292	Importin subunit alpha-1	32.466	0	0	0	0	0	0	7285900	0	0	0	0	0	0	0	0	0	7285900
_ASLSLIEK_2	P52292	Importin subunit alpha-1	32.303	0	0	56171000	0	0	0	173550000	0	0	0	176250000	0	350790000	0	0	1029600	757790600
_ASLSRPLNYEPHK_3	Q9BXS6	Nucleolar and spindle-associated protein 1	23.796	0	0	0	0	0	0	0	0	0	0	0	0	0	0	3024200	0	3024200
_ASLTYAEAQLR_2	Q9Y2L1	Exosome complex exonuclease RRP44	34.651	0	0	0	0	0	0	2741900	0	4317100	0	3669400	0	0	0	0	0	10728400
_ASLYNAVTIEDVQK_2	Q9Y617	Phosphoserine aminotransferase	41.331	0	0	0	0	0	0	0	753890	0	940840	0	1056400	1024100	740820	0	3140300	7656350
_ASMAGASSSK_2	Q13428	Treacle protein	8.9382	0	0	0	0	0	0	0	0	0	0	0	0	1742800	0	0	0	1742800
_ASNGDAWVEAHGK_3	P38646	Stress-70 protein, mitochondrial	20.996	2033000	0	0	0	0	0	0	0	0	0	0	0	0	0	0	0	2033000
_ASNGETLEK_2	Q9BRT3	Migration and invasion enhancer 1	12.378	0	4780000	0	5099600	0	0	0	5996100	0	3574700	0	4729800	0	5911200	0	6418700	36510100
_ASNTAEVFFDGVR_2	P49748	Very long-chain specific acyl-CoA dehydrogenase, mitochondrial	44.432	0	0	2438100	0	0	0	0	0	0	0	0	0	0	0	0	0	2438100
_ASPAASSVR_2	Q9H875	PRKR-interacting protein 1	16.053	19045000	0	31790000	0	38902000	0	21981000	0	16313000	0	20146000	0	25451000	0	25853000	0	199481000
_ASPAEGSAGSPGSPTCCR_2	A4D1S0	Killer cell lectin-like receptor subfamily G member 2	18.318	0	0	0	0	0	0	0	0	0	0	0	0	0	0	586670	0	586670
_ASPATQPPPLLPPSATGPDATVGGPAPTPLLPPSATASVK_4	Q07666	KH domain-containing, RNA-binding, signal transduction-associated protein 1	50.466	0	0	0	0	0	0	0	0	0	0	0	0	2212200	0	2939100	0	5151300
_ASPDPDLDPDLSR_2	Q9BQC3	Diphthamide biosynthesis protein 2	33.665	0	0	0	0	0	0	9360000	0	0	0	0	0	0	0	0	0	9360000
_ASPDQNASTHTPQSSVK_3	Q14677	Clathrin interactor 1	15.277	1213200	0	2652200	0	3488800	0	3531000	0	2147200	0	5500700	0	6513300	0	5377800	0	30424200
_ASPSTAGETPSGVK_2	Q9UI10	Translation initiation factor eIF-2B subunit delta	17.839	0	0	0	0	0	0	0	0	1616500	0	0	0	0	0	0	0	1616500
_ASQQQQTNSIR_2	O60934	Nibrin	12.701	0	0	0	0	0	0	323010	0	0	0	0	0	0	0	0	0	323010
_ASQQVQR_2	P30566	Adenylosuccinate lyase	7.1885	0	0	14706000	0	34139000	0	0	846200	26356000	0	0	0	0	0	51786000	734370	128567570
_ASSEGGTAAGAGLDSLHK_3	O15143	Actin-related protein 2/3 complex subunit 1B	24.115	0	1623300	0	1637300	0	0	0	0	0	0	0	0	0	0	0	0	3260600
_ASSELFSQK_1	Q01581	Hydroxymethylglutaryl-CoA synthase, cytoplasmic	25.806	0	0	0	0	0	0	0	0	0	0	3260300	0	0	0	0	0	3260300
_ASSELFSQK_2	Q01581	Hydroxymethylglutaryl-CoA synthase, cytoplasmic	25.777	35280000	0	53543000	0	71116000	0	89966000	0	88339000	0	109240000	0	74243000	0	75990000	0	597717000
_ASSHSSQTQGGGSVTK_2	P02545	Prelamin-A/C;Lamin-A/C	7.2155	0	0	0	0	1157500	0	0	0	0	0	0	0	0	0	0	0	1157500
_ASSHSSQTQGGGSVTK_3	P02545	Prelamin-A/C;Lamin-A/C	7.3771	3153400	0	7999600	0	6943800	0	665920	0	0	0	0	0	0	0	0	0	18762720
_ASSLISLLK_2	P78344	Eukaryotic translation initiation factor 4 gamma 2	47.376	1249500	0	0	0	0	0	1911800	0	0	0	1664400	0	7190200	0	5388800	0	17404700
_ASSPVPLPPVTHLDLTPSPDVPLTIMK_3	Q99538	Legumain	55.365	0	0	0	0	0	0	0	0	0	0	696850	0	0	0	0	0	696850
_ASTNIQDTEGNTPLHLACDEERVEEAK_4	O75832	26S proteasome non-ATPase regulatory subunit 10	36.602	0	0	0	0	0	0	0	0	0	0	0	0	0	0	0	3046900	3046900
_ASTNLQDQLEK_2	Q9NUL3	Double-stranded RNA-binding protein Staufen homolog 2	27.227	2355800	0	5908200	0	6819800	0	3609400	0	4616900	0	6477700	0	0	0	0	0	29787800
_ASVENLLTEIEILK_2	Q6PHR2	Serine/threonine-protein kinase ULK3	61.896	0	0	0	0	0	0	0	0	0	0	0	0	0	0	821350	0	821350
_ASVEQLQK_2	Q96IV0	Peptide-N(4)-(N-acetyl-beta-glucosaminyl)asparagine amidase	18.275	0	0	0	0	0	0	0	720230	0	0	0	0	0	983310	0	732480	2436020
_ASVGECPAPVPVK_2	P56134	ATP synthase subunit f, mitochondrial	26.666	0	0	0	592480	0	0	0	0	0	0	0	0	0	0	0	0	592480
_ASVGFGGSCFQK_2	O60701	UDP-glucose 6-dehydrogenase	32.532	581340000	0	789290000	0	0	0	17788000	0	20785000	0	26247000	0	31248000	0	29999000	0	1496697000
_ASVGMYLISK_2	P08243	Asparagine synthetase [glutamine-hydrolyzing]	40.154	0	0	0	0	0	0	3701000	0	0	0	0	0	0	0	0	0	3701000
_ASVHTLSGHTNAVATVR_3	O43660	Pleiotropic regulator 1	21.106	0	0	0	0	0	0	5771600	0	0	0	4385000	0	12092000	0	0	0	22248600
_ASVHTLSGHTNAVATVR_4	O43660	Pleiotropic regulator 1	21.252	0	0	0	0	0	0	11672000	0	18650000	0	8040800	0	17432000	0	12303000	0	68097800
_ASWSSLSM(Oxidation (M))DEK_2	P13073	Cytochrome c oxidase subunit 4 isoform 1, mitochondrial	31.373	0	0	0	0	0	2560200	0	0	0	0	0	0	0	0	0	0	2560200
_ASWSSLSMDEK_2	P13073	Cytochrome c oxidase subunit 4 isoform 1, mitochondrial	36.898	0	0	0	0	0	2299800	0	3551500	0	2332900	0	3271200	0	2873900	0	0	14329300
_ASYIHLQGSDLR_3	P53041	Serine/threonine-protein phosphatase 5	32.049	0	0	0	0	0	0	0	0	0	0	1638500	0	0	0	0	0	1638500
_ASYIHLQGSDLRPQFHQFTAVPHPNVK_5	P53041	Serine/threonine-protein phosphatase 5	39.983	0	0	0	0	0	0	0	0	0	0	0	0	11833000	0	0	0	11833000
_ASYILMEK_2	P48637	Glutathione synthetase	33.897	7553400	0	5301400	0	29357000	0	0	0	0	0	0	0	0	0	0	0	42211800
_ASYVAPLTAQPATYR_2	Q96PK6	RNA-binding protein 14	35.488	740330	0	0	0	0	0	2765000	0	0	0	0	0	0	0	0	0	3505330
_ATAEALLALPVLR_2	Q99640	Membrane-associated tyrosine- and threonine-specific cdc2-inhibitory kinase	54.95	1424800	0	2415200	0	4589700	0	922610	0	1695100	0	1453000	0	706040	0	592120	0	13798570
_ATAENEFVVLK_2	CON__P78386;P78386	Keratin, type II cuticular Hb5	38.925	0	0	71110000	0	0	0	0	0	0	0	0	0	0	0	0	0	71110000
_ATAENEFVVLKK_2	CON__P78386;P78386	Keratin, type II cuticular Hb5	31.906	21055000	0	0	0	0	0	0	0	0	0	0	0	0	0	0	0	21055000
_ATAEQISSQTGNK_2	Q16698	2,4-dienoyl-CoA reductase, mitochondrial	16.999	0	616100	0	0	0	0	0	0	0	0	0	0	0	0	0	0	616100
_ATAFNEQVDKFFPLIEVNK_3	P27694	Replication protein A 70 kDa DNA-binding subunit;Replication protein A 70 kDa DNA-binding subunit, N-terminally processed	55.804	0	0	0	0	0	0	0	0	0	0	0	0	0	0	1219700	0	1219700
_ATAGAYIASQTVK_2	P28074	Proteasome subunit beta type-5	28.846	0	2302900	0	2509600	0	3677600	0	2373900	0	3592500	0	2777500	0	2794300	0	3212700	23241000
_ATAGDTHLGGEDFDNR_2	P0DMV9;P0DMV8;P17066;P48741	Heat shock 70 kDa protein 1B;Heat shock 70 kDa protein 1A;Heat shock 70 kDa protein 6;Putative heat shock 70 kDa protein 7	25.878	0	0	0	0	0	0	1673200	0	3087600	0	3351400	0	3135200	0	3808900	0	15056300
_ATAGDTHLGGEDFDNR_3	P0DMV9;P0DMV8;P17066;P48741	Heat shock 70 kDa protein 1B;Heat shock 70 kDa protein 1A;Heat shock 70 kDa protein 6;Putative heat shock 70 kDa protein 7	25.025	0	0	0	0	0	0	23200000	0	28677000	0	32115000	0	26625000	0	37458000	0	148075000
_ATALIEDIFAR_2	Q9H3H1	tRNA dimethylallyltransferase, mitochondrial	53.415	2019500	0	2440700	0	4208000	0	1328600	0	2513000	0	2207400	0	1271700	0	1258800	0	17247700
_ATALVVQAVK_2	Q6PHR2	Serine/threonine-protein kinase ULK3	29.235	0	0	2360800	0	5379300	0	0	0	0	0	1666800	0	0	0	6191300	0	15598200
_ATAPVPTVGEGYGYGHESELSQASAAAR_3	Q9BWF3	RNA-binding protein 4	36.109	0	0	0	0	0	0	0	0	0	0	0	965850	0	1453300	0	0	2419150
_ATAPVSFNYYGVVTGPSASK_3	Q5VW32	BRO1 domain-containing protein BROX	56.9	0	0	0	0	0	0	0	0	0	0	0	0	0	0	584470	0	584470
_ATATGVAEER_2	P18405	3-oxo-5-alpha-steroid 4-dehydrogenase 1	15.564	0	11518000	0	0	0	0	0	20773000	0	8703300	0	16691000	0	0	0	0	57685300
_ATATQLLQHPFIK_3	Q13188	Serine/threonine-protein kinase 3;Serine/threonine-protein kinase 3 36kDa subunit;Serine/threonine-protein kinase 3 20kDa subunit	39.863	0	0	0	0	0	0	0	0	7480400	0	2654000	0	0	0	0	0	10134400
_ATATQLLQHPFVR_3	Q13043	Serine/threonine-protein kinase 4;Serine/threonine-protein kinase 4 37kDa subunit;Serine/threonine-protein kinase 4 18kDa subunit	38.635	0	0	0	0	0	0	12031000	0	13831000	0	12162000	0	11602000	0	9452100	0	59078100
_ATAVM(Oxidation (M))PDGQFK_2	Q06830	Peroxiredoxin-1	24.073	0	7841500	0	6543300	0	9376400	0	0	0	5895100	0	6471300	0	0	0	7561000	43688600
_ATAVMPDGQFK_2	Q06830	Peroxiredoxin-1	29.31	0	0	2203100	14971000	0	0	0	0	0	0	0	15978000	0	0	0	15977000	49129100
_ATAVVDGAFK_2	P32119	Peroxiredoxin-2	28.174	0	0	0	0	0	0	0	0	0	3804300	0	6273100	0	6026700	0	6350700	22454800
_ATCAPQHGAPGPGPADASK_3	P21333	Filamin-A	15.262	3160600	0	3545800	0	0	0	1704700	0	0	0	0	0	0	0	0	0	8411100
_ATCFAYGQTGSGK_2	Q99661	Kinesin-like protein KIF2C	25.765	0	0	0	0	0	0	0	0	0	0	0	0	2810100	0	1936600	0	4746700
_ATCIEMVTSLAYTHHGR_3	Q16401	26S proteasome non-ATPase regulatory subunit 5	39.783	0	0	0	0	2840500	0	0	0	0	0	0	0	0	0	0	0	2840500
_ATDFDVLSYKK_2	Q9NTJ5	Phosphatidylinositide phosphatase SAC1	35.591	0	0	0	0	0	0	0	0	0	0	1901300	0	0	0	0	0	1901300
_ATDFDVLSYKK_3	Q9NTJ5	Phosphatidylinositide phosphatase SAC1	35.544	0	0	0	0	0	0	5708200	0	3701800	0	6874100	0	10180000	0	9923500	0	36387600
_ATDLGGTSQAGTSQR_2	Q7Z2W4	Zinc finger CCCH-type antiviral protein 1	16.262	529990	0	0	0	1727100	0	0	0	0	0	0	0	0	0	0	0	2257090
_ATDVMIAGK_2	P23526	Adenosylhomocysteinase	23.734	3113700	0	0	0	0	0	0	0	0	0	0	0	0	0	0	0	3113700
_ATEDAKPVK_2	O94864	STAGA complex 65 subunit gamma	8.0055	0	0	0	0	0	0	0	0	0	0	0	0	2933100	0	1603100	0	4536200
_ATEEQLK_2	CON__P02769		12.238	135160000	0	0	0	0	0	0	0	0	0	0	0	0	0	0	0	135160000
_ATEM(Oxidation (M))VEVGADDDEGGAER_2	Q6NZI2	Polymerase I and transcript release factor	24.397	19692000	0	16913000	0	26543000	0	0	0	0	0	0	0	0	0	0	0	63148000
_ATEM(Oxidation (M))VEVGADDDEGGAER_3	Q6NZI2	Polymerase I and transcript release factor	24.443	4179500	0	0	0	6888100	0	0	0	0	0	0	0	0	0	0	0	11067600
_ATEM(Oxidation (M))VEVGADDDEGGAERGEAGDLR_3	Q6NZI2	Polymerase I and transcript release factor	28.689	13912000	0	23745000	0	59749000	0	0	0	0	0	0	0	0	0	0	0	97406000
_ATEM(Oxidation (M))VEVGADDDEGGAERGEAGDLRR_4	Q6NZI2	Polymerase I and transcript release factor	26.312	11176000	0	0	0	18675000	0	0	0	0	0	0	0	0	0	0	0	29851000
_ATEMVEVGADDDEGGAER_2	Q6NZI2	Polymerase I and transcript release factor	29.373	26259000	0	2270800	0	79198000	0	0	0	0	0	0	0	0	0	0	0	107727800
_ATEMVEVGADDDEGGAER_3	Q6NZI2	Polymerase I and transcript release factor	29.357	3563600	0	7839400	0	10575000	0	0	0	0	0	0	0	0	0	0	0	21978000
_ATEMVEVGADDDEGGAERGEAGDLR_3	Q6NZI2	Polymerase I and transcript release factor	32.309	15946000	0	46955000	0	97907000	0	0	0	0	0	0	0	0	0	0	0	160808000
_ATEMVEVGADDDEGGAERGEAGDLRR_3	Q6NZI2	Polymerase I and transcript release factor	29.316	0	0	0	0	4834800	0	0	0	0	0	0	0	0	0	0	0	4834800
_ATEMVEVGADDDEGGAERGEAGDLRR_4	Q6NZI2	Polymerase I and transcript release factor	29.326	0	0	10041000	0	24778000	0	0	0	0	0	0	0	0	0	0	0	34819000
_ATENDIYNFFSPLNPM(Oxidation (M))R_2	P55795	Heterogeneous nuclear ribonucleoprotein H2	57.108	0	0	0	0	3292700	0	0	0	0	0	0	0	0	0	0	0	3292700
_ATENDIYNFFSPLNPM(Oxidation (M))R_3	P55795	Heterogeneous nuclear ribonucleoprotein H2	57.115	0	0	0	0	3550500	0	0	0	0	0	0	0	0	0	0	0	3550500
_ATENDIYNFFSPLNPMR_2	P55795	Heterogeneous nuclear ribonucleoprotein H2	60.938	0	0	0	0	3157700	0	0	0	0	0	0	0	0	0	0	0	3157700
_ATENDIYNFFSPLNPMR_3	P55795	Heterogeneous nuclear ribonucleoprotein H2	61.065	0	0	0	0	2933900	0	0	0	0	0	0	0	0	0	0	0	2933900
_ATENDIYNFFSPLNPVR_2	P31943;P52597	Heterogeneous nuclear ribonucleoprotein H;Heterogeneous nuclear ribonucleoprotein H, N-terminally processed;Heterogeneous nuclear ribonucleoprotein F;Heterogeneous nuclear ribonucleoprotein F, N-terminally processed	59.207	0	0	5244400	0	35081000	0	0	0	0	0	0	0	1731400	0	0	0	42056800
_ATENDIYNFFSPLNPVR_3	P31943;P52597	Heterogeneous nuclear ribonucleoprotein H;Heterogeneous nuclear ribonucleoprotein H, N-terminally processed;Heterogeneous nuclear ribonucleoprotein F;Heterogeneous nuclear ribonucleoprotein F, N-terminally processed	59.378	7591900	0	7367100	0	45150000	0	1069800	0	3564800	0	2146600	0	0	0	4210100	0	71100300
_ATEQLQR_2	Q86Y82	Syntaxin-12	13.815	0	0	0	0	0	0	0	0	0	0	0	0	0	0	0	88747000	88747000
_ATESGAQSAPLPM(Oxidation (M))EGVDISPK_2	Q02790	Peptidyl-prolyl cis-trans isomerase FKBP4;Peptidyl-prolyl cis-trans isomerase FKBP4, N-terminally processed	34.846	6275100	0	0	0	21111000	0	22889000	0	47705000	0	38485000	0	48178000	0	58464000	0	243107100
_ATESGAQSAPLPM(Oxidation (M))EGVDISPK_3	Q02790	Peptidyl-prolyl cis-trans isomerase FKBP4;Peptidyl-prolyl cis-trans isomerase FKBP4, N-terminally processed	34.849	0	0	0	0	0	0	27375000	0	54875000	0	50556000	0	53975000	0	0	0	186781000
_ATESGAQSAPLPMEGVDISPK_2	Q02790	Peptidyl-prolyl cis-trans isomerase FKBP4;Peptidyl-prolyl cis-trans isomerase FKBP4, N-terminally processed	41.715	7851100	0	47095000	0	89936000	0	71887000	0	68750000	0	87516000	0	168740000	0	179060000	0	720835100
_ATESGAQSAPLPMEGVDISPK_3	Q02790	Peptidyl-prolyl cis-trans isomerase FKBP4;Peptidyl-prolyl cis-trans isomerase FKBP4, N-terminally processed	41.713	9352500	0	59655000	0	86977000	0	73400000	0	67864000	0	86683000	0	151050000	0	148770000	0	683751500
_ATFAFSPEEQQAQR_2	Q9UHN6	Transmembrane protein 2	36.343	0	0	0	848490	0	923740	0	0	0	0	0	0	0	0	0	0	1772230
_ATFDAISK_2	P15880	40S ribosomal protein S2	26.387	0	3446900	0	0	0	5627300	0	0	0	3955400	0	8223100	0	5031700	0	0	26284400
_ATFIKVPQNQNGK_3	P19338	Nucleolin	24.655	0	0	0	0	0	0	0	0	0	0	0	0	0	0	2692300	0	2692300
_ATGEADVHFETHEDAVAAMLK_4	Q12849	G-rich sequence factor 1	40.126	0	0	0	0	8999600	0	0	0	0	0	0	0	0	0	0	0	8999600
_ATGGGLSSVGGGSSTIK_2	P04259	Keratin, type II cytoskeletal 6B	26.097	0	0	4280900	0	0	1840100	0	0	0	0	0	0	0	0	0	0	6121000
_ATGILLYGLASR_2	P47897	Glutamine--tRNA ligase	48.195	0	0	0	0	0	0	0	0	0	825240	0	1192100	0	0	0	0	2017340
_ATGQRPHHFLR_3	P23381	Tryptophan--tRNA ligase, cytoplasmic;T1-TrpRS;T2-TrpRS	12.639	0	0	11259000	0	0	0	6210700	0	27943000	0	2408100	0	22721000	0	9482900	0	80024700
_ATILCTSYVQFK_2	P35244	Replication protein A 14 kDa subunit	44.287	0	6404600	0	11365000	0	12796000	0	33935000	0	37362000	0	38006000	0	19991000	0	84410000	244269600
_ATILDLSCNK_2	Q96AG4	Leucine-rich repeat-containing protein 59	36.227	0	2106700	0	0	0	4250000	0	0	0	0	0	0	0	0	0	0	6356700
_ATISNDGATILK_2	Q99832	T-complex protein 1 subunit eta	30.696	0	0	0	0	9521600	0	22972000	0	0	0	23341000	1107000	56688000	0	25094000	1059000	139782600
_ATLGETHR_2	P04062	Glucosylceramidase	9.9567	0	0	0	0	0	0	0	0	0	0	0	0	3060900	0	2339900	0	5400800
_ATLNELVEYVSTNR_2	Q15172	Serine/threonine-protein phosphatase 2A 56 kDa regulatory subunit alpha isoform	54.681	949480	0	0	0	3565400	0	0	0	0	0	0	0	0	0	791620	0	5306500
_ATLNELVEYVSTNR_3	Q15172	Serine/threonine-protein phosphatase 2A 56 kDa regulatory subunit alpha isoform	54.671	817150	0	0	0	3710900	0	0	0	0	0	0	0	0	0	0	0	4528050
_ATLPSPDKLPGFK_3	P22314	Ubiquitin-like modifier-activating enzyme 1	38.535	0	0	0	0	0	0	1293800	0	2120700	0	0	0	2256000	0	4665800	0	10336300
_ATMCNLLAYLK_2	P09913	Interferon-induced protein with tetratricopeptide repeats 2	54.771	0	0	0	0	6327300	0	0	0	0	0	0	0	0	0	0	0	6327300
_ATMQNLNDR_2	CON__Q9QWL7		19.549	0	0	4547400	0	0	0	0	0	0	0	0	0	0	0	0	0	4547400
_ATNVVMNYSEIESK_2	Q14677	Clathrin interactor 1	37.43	0	0	0	0	0	0	3060400	0	0	0	3045500	0	6194700	0	5216800	0	17517400
_ATNYNAGDR_2	P61626	Lysozyme C	12.819	0	0	0	0	0	0	0	0	0	0	0	531130	0	0	0	0	531130
_ATPEQYQILK_2	P14324	Farnesyl pyrophosphate synthase	33.446	0	0	0	0	0	0	0	1629300	0	0	0	2790500	0	0	0	0	4419800
_ATPSENLVPSSAR_2	Q8N684	Cleavage and polyadenylation specificity factor subunit 7	28.143	13649000	0	42046000	0	50827000	0	29702000	0	25326000	0	38971000	0	58016000	0	72300000	0	330837000
_ATPYNYPVPVR_2	O95167	NADH dehydrogenase [ubiquinone] 1 alpha subcomplex subunit 3	35.147	0	0	0	3878700	0	6753900	0	0	0	7488600	0	8872100	0	0	0	8790700	35784000
_ATPYNYPVPVRDDGNMPDVPSHPQDPQGPSLEWLK_4	O95167	NADH dehydrogenase [ubiquinone] 1 alpha subcomplex subunit 3	48.682	0	0	0	0	0	0	0	0	0	0	0	0	0	0	0	5081100	5081100
_ATQALVLAPTR_2	P60842	Eukaryotic initiation factor 4A-I	32.055	4299200	0	0	0	5160100	0	0	0	0	0	2345000	0	0	0	0	0	11804300
_ATQDSDTVK_2	Q5JTV8	Torsin-1A-interacting protein 1	8.4457	0	0	0	0	0	0	0	0	2687900	0	0	0	0	0	0	0	2687900
_ATQDSDTVKLEVDQELSNGFK_3	Q5JTV8	Torsin-1A-interacting protein 1	45.599	0	0	0	0	0	0	0	0	2935500	0	3381800	0	4184400	0	2871600	0	13373300
_ATQGPGLAAR_2	Q8NC56	LEM domain-containing protein 2	17.688	5579900	0	10293000	0	14343000	0	6539900	0	6876800	0	8871000	0	0	0	12367000	0	64870600
[truncated: 18,110 more rows]

## Sheet: TableS2B
Table S2B
Sequence	Length	Mass	Proteins	Charges	PEP	Score	Intensity HAd 1	Intensity HAd 2	Intensity HAd 3	Intensity No HAd 1	Intensity No HAd 2	Intensity No HAd 3
ACYPGDFIDYEELR	14	1746.76	HA;HA_3	2	0.0015578	110.86	0	54529000	0	0	0	0
ACYPGDFIDYEELREQLSSVSSLER	25	2962.37	HA;HA_3	3	1.5e-05	88.79	0	0	0	0	0	14462000
AELLVLLENER	11	1297.72	HA;HA_3	2	1.75e-10	211.52	0	127540000	4970600	0	0	14188000
AINGITNK	8	829.466	HA;HA_3	2	0.05598	87.435	0	0	78071000	62566000	0	0
ATGNLIAPWYAFALSR	16	1749.92	HA;HA_3	2	0.027901	95.346	0	0	0	26438000	0	0
AVGKEFNNLEK	11	1247.65	HA;HA_3	2	0.076695	63.426	12931000	0	0	0	0	0
AVTHSVNLLEDR	12	1352.7	HA;HA_3	2	0.00031577	121.6	0	305320000	134670000	208680000	0	0
AYVSVASSNYNR	12	1329.63	HA;HA_3	2	9.38e-28	268.9	0	643020000	186200000	161640000	0	50752000
AYVSVASSNYNRR	13	1485.73	HA;HA_3	2;3	3.89e-09	190.86	42277000	91989000	0	249350000	18936000	35791000
CDNECMESVR	10	1298.47	HA;HA_3	2	8.61e-17	248.96	68145000	9923500000	2306700000	928350000	1619200000	294750000
CNITGWLLGNPECDSLLPAR	20	2285.09	HA;HA_3	2;3	5.71e-51	317.83	494360000	1636800000	310430000	4839200000	1222100000	297890000
DFIDYEELR	9	1198.55	HA;HA_3	2	0.00038865	187.34	0	95486000	0	35677000	15265000	0
DFIDYEELREQLSSVSSLER	20	2414.16	HA;HA_3	3	3.87e-19	170.19	0	0	0	0	0	24652000
DNECMESVR	9	1138.44	HA;HA_3	2	0.0079919	111.74	0	0	13192000	0	11122000	0
EATGNLIAPWYAFALSR	17	1878.96	HA;HA_3	2	0.055572	80.469	0	0	0	0	0	22863000
EFNNLEKR	8	1048.53	HA;HA_3	2;3	0.0058877	139.31	0	0	220260000	1217500000	435100000	1376000000
EFNNLEKRMENLNK	14	1777.88	HA;HA_3	2	2.14e-07	166.24	21965000	0	0	0	0	0
EIGNGCFEFYHK	12	1499.65	HA;HA_3	1;2;3	8.15e-05	178.46	2596400000	19470000000	5619200000	25559000000	13558000000	3073200000
EIGNGCFEFYHKCDNECMESVR	22	2780.11	HA;HA_3	2;3;4	4.33e-20	192.24	213300000	0	0	2553300000	0	806170000
ENGACYPGDFIDYEELR	17	2046.86	HA;HA_3	2	0.00042003	94.122	0	0	24759000	0	0	0
EQGSGYAADQK	11	1152.5	HA;HA_3	2	0.025541	74.841	0	0	19740000	33228000	0	3664700
EQLSSVSSLER	11	1233.62	HA;HA_3	1;2;3	8.82e-10	190.02	85768000	27218000000	308680000	39291000000	18128000000	2169400000
EQLSSVSSLERFEIFPK	17	1995.03	HA;HA_3	2;3	5.41e-18	184.51	256850000	51524000	103120000	582010000	18860000	289760000
EQQSLYSNGNAYVSVASSNYNRR	23	2606.21	HA;HA_3	3	4.26e-27	150.58	35302000	0	0	0	0	0
ERTLDFHDLNVK	12	1485.76	HA;HA_3	3	0.041713	70.68	0	0	0	0	95365000	0
ESSWPNHTFNGVTVSCSHR	19	2200.97	HA;HA_3	2;3;4	1.16e-28	206.7	0	295880000	130480000	354020000	98709000	73501000
FHDLNVKNLYEK	12	1518.78	HA;HA_3	2;3	0.014073	77.062	72247000	0	0	0	0	0
FIDYEELR	8	1083.52	HA;HA_3	2	0.0047005	152.39	0	572170000	251670000	1032100000	167290000	9526800
FIDYEELREQLSSVSSLER	19	2299.13	HA;HA_3	2;3	2.67e-35	277.94	0	0	0	99575000	0	272770000
FIDYEELREQLSSVSSLERFEIFPK	25	3060.54	HA;HA_3	4	0.011977	61.602	199190000	0	0	0	0	0
FTAVGKEFNNLEK	13	1495.77	HA;HA_3	2;3	6.12e-06	123.67	13450000	0	0	0	0	0
FTPEIAAR	8	903.481	HA;HA_3	2	0.011866	116.54	1780700000	17903000000	11535000000	0	3215700000	2767800000
FTPEIAARPK	10	1128.63	HA;HA_3	2;3	0.0028802	114.64	11235000000	17862000000	0	41644000000	6864000000	10643000000
FTPEIAARPKVK	12	1355.79	HA;HA_3	3	0.051595	73.632	0	0	0	0	0	0
GACYPGDFIDYEELR	15	1803.78	HA;HA_3	2	3.15e-05	112.94	0	172790000	76216000	350470000	64796000	0
GCFEFYHK	8	1086.46	HA;HA_3	2	0.019232	117.17	0	0	0	699020000	0	0
GFESGIITSNASMHECNTK	19	2081.91	HA;HA_3	2	5.89e-06	113.53	0	59353000	0	0	0	0
GFLDIWTYNAELLVLLENER	20	2407.24	HA;HA_3	2	2.04e-19	171.76	0	11884000	0	0	0	0
GIAPLQLGK	9	895.549	HA;HA_3	1;2	0.00013224	129.39	10456000000	17679000000	121160000	24693000000	8744200000	6885800000
GKSSFYRNLLWLTK	14	1711.94	HA;HA_3	2	0.067668	70.089	20661000	0	0	0	0	0
GKSSFYRNLLWLTKKGDSYPK	21	2487.33	HA;HA_3	5	0.023748	63.869	55755000	0	0	0	0	0
GNAYVSVASSNYNR	14	1500.7	HA;HA_3	2	5.53e-13	209.21	75540000	438300000	96638000	135030000	73789000	93137000
GNAYVSVASSNYNRR	15	1656.8	HA;HA_3	2;3	1.49e-10	164.9	167010000	183310000	0	231020000	102710000	90336000
GNGCFEFYHK	10	1257.52	HA;HA_3	2	0.0048495	104.01	0	0	0	126150000	0	0
GNLIAPWYAFALSR	14	1577.84	HA;HA_3	2	3.86e-05	117.45	0	35300000	0	12240000	10091000	58505000
GNPECDSLLPAR	12	1327.62	HA;HA_3	2	0.0042671	88.496	0	41319000	0	0	0	0
GSINSNLPFQNIHPVTIGECPK	22	2421.21	HA;HA_3	3	4.06e-08	118.35	0	125700000	43459000	106140000	0	0
GVTVSCSHR	9	1001.47	HA;HA_3	2;3	0.001908	159.04	212480000	365700000	41233000	449080000	0	24756000
GVTVSCSHRGK	11	1186.59	HA;HA_3	2	0.015106	83.948	6727500	0	0	0	0	0
GWLLGNPECDSLLPAR	16	1796.89	HA;HA_3	2	4.45e-07	128.85	0	20905000	0	0	0	0
GWYGYHHQNEQGSGYAADQK	20	2294.97	HA;HA_3	2;3;4	3.72e-51	261.58	119050000	656960000	0	249510000	420480000	301740000
GYHHQNEQGSGYAADQK	17	1888.81	HA;HA_3	3	5.53e-05	92.575	0	0	0	0	0	3000000
HHQNEQGSGYAADQK	15	1668.72	HA;HA_3	3	0.0070264	80.706	0	20260000	0	0	0	0
HQNEQGSGYAADQK	14	1531.67	HA;HA_3	2	0.05518	66.267	0	0	4017300	0	4573100	0
IAPLQLGK	8	838.528	HA;HA_3	2	0.015692	111.28	13877000	0	22590000	0	0	0
IAPWYAFALSR	11	1293.69	HA;HA_3	2	0.018789	85.807	0	15613000	0	0	0	0
IHPVTIGECPK	11	1249.65	HA;HA_3	3	0.0035976	75.652	0	109100000	26856000	0	0	0
IHPVTIGECPKYVR	14	1667.88	HA;HA_3	3	0.010042	78.486	11588000	0	0	0	0	0
INSNLPFQNIHPVTIGECPK	20	2277.16	HA;HA_3	3	7.03e-08	120.4	0	65844000	38924000	0	0	0
ITGWLLGNPECDSLLPAR	18	2011.02	HA;HA_3	2	5.8e-17	172.09	0	41846000	0	0	0	5694300
IVETPNSENGACYPGDFIDYEELR	24	2787.23	HA;HA_3	2;3	1.7e-27	180.49	0	156850000	143450000	0	0	0
IWTYNAELLVLLENER	16	1975.04	HA;HA_3	2;3	7.33e-11	162.29	0	42349000	0	0	0	0
KGDSYPKLTNSYVNNK	16	1826.92	HA;HA_3	2;3	1.02e-12	197.19	1382400000	0	0	0	0	0
KGDSYPKLTNSYVNNKGK	18	2012.03	HA;HA_3	2;3	1.14e-05	145.1	302080000	0	0	0	0	0
KGIAPLQLGK	10	1023.64	HA;HA_3	2;3	0.0013306	136.75	0	84818000	55151000	0	0	118870000
KLTNSYVNNK	10	1179.62	HA;HA_3	2	0.028532	76.345	0	0	4565400	0	0	0
KNVAVTHSVNLLEDR	15	1693.91	HA;HA_3	2	0.0061039	101.32	0	0	0	0	38877000	0
KVDDGFLDIWTYNAELLVLLENER	24	2864.46	HA;HA_3	2;3;4	3.07e-41	271.31	606240000	5913700000	0	75847000	86865000	40146000
LDFHDLNVK	9	1099.57	HA;HA_3	2	0.010051	125.98	0	828390000	0	220290000	0	111410000
LGNPECDSLLPAR	13	1440.7	HA;HA_3	2	0.00056229	104.52	14186000	34422000	0	0	0	0
LIAPWYAFALSR	12	1406.77	HA;HA_3	2	2.99e-05	166.34	26783000	278970000	27598000	181260000	0	0
LKGIAPLQLGK	11	1136.73	HA;HA_3	2;3	0.00023017	151.97	6695100000	11498000000	4619700000	32974000000	16500000000	8998800000
LLEDRHNGK	9	1080.57	HA;HA_3	2;3	0.010017	105.57	2252900	0	0	0	0	4865000
LLGNPECDSLLPAR	14	1553.79	HA;HA_3	2	5.84e-07	152.27	59658000	996220000	567110000	0	0	45780000
LLVLLENER	9	1097.64	HA;HA_3	2	0.0013715	170.66	0	31070000	7728800	0	0	26381000
LNREKIDGVK	10	1170.67	HA;HA_3	2	0.019716	83.783	8277800	0	0	0	0	0
LNVKNLYEK	9	1119.63	HA;HA_3	2	0.085323	69.375	34061000	0	0	0	0	0
LNVKNLYEKVK	11	1346.79	HA;HA_3	3	0.001427	111.63	28614000	0	0	0	0	0
LPFQNIHPVTIGECPK	16	1848.96	HA;HA_3	2	0.072999	84.169	0	0	0	0	35280000	0
LRMVTGLR	8	944.559	HA;HA_3	2	0.0045839	163.2	1322900000	0	0	0	0	0
LRMVTGLRNIPSIQYR	16	1916.08	HA;HA_3	3;4	4.97e-05	110.12	33744000	0	0	0	0	0
LSSVSSLER	9	976.519	HA;HA_3	2	0.0020134	156.75	0	60224000	15567000	0	0	0
LTNSYVNNK	9	1051.53	HA;HA_3	2	0.0013874	170.32	5914800000	11794000000	25306000	20354000000	1474100000	38796000
LTNSYVNNKGK	11	1236.65	HA;HA_3	2;3	1.79e-06	186.41	3378700000	33121000	6805200	2632200000	0	435930000
LVLLENER	8	984.56	HA;HA_3	2	0.0085639	127.12	0	58562000	26731000	41809000	0	0
MNTQFTAVGK	10	1095.54	HA;HA_3	2	0.00023073	168.27	4967100000	59029000000	20694000000	39191000000	28443000000	18094000000
MNTQFTAVGKEFNNLEK	17	1969.96	HA;HA_3	2;3	3.82e-66	340.73	7676700000	835440000	0	35848000000	3334600000	10083000000
MNTQFTAVGKEFNNLEKR	18	2126.06	HA;HA_3	2;3;4	4.21e-54	326.57	8821200000	0	0	19433000000	270780000	3422800000
MNTQFTAVGKEFNNLEKRMENLNK	24	2855.41	HA;HA_3	3;4;5	1.54e-27	181.69	835120000	0	0	0	0	0
MNTQFTAVGKEFNNLEKRMENLNKK	25	2983.5	HA;HA_3	4;5	1.29e-15	153.77	72039000	0	0	0	0	0
MVTGLRNIPSIQYR	14	1646.89	HA;HA_3	2;3	8.25e-09	158.56	1149500000	62841000	0	215370000	0	0
NAELLVLLENER	12	1411.77	HA;HA_3	2;3	1.92e-36	289.18	0	1185800000	0	53905000	54614000	309200000
NAYVSVASSNYNR	13	1443.67	HA;HA_3	2	5.79e-52	291.52	0	175220000	0	0	97269000	16268000
NAYVSVASSNYNRR	14	1599.78	HA;HA_3	2;3	7e-07	144.1	39744000	129730000	0	0	0	0
NECMESVR	8	1023.41	HA;HA_3	2	0.0054281	144.38	0	249810000	0	99638000	0	0
NEQGSGYAADQK	12	1266.55	HA;HA_3	2	0.010624	85.958	0	0	0	0	0	2956600
NGACYPGDFIDYEELR	16	1917.82	HA;HA_3	2	2.38e-05	112.51	0	27477000	0	0	0	0
NGTYDYPKYSEESKLNR	17	2062.96	HA;HA_3	3;4	1.04e-17	144.33	232600000	0	0	0	0	0
NGVTVSCSHR	10	1115.51	HA;HA_3	2	2.54e-05	181.55	0	19688000	1496100	0	0	0
NIHPVTIGECPK	12	1363.69	HA;HA_3	2	0.0012303	109.16	0	36300000	0	0	0	0
NIPSIQYR	8	989.529	HA;HA_3	2	0.0018675	143.37	208710000	23873000000	13561000000	220050000	0	0
NLIAPWYAFALSR	13	1520.81	HA;HA_3	2	0.0099559	83.397	0	0	0	0	0	7238000
NLLWLTKK	8	1014.62	HA;HA_3	2	0.011045	119.17	820260000	0	0	4109700000	0	0
NLLWLTKKGDSYPK	14	1661.91	HA;HA_3	2;3;4	2.35e-05	142.97	449000000	0	0	143080000	0	0
NLYEKVKSQLK	11	1348.77	HA;HA_3	2	0.00010188	190.96	36299000	0	0	0	0	0
NLYEKVKSQLKNNAK	15	1775.99	HA;HA_3	2;3;4	9.61e-29	246.51	1108100000	0	0	0	0	0
NPECDSLLPAR	11	1270.6	HA;HA_3	2	0.0031843	101.11	0	26358000	0	0	0	0
NTQFTAVGK	9	964.498	HA;HA_3	2	0.011696	103.35	0	0	86993000	0	0	305730000
NTQFTAVGKEFNNLEK	16	1838.92	HA;HA_3	2;3	6.88e-29	241.56	39188000	0	0	0	0	265040000
NTQFTAVGKEFNNLEKR	17	1995.02	HA;HA_3	2;3;4	2.61e-27	183.7	37030000	0	0	0	0	380870000
NVAVTHSVNLLEDR	14	1565.82	HA;HA_3	2;3	1.6e-17	253.79	1155600000	45141000000	24223000000	45985000000	41185000000	8970800000
NVAVTHSVNLLEDRHNGK	18	2002.03	HA;HA_3	2;3;4	1.59e-80	382.43	5121400000	3320400000	158180000	33232000000	1594700000	5074200000
NVAVTHSVNLLEDRHNGKLCK	21	2403.24	HA;HA_3	2;3;4;5	2.23e-29	233.02	4233900000	0	0	5103900000	0	458140000
PECDSLLPAR	10	1156.55	HA;HA_3	2	0.0009914	146.69	0	157380000	45444000	360970000	184650000	41628000
PGDTIIFEATGNLIAPWYAFALSR	24	2622.35	HA;HA_3	3	4.54e-09	130.83	11844000	0	0	0	0	0
PKVKDQHGR	9	1063.59	HA;HA_3	2	0.0055679	121.73	0	0	0	72832000	0	0
PVTIGECPK	9	999.506	HA;HA_3	2	0.020167	92.439	0	77010000	0	0	40258000	0
PVTIGECPKYVR	12	1417.74	HA;HA_3	3	0.010743	85.813	12688000	0	0	0	0	0
QLSSVSSLER	10	1104.58	HA;HA_3	2	0.0010663	144.5	0	0	24202000	0	0	0
QNEQGSGYAADQK	13	1394.61	HA;HA_3	2	0.051444	68.069	0	0	3538200	0	0	0
QNIHPVTIGECPK	13	1491.75	HA;HA_3	2	0.0015369	117.02	0	80706000	28077000	0	0	8096600
REQLSSVSSLER	12	1389.72	HA;HA_3	3	0.0049782	76.728	0	0	0	0	0	20268000
RFTPEIAAR	9	1059.58	HA;HA_3	2;3	4.97e-14	235.65	1698700000	30852000000	19651000000	12772000000	3433900000	1916600000
RFTPEIAARPK	11	1284.73	HA;HA_3	2;3;4	0.00022618	167.09	2109800000	10190000000	5102200000	10058000000	9540000000	1296300000
RFTPEIAARPKVK	13	1511.89	HA;HA_3	3	0.012491	79.614	0	0	0	142630000	0	0
RFTPEIAARPKVKDQHGR	18	2105.16	HA;HA_3	4;5	4.57e-16	132.47	106410000	0	0	0	0	0
RMENLNKK	8	1031.55	HA;HA_3	2;3	0.016153	110.81	1207400000	1490800000	38589000	2541200000	180360000	0
RNIPSIQYR	9	1145.63	HA;HA_3	2	0.028475	88.136	0	23455000	0	0	0	0
RNLLWLTK	8	1042.63	HA;HA_3	2	0.04417	101.28	11082000	0	0	0	0	103530000
SEESKLNR	8	961.483	HA;HA_3	2	0.0062475	135.35	0	0	0	1005900000	0	3212900
SENGACYPGDFIDYEELR	18	2133.89	HA;HA_3	2	1.7e-18	187.97	0	98730000	60000000	126280000	16537000	0
SGYAADQK	8	838.382	HA;HA_3	2	0.065297	84.568	0	0	0	0	0	3813700
SINSNLPFQNIHPVTIGECPK	21	2364.19	HA;HA_3	3	0.00099729	88.09	41829000	0	20854000	94042000	55726000	25252000
SINSNLPFQNIHPVTIGECPKYVR	24	2782.42	HA;HA_3	4	0.0004636	88.79	20866000	0	0	0	0	0
SNGNAYVSVASSNYNR	16	1701.77	HA;HA_3	2	9.98e-13	181.98	0	115210000	18833000	0	0	0
SNLPFQNIHPVTIGECPK	18	2050.03	HA;HA_3	2;3	7.47e-22	235.35	147910000	180840000	63502000	874220000	65647000	70462000
SNLPFQNIHPVTIGECPKYVR	21	2468.26	HA;HA_3	4	0.0028691	78.708	65044000	0	0	0	0	0
SQLKNNAK	8	901.498	HA;HA_3	2	0.0045725	145.34	0	24409000	0	1241800000	11354000	100580000
SQLKNNAKEIGNGCFEFYHK	20	2383.14	HA;HA_3	3;4	7.51e-05	70.917	295320000	0	0	0	0	0
SSFYRNLLWLTK	12	1526.82	HA;HA_3	2;3	0.0019266	115.29	1055800000	40257000	0	0	0	0
SSFYRNLLWLTKKGDSYPK	19	2302.21	HA;HA_3	4	0.060834	56.529	54750000	0	0	0	0	0
SSVSSLER	8	863.435	HA;HA_3	2	0.0092503	113.41	0	27837000	0	0	20010000	0
STDTVDTIFEK	11	1254.6	HA;HA_3	2	0.014746	97.277	0	0	0	0	85944000	0
STKLRMVTGLR	11	1260.73	HA;HA_3	3	0.0068522	92.247	89804000	0	0	0	0	0
STQNAINGITNK	12	1259.65	HA;HA_3	2;3	7.89e-05	179.09	2008500000	10943000000	12656000000	29709000000	3978400000	4554500000
SVNLLEDR	8	944.493	HA;HA_3	2	0.007579	130.27	0	422870000	1214100000	0	280080000	34668000
TAVGKEFNNLEKR	13	1504.8	HA;HA_3	3	0.0016778	100.22	0	0	0	0	0	52274000
TFNGVTVSCSHR	12	1363.63	HA;HA_3	2	0.048183	74.841	0	0	0	0	0	0
TIFEKNVAVTHSVNLLEDR	19	2184.15	HA;HA_3	3	3.71e-12	137.05	27619000	0	0	0	0	0
TIFEKNVAVTHSVNLLEDRHNGK	23	2620.37	HA;HA_3	4	1.34e-27	187.19	65833000	0	0	0	0	0
TIIFEATGNLIAPWYAFALSR	21	2353.25	HA;HA_3	2	2.49e-19	170.22	35051000	0	0	0	0	0
TLDFHDLNVK	10	1200.61	HA;HA_3	1;2;3	2.92e-05	179.81	1402300000	11614000000	18105000000	44752000000	27967000000	10152000000
TLDFHDLNVKNLYEK	15	1847.94	HA;HA_3	2;3;4	3.41e-72	314.29	6181500000	111910000	0	8931900000	159290000	3953600000
TLDFHDLNVKNLYEKVK	17	2075.11	HA;HA_3	2;3;4	2.92e-14	181.26	1767300000	0	0	46049000	0	0
TLDFHDLNVKNLYEKVKSQLK	21	2531.37	HA;HA_3	3;4;5	6.41e-08	117.31	196230000	0	0	0	0	0
TLDFHDLNVKNLYEKVKSQLKNNAK	25	2958.59	HA;HA_3	3;4;5;6	2.12e-28	188.69	1007500000	0	0	0	0	0
TNSYVNNK	8	938.446	HA;HA_3	2	0.019223	107.67	0	0	0	0	0	10426000
TPEIAARPK	9	981.561	HA;HA_3	2	0.034406	85.064	0	0	0	606500000	0	0
TPQGSINSNLPFQNIHPVTIGECPK	25	2747.37	HA;HA_3	3	1.56e-28	189.88	0	196480000	60022000	136560000	0	0
TQFTAVGKEFNNLEK	15	1724.87	HA;HA_3	2;3	1.52e-21	242.79	37810000	0	0	165940000	0	106020000
TQFTAVGKEFNNLEKR	16	1880.97	HA;HA_3	3	4.39e-11	166.9	57279000	0	0	95996000	0	0
TQNAINGITNK	11	1172.61	HA;HA_3	2	0.01434	99.788	0	63285000	20207000	0	0	0
TVDTIFEK	8	951.491	HA;HA_3	1	0.093146	77.318	0	219640000	0	0	0	0
TYNAELLVLLENER	14	1675.88	HA;HA_3	2;3	7.97e-07	165.58	0	0	0	0	0	19958000
VAVTHSVNLLEDR	13	1451.77	HA;HA_3	2;3	4.31e-24	244	0	1773700000	650190000	227270000	349320000	100600000
VDDGFLDIWTYNAELLVLLENER	23	2736.36	HA;HA_3	2;3	9.09e-28	242.19	17584000	1060800000	0	0	34550000	0
VKSQLKNNAK	10	1128.66	HA;HA_3	2;3	0.00036021	186.78	10889000	7089300	0	1298800000	0	200780000
VSVASSNYNR	10	1095.53	HA;HA_3	2	2e-16	244.76	0	178990000	274970000	120350000	11200000	11777000
VSVASSNYNRR	11	1251.63	HA;HA_3	2;3	0.00048741	154.35	0	44857000	14235000	0	0	66501000
VTHSVNLLEDR	11	1281.67	HA;HA_3	2	0.00021375	116.13	0	0	0	0	0	0
VTVSCSHR	8	944.45	HA;HA_3	2	9.48e-06	155.51	0	0	0	0	0	0
WLLGNPECDSLLPAR	15	1739.87	HA;HA_3	2	2.32e-10	159.94	0	46999000	0	0	12697000	0
YEELREQLSSVSSLER	16	1923.95	HA;HA_3	2;3	9.29e-22	220.99	29761000	82162000	0	407380000	0	82797000
YHHQNEQGSGYAADQK	16	1831.79	HA;HA_3	3	1.5e-09	105.17	0	18378000	0	0	0	0
YPGDFIDYEELR	12	1515.69	HA;HA_3	2	9.44e-05	134.57	0	0	39143000	79454000	17003000	0
YPGDFIDYEELREQLSSVSSLER	23	2731.3	HA;HA_3	3	9.36e-09	129.32	0	0	0	0	0	9756500
YPKYSEESK	9	1129.53	HA;HA_3	2	0.043759	80.219	15294000	0	0	0	0	0
YPKYSEESKLNR	12	1512.76	HA;HA_3	2;3	0.00082248	135.55	150850000	0	0	0	0	0
YSEESKLNR	9	1124.55	HA;HA_3	2;3	4.88e-06	209.58	13242000000	85541000	0	37869000000	59832000	8947400000
YSEESKLNREK	11	1381.68	HA;HA_3	2;3	7.7e-07	212.03	600410000	0	0	50437000	0	0
AAEAMDIASQAR	12	1232.58	M1;M_2	2	9.37e-05	135.55	13450000	270440000	21101000	0	0	19094000
AEAMDIASQAR	11	1161.54	M1;M_2	2	0.0006227	123.86	93762000	0	0	0	0	29223000
AGALASCMGLIYNR	14	1495.73	M1;M_2	2	8.87e-09	175.73	0	79083000	0	0	0	0
AGLKDDLLENLQAYQK	16	1817.95	M1;M_2	2;3	1.88e-10	199.15	0	198060000	50702000	0	140700000	24037000
AGLKDDLLENLQAYQKR	17	1974.05	M1;M_2	3	1.12e-17	175.27	41932000	0	0	0	0	0
AGSSEQAAEAMDIASQAR	18	1791.81	M1;M_2	2;3	3.71e-54	280.91	120600000	2120200000	2797000000	1211500000	976380000	306760000
AKEIALSYSAGALASCMGLIYNR	23	2458.23	M1;M_2	3	0.018509	59.614	32189000	0	0	0	0	0
ALASCMGLIYNR	12	1367.67	M1;M_2	2	6.84e-05	156.51	11331000	301720000	12034000	0	0	66782000
ALNGNGDPNNMDK	13	1358.59	M1;M_2	2	6.78e-05	124.67	0	202800000	21894000	0	0	15886000
AMDIASQAR	9	961.465	M1;M_2	2	0.0042938	129.47	17078000	91745000	0	0	0	0
AMEQMAGSSEQAAEAMDIASQAR	23	2382.03	M1;M_2	2;3;4	3.43e-147	382.37	75935000000	134420000000	28805000000	132230000000	84551000000	31335000000
ASCMGLIYNR	10	1183.55	M1;M_2	2	0.0020447	125.81	0	94488000	0	0	73624000	2353500000
ATCEQIADSQHR	12	1414.63	M1;M_2	2;3	2.42e-07	230.06	0	280590000	49852000	0	26553000	28619000
AVTTEVAFGLVCATCEQIADSQHR	24	2662.25	M1;M_2	3;4	1.72e-27	174.71	48045000	491780000	0	0	0	61364000
CEQIADSQHR	10	1242.54	M1;M_2	2;3	0.0024895	119.86	0	26245000	5996500	0	5225000	1530300
CMGLIYNR	8	1025.48	M1;M_2	2	0.0045843	163.41	0	4701800000	773740000	0	823330000	188610000
DDLLENLQAYQK	12	1448.71	M1;M_2	2;3	1.37e-06	178.22	25852000	3752900000	752470000	2530100000	3624100000	347240000
DDLLENLQAYQKR	13	1604.82	M1;M_2	2;3	7.83e-24	237.36	37582000	0	0	703730000	0	70666000
DLEVLMEWLK	10	1274.66	M1;M_2	2	0.0024678	120.15	0	58663000	0	41202000	4872200	0
DLLENLQAYQK	11	1333.69	M1;M_2	2	0.00026088	138.4	63952000	195560000	0	783460000	69712000	28638000
DLLENLQAYQKR	12	1489.79	M1;M_2	2;3	4.28e-20	239.6	1028100000	0	0	333340000	0	20686000
DPNNMDKAVK	10	1130.54	M1;M_2	2	0.0033065	112.3	49443000	0	0	0	0	5025400
EAMDIASQAR	10	1090.51	M1;M_2	2	0.00073762	154.12	34812000	93473000	0	0	89273000	0
EIALSYSAGALASCMGLIYNR	21	2259.1	M1;M_2	2;3;4	5.86e-156	390.09	9614200000	26448000000	3106100000	20414000000	1930700000	7959400000
EITFHGAK	8	901.466	M1;M_2	1;2	0.0038831	122.5	0	8301500000	0	0	5747600000	8609600000
ENLQAYQK	8	992.493	M1;M_2	2	0.1014	74.415	0	0	0	0	80499000	0
ENLQAYQKR	9	1148.59	M1;M_2	2	0.00038865	187.34	53724000	0	0	0	0	0
EQAAEAMDIASQAR	14	1489.68	M1;M_2	2	4.69e-18	228.06	55637000	116090000	0	0	53831000	0
EQIADSQHR	9	1082.51	M1;M_2	2	0.0071229	113.71	70556000	29770000	18386000	46040000	27458000	4882500
EQMAGSSEQAAEAMDIASQAR	21	2179.95	M1;M_2	2;3	8.17e-104	346.87	49809000	106100000	266380000	208050000	105810000	119900000
EVAFGLVCATCEQIADSQHR	20	2290.05	M1;M_2	3	5.53e-29	153.21	0	39884000	0	0	0	0
FGLVCATCEQIADSQHR	17	1990.9	M1;M_2	3	1.07e-53	204.17	21701000	79977000	0	0	0	0
FVQNALNGNGDPNNMDK	17	1846.83	M1;M_2	2;3	5.12e-66	294.69	4434500000	12580000000	28445000	16447000000	12175000000	8421300000
FVQNALNGNGDPNNMDKAVK	20	2145.03	M1;M_2	2;3;4	1.63e-62	288.77	12191000000	174840000	0	2562700000	0	1376300000
FVQNALNGNGDPNNMDKAVKLYR	23	2577.28	M1;M_2	2;3;4	3.04e-27	179.58	3945400000	0	0	75358000	0	0
FVQNALNGNGDPNNMDKAVKLYRK	24	2705.37	M1;M_2	3;4;5	2.69e-19	128.38	653380000	0	0	0	0	0
GAKEIALSYSAGALASCMGLIYNR	24	2515.26	M1;M_2	3	2.63e-08	114.63	57159000	0	0	0	0	0
GALASCMGLIYNR	13	1424.69	M1;M_2	2	7.2e-12	198.58	0	209510000	0	0	0	0
GAVTTEVAFGLVCATCEQIADSQHR	25	2719.27	M1;M_2	3	2.95e-20	168.84	0	197090000	37419000	0	0	35905000
GDPNNMDKAVK	11	1187.56	M1;M_2	2	0.017702	81.338	352090000	0	0	0	0	11426000
GDPNNMDKAVKLYR	14	1619.81	M1;M_2	3	0.00015844	89.231	70722000	0	0	0	0	0
GDPNNMDKAVKLYRK	15	1747.9	M1;M_2	3	0.00026027	82.102	28830000	0	0	0	0	0
GKNTDLEVLMEWLK	14	1674.87	M1;M_2	3	0.005973	66.246	0	0	0	0	0	5102700
GLKDDLLENLQAYQK	15	1746.92	M1;M_2	2;3	2.13e-21	269.93	8429100	265280000	0	85395000	146630000	45278000
GLVCATCEQIADSQHR	16	1843.83	M1;M_2	2;3	2.17e-10	178.53	0	0	72528000	0	0	120960000
GNGDPNNMDK	10	1060.42	M1;M_2	2	0.0026156	118.18	23604000	85403000	0	88629000	96294000	0
GNGDPNNMDKAVK	13	1358.62	M1;M_2	2;3	0.00010284	119.53	608910000	0	0	0	0	0
GNGDPNNMDKAVKLYR	16	1790.87	M1;M_2	3;4	8.07e-09	125.22	52519000	0	0	0	0	0
GSSEQAAEAMDIASQAR	17	1720.77	M1;M_2	2;3	5.12e-18	184.96	76720000	771870000	0	111810000	381830000	14868000
GTHPSSSAGLKDDLLENLQAYQKR	24	2627.33	M1;M_2	3	1.46e-08	123.32	43178000	0	0	0	0	0
HENRMVLASTTAK	13	1456.75	M1;M_2	2;3	7.25e-12	205.12	16753000000	83441000	0	153650000	0	0
HPSSSAGLKDDLLENLQAYQK	21	2313.16	M1;M_2	3	6.45e-20	172.66	0	74508000	0	0	0	0
IGTHPSSSAGLK	12	1153.61	M1;M_2	2	0.016362	78.939	0	33883000	0	0	0	0
KAMEQMAGSSEQAAEAMDIASQAR	24	2510.12	M1;M_2	3	2.53e-27	174.25	0	0	0	0	94807000	0
KDDLLENLQAYQK	13	1576.81	M1;M_2	2;3	2.09e-06	148.78	14045000	0	0	0	0	14895000
KDDLLENLQAYQKR	14	1732.91	M1;M_2	2;3	2.03e-24	239.48	177880000	0	0	0	0	33561000
KEIALSYSAGALASCMGLIYNR	22	2387.2	M1;M_2	3	1.18e-12	135.98	26161000	0	0	0	0	5308000
KLKREITFHGAK	12	1426.84	M1;M_2	2	0.092074	71.555	29574000	0	0	0	0	0
KNTDLEVLMEWLK	13	1617.84	M1;M_2	3	0.00068596	109.44	4688000	18141000	0	0	0	0
KREITFHGAK	10	1185.66	M1;M_2	3	0.0014156	114.89	0	0	0	0	0	50559000
KTRPILSPLTK	11	1252.79	M1;M_2	3	0.042376	71.085	0	34594000	0	0	0	0
LASCMGLIYNR	11	1296.63	M1;M_2	2	0.0066093	92.491	0	50711000	0	0	0	0
LEDVFAGKNTDLEVLMEWLK	20	2349.19	M1;M_2	2;3	3.08e-51	296.23	29207000000	214250000	0	5192000000	23408000	2281000000
LENLQAYQK	9	1105.58	M1;M_2	2	0.0052455	123.69	0	41171000	0	0	30695000	0
LENLQAYQKR	10	1261.68	M1;M_2	2;3	0.0017428	126.41	60830000	0	0	0	0	0
LEVLMEWLK	9	1159.63	M1;M_2	2	0.006869	114.28	96985000	220580000	27634000	217210000	22634000	63407000
LEVLMEWLKTRPILSPLTK	19	2266.31	M1;M_2	3	0.03571	66.152	17325000	0	0	0	0	0
LKDDLLENLQAYQK	14	1689.89	M1;M_2	2;3	1.88e-12	234.92	0	796340000	8872200	0	290400000	52112000
LKDDLLENLQAYQKR	15	1845.99	M1;M_2	3;4	2.22e-10	145.79	204470000	0	0	0	0	0
LKREITFHGAK	11	1298.75	M1;M_2	3	0.061766	66.538	568410000	0	0	0	0	0
LLENLQAYQK	10	1218.66	M1;M_2	2	0.00049033	161.02	78622000	0	34784000	618760000	363340000	33132000
LLENLQAYQKR	11	1374.76	M1;M_2	2;3	1.92e-09	198.58	756560000	0	0	295610000	0	0
LSYSAGALASCMGLIYNR	18	1945.94	M1;M_2	2	4.77e-08	127.34	8268300	25848000	0	0	0	0
LVCATCEQIADSQHR	15	1786.81	M1;M_2	2;3	4.76e-37	256.48	38633000	117690000	0	0	200310000	39018000
MAGSSEQAAEAMDIASQAR	19	1922.85	M1;M_2	2;3	2.53e-12	181.9	14351000	220800000	36693000	0	99445000	16846000
MDIASQAR	8	890.428	M1;M_2	2	0.027725	98.997	56955000	0	0	0	0	17450000
MEQMAGSSEQAAEAMDIASQAR	22	2310.99	M1;M_2	2	1.02e-12	176.04	31226000	0	0	0	0	0
MVLASTTAK	9	920.5	M1;M_2	2	0.0099549	107.29	8603300000	17718000000	489580000	54817000000	16795000000	1588300000
MVTTTNPLIR	10	1144.63	M1;M_2	2	0.0002674	167.24	0	1482200000	204150000	422080000	429270000	192300000
MVTTTNPLIRHENR	14	1680.87	M1;M_2	2;3;4	6.67e-09	147.26	173750000	0	0	0	0	0
NALNGNGDPNNMDK	14	1472.63	M1;M_2	2	0.071607	61.958	0	0	0	0	6365100	0
NGDPNNMDK	9	1003.4	M1;M_2	2	0.023508	90.709	0	39674000	0	0	72281000	0
NGDPNNMDKAVK	12	1301.6	M1;M_2	2	0.018533	76.282	13836000	0	0	0	0	0
NLQAYQKR	8	1019.55	M1;M_2	2	0.057828	86.866	0	0	0	0	0	2907200
NTDLEVLMEWLK	12	1489.75	M1;M_2	1;2;3	9.51e-20	225.01	7733400000	48565000000	29011000000	61891000000	28250000000	84130000000
NTDLEVLMEWLKTR	14	1746.9	M1;M_2	3	0.049431	54.501	0	0	0	0	4877900	0
NTDLEVLMEWLKTRPILSPLTK	22	2596.43	M1;M_2	2;3;4	1.36e-75	342.02	5837400000	53435000	0	0	41673000	0
PILSPLTK	8	867.543	M1;M_2	2	0.0045768	159.2	22494000	1306000000	344380000	207550000	426420000	96410000
PLIRHENR	8	1033.58	M1;M_2	2	0.0058545	139.68	132610000	0	0	0	0	0
PNNMDKAVK	9	1015.51	M1;M_2	1;2;3	0.00098219	177.7	7202000000	18768000	0	1856100000	26632000	82439000
PNNMDKAVKLYR	12	1447.76	M1;M_2	2;3	9.42e-06	167.12	2299600000	0	0	0	0	0
PNNMDKAVKLYRK	13	1575.86	M1;M_2	3	2.74e-06	134.61	406660000	0	0	0	0	0
PSSSAGLKDDLLENLQAYQK	20	2176.1	M1;M_2	2;3	1.54e-51	325.24	46518000	179420000	65344000	739410000	63058000	12895000
PSSSAGLKDDLLENLQAYQKR	21	2332.2	M1;M_2	3;4	2.38e-52	270.49	329710000	0	0	219880000	0	0
QAAEAMDIASQAR	13	1360.64	M1;M_2	2	7.88e-09	188.49	7944900	125050000	0	0	0	25870000
QMAGSSEQAAEAMDIASQAR	20	2050.9	M1;M_2	2;3	2.04e-18	155.98	0	58813000	0	0	32797000	8210300
QMVTTTNPLIR	11	1272.69	M1;M_2	2;3	1.58e-09	201.07	25779000000	81570000000	39462000000	49028000000	52336000000	29187000000
QMVTTTNPLIRHENR	15	1808.93	M1;M_2	2;3;4	4.88e-16	196.44	15411000000	262770000	11222000	168380000	273260000	45237000
QMVTTTNPLIRHENRMVLASTTAK	24	2711.42	M1;M_2	3;4;5	9.89e-10	133.47	490090000	0	0	0	0	0
REITFHGAK	9	1057.57	M1;M_2	2;3	0.0032451	138.06	838510000	2784800000	0	6400900000	595390000	179150000
RFVQNALNGNGDPNNMDK	18	2002.93	M1;M_2	2;3	2.15e-34	234.82	511540000	0	0	283050000	0	369680000
RFVQNALNGNGDPNNMDKAVK	21	2301.13	M1;M_2	2;3	6.9e-14	153.25	1686100000	0	0	141140000	0	95135000
RFVQNALNGNGDPNNMDKAVKLYR	24	2733.38	M1;M_2	3;4;5	1.64e-19	162.85	787540000	0	0	0	0	0
RMVLASTTAK	10	1076.6	M1;M_2	2	0.0031469	113.15	30988000	133900000	21002000	0	73235000	0
RPILSPLTK	9	1023.64	M1;M_2	2	0.0023966	150.27	0	1616100000	652580000	0	0	0
RQMVTTTNPLIR	12	1428.79	M1;M_2	2;3	2.07e-15	230.95	329060000	289320000	32367000	478390000	349740000	190170000
RQMVTTTNPLIRHENR	16	1965.03	M1;M_2	3;4	1.42e-06	117	165200000	0	0	0	0	0
RRFVQNALNGNGDPNNMDK	19	2159.03	M1;M_2	3;4	0.00079052	92.633	543840000	0	0	0	0	0
RRFVQNALNGNGDPNNMDKAVK	22	2457.23	M1;M_2	2;3;4;5	7.98e-05	94.632	1705300000	0	0	0	0	0
RTIGTHPSSSAGLK	14	1410.76	M1;M_2	3	0.00020596	111.12	0	0	18212000	0	0	0
SAGALASCMGLIYNR	15	1582.76	M1;M_2	2;3	3.2e-37	261.52	154740000	2134800000	67542000	396250000	218450000	719500000
SAGLKDDLLENLQAYQK	17	1904.98	M1;M_2	2;3	7.33e-35	249.04	0	58474000	42677000	96537000	95058000	36557000
SAGLKDDLLENLQAYQKR	18	2061.09	M1;M_2	3	1.68e-08	99.127	94527000	0	0	0	0	0
SCMGLIYNR	9	1112.51	M1;M_2	2	0.044799	81.297	0	44759000	0	0	0	17259000
SEQAAEAMDIASQAR	15	1576.72	M1;M_2	2	2.57e-28	237.08	62595000	178130000	0	0	131850000	31118000
SHRQMVTTTNPLIR	14	1652.88	M1;M_2	2;3;4	1.86e-17	245.92	9763300000	215870000	0	979300000	0	527370000
SHRQMVTTTNPLIRHENR	18	2189.12	M1;M_2	3;4;5	2.3e-16	167.35	4338400000	0	0	0	0	0
SSAGLKDDLLENLQAYQK	18	1992.02	M1;M_2	2;3	2.14e-27	265.12	0	526340000	372100000	86075000	324700000	61474000
SSEQAAEAMDIASQAR	16	1663.75	M1;M_2	2;3	4.74e-22	296.37	303100000	3053500000	0	149300000	361420000	206430000
SSSAGLKDDLLENLQAYQKR	20	2235.15	M1;M_2	3;4	1e-07	114.55	117280000	0	0	0	0	0
SYSAGALASCMGLIYNR	17	1832.85	M1;M_2	2	1.72e-21	197.31	0	90782000	0	0	0	110710000
TCEQIADSQHR	11	1343.59	M1;M_2	2;3	0.00026201	160.59	24072000	95971000	4460500	0	10453000	3185200
TDLEVLMEWLK	11	1375.71	M1;M_2	2;3	0.00011158	188.04	0	5100100000	264890000	2405800000	529040000	760370000
THPSSSAGLKDDLLENLQAYQK	22	2414.21	M1;M_2	3;4	1.88e-05	107.33	0	594230000	0	0	336340000	113130000
THPSSSAGLKDDLLENLQAYQKR	23	2570.31	M1;M_2	3;4	2.88e-38	212.18	209610000	0	0	0	0	0
TIGTHPSSSAGLK	13	1254.66	M1;M_2	2;3	6.66e-07	166.69	405800000	4577200000	8881800000	5513000000	672420000	335990000
TIGTHPSSSAGLKDDLLENLQAYQK	25	2685.36	M1;M_2	2;3;4;5	3.24e-114	402.3	13177000000	78283000000	39751000000	113350000000	75366000000	37381000000
TRPILSPLTK	10	1124.69	M1;M_2	1;2;3	1.73e-24	211.78	13852000000	1870800000	27238000000	7049600000	50566000000	17202000000
TTTNPLIRHENR	12	1450.76	M1;M_2	2	0.0038089	94.297	14341000	0	0	0	0	0
VCATCEQIADSQHR	14	1673.72	M1;M_2	2;3	1.09e-17	215.87	0	86173000	97613000	0	10148000	67814000
VFAGKNTDLEVLMEWLK	17	1992.04	M1;M_2	2;3	6.21e-08	167.22	112170000	0	0	0	0	0
VTTEVAFGLVCATCEQIADSQHR	23	2591.21	M1;M_2	3	4.14e-13	145.02	0	46292000	0	0	0	0
VTTTNPLIR	9	1013.59	M1;M_2	2	0.0031872	138.9	51578000	313870000	686240000	715150000	85518000	151310000
YSAGALASCMGLIYNR	16	1745.82	M1;M_2	2	1.98e-16	202.65	0	42313000	0	0	0	0
AEIAQRLEDVFAGK	14	1545.82	M1;M_2;M4	2;3	7.86e-07	147.33	3692400000	74394000	0	14541000000	296260000	6312800000
GPLKAEIAQR	10	1081.62	M1;M_2;M4	2	0.0063376	96.027	0	0	0	0	0	6932000
LEDVFAGK	8	877.455	M1;M_2;M4	1;2	0.022384	107.32	3658500000	1270000000	816000000	0	36753000000	0
LLTEVETYVLSIVPSGPLK	19	2057.17	M1;M_2;M4	2;3	2.7e-44	260.19	0	0	28358000	65772000	21831000	22536000
LLTEVETYVLSIVPSGPLKAEIAQR	25	2725.53	M1;M_2;M4	3	0.00028835	89.946	20338000	0	0	0	0	4196200
LTEVETYVLSIVPSGPLK	18	1944.08	M1;M_2;M4	2;3	9.41e-09	122.64	0	25038000	0	17341000	2239400	0
MSLLTEVETYVLSIVPSGPLK	21	2275.24	M1;M_2;M4	2;3	2.14e-51	260.15	36444000	227760000	51297000	350960000	131750000	157790000
PLKAEIAQR	9	1024.6	M1;M_2;M4	2	0.039447	82.452	0	0	0	0	0	9181500
RLEDVFAGK	9	1033.56	M1;M_2;M4	2	0.0056735	121.09	0	507980000	84034000	375090000	311550000	0
RMGVQMQR	8	1004.5	M1;M_2;M4	2;3	1.7e-21	206.51	8880700000	15085000000	0	37493000000	0	2739700000
SIVPSGPLKAEIAQR	15	1564.89	M1;M_2;M4	2;3	0.00012974	96.64	28563000	0	0	0	0	61140000
SLLTEVETYVLSIVPSGPLK	20	2144.2	M1;M_2;M4	2;3	8.01e-103	347.46	7822600000	23014000000	10362000000	27847000000	7968300000	21377000000
TYVLSIVPSGPLK	13	1372.8	M1;M_2;M4	2	0.001025	106.29	0	41018000	18385000	101950000	23892000	27211000
VETYVLSIVPSGPLK	15	1600.91	M1;M_2;M4	2	2.95e-06	119.76	0	0	16191000	0	16273000	12740000
VLSIVPSGPLK	11	1108.69	M1;M_2;M4	2	0.00081632	118.18	23565000	1233900000	1023900000	203980000	1039500000	170040000
VLSIVPSGPLKAEIAQR	17	1777.05	M1;M_2;M4	2;3	3.16e-12	159.64	0	0	0	0	0	40970000
YVLSIVPSGPLK	12	1271.75	M1;M_2;M4	2	0.025175	70.1	0	0	0	0	0	3318400
MGVQMQRFK	9	1123.56	M1;M4;M3	2	0.0027597	145.04	36095000	44571000	0	0	0	0
EVETPIRNEWGCR	13	1644.77	M2	3	0.0012089	89.013	0	0	0	0	0	0
LLTEVETPIR	10	1169.67	M2	2	3.87e-05	175.38	12116000	153080000	90678000	0	0	18010000
LTEVETPIR	9	1056.58	M2	2	0.0013715	170.66	0	90212000	68551000	45223000	0	61788000
LTEVETPIRNEWGCR	15	1858.9	M2	2;3	2.25e-10	157.68	33308000	0	0	0	96516000	95281000
MSLLTEVETPIR	12	1387.74	M2	2	8.14e-05	150.61	0	0	24662000	0	0	0
SLLTEVETPIR	11	1256.7	M2	1;2	1.65e-09	200.54	153320000	2156200000	2710700000	1654900000	909200000	579240000
SLLTEVETPIRNEWGCR	17	2059.02	M2	2;3	2.21e-34	205.8	1129000000	536530000	0	4840900000	781150000	1115500000
TEVETPIR	8	943.497	M2	2	0.0083372	127.84	0	30398000	0	0	0	14990000
TEVETPIRNEWGCR	14	1745.82	M2	2;3	6.71e-07	146.11	0	0	0	0	0	59943000
GPSTEGVPESMR	12	1245.57	M2;M_3;M42	2	6.33e-05	119.68	0	821150000	41939000	0	0	0
GPSTEGVPESMREEYR	16	1822.82	M2;M_3;M42	2;3	1.34e-37	260.5	0	348490000	0	0	358210000	64925000
GPSTEGVPESMREEYRK	17	1950.91	M2;M_3;M42	2;3	1.12e-07	127.56	0	256100000	0	480530000	188980000	182710000
KRGPSTEGVPESMR	14	1529.76	M2;M_3;M42	3	0.042765	48.177	0	54274000	0	0	0	0
KRGPSTEGVPESMREEYR	18	2107.01	M2;M_3;M42	3;4	0.00049887	93.768	0	1477600000	0	0	0	0
RGPSTEGVPESMR	13	1401.67	M2;M_3;M42	2;3	2.61e-05	156.14	0	1449400000	56198000	0	0	55821000
RGPSTEGVPESMREEYR	17	1978.92	M2;M_3;M42	3;4	1.91e-05	111.78	26397000	634820000	0	142630000	112170000	0
RGPSTEGVPESMREEYRK	18	2107.01	M2;M_3;M42	3;4	0.0058455	77.795	346970000	0	0	1994600000	795100000	58132000
EQQNAVDVDDGHFVNIELE	19	2169.98	M2;M42	2	6.32e-19	179.65	0	0	556300000	527390000	274870000	154980000
KEQQNAVDVDDGHFVNIELE	20	2298.08	M2;M42	2;3	5.14e-25	175.33	79957000	156930000	0	0	0	50914000
TPILRPIR	8	964.618	M42	2;3	0.011671	130.04	0	165850000	0	216020000	28377000	0
CGVNGDTVDWSWPDGAELPFTIDK	24	2678.2	NA	2;3	7.25e-28	187.75	0	376260000	254280000	46509000	8659100	17878000
GAELPFTIDK	10	1089.57	NA	2	0.017407	85.731	112190000	0	0	0	0	6721700
GDTVDWSWPDGAELPFTIDK	20	2248.03	NA	2	5.56e-08	123.29	33637000	40142000	0	36570000	0	17473000
PDGAELPFTIDK	12	1301.65	NA	2	0.00097678	110.88	16968000	0	0	0	0	0
TVDWSWPDGAELPFTIDK	18	2075.98	NA	2	3.65e-05	108.71	0	0	0	67356000	9512500	0
ALMSCPVGEAPSPYNSR	17	1834.83	NA;NA_2	2;3	6.77e-28	230.59	1401800000	12287000000	1807100000	9601700000	6190100000	1074700000
DGTGSCGPVSADGANGVK	18	1647.72	NA;NA_2	2;3	3.53e-80	316.05	416400000	5840400000	55998000	2370400000	17056000	230240000
DGTGSCGPVSADGANGVKGFSYK	23	2230	NA;NA_2	2	3.87e-38	266.15	92697000	0	0	0	0	0
DNWHGSNRPWVSFDQNLDYK	20	2477.11	NA;NA_2	2;3;4	3.77e-74	356.31	531760000	30423000000	86384000	7418500000	4806200000	2839900000
EPFISCSHLECR	12	1533.67	NA;NA_2	2;3	5.27e-10	240.47	57521000	5808700000	1102600000	4531300000	2339300000	674600000
FISCSHLECR	10	1307.58	NA;NA_2	2	0.013734	95.358	0	0	0	0	0	0
FLTQGALLNDKHSR	14	1598.85	NA;NA_2	3	0.030552	59.68	0	0	0	0	0	0
FSMRQDVVAMTDR	13	1554.73	NA;NA_2	2;3	2.05e-06	149.69	2901300000	37332000	0	329390000	68641000	119390000
GDVFVIREPFISCSHLECR	19	2320.11	NA;NA_2	2;3;4	1.35e-67	305.29	826230000	3386800000	0	2825500000	4187800000	1048300000
GFSYKYGNGVWIGR	14	1602.79	NA;NA_2	2;3	2.64e-09	187.97	1498000000	0	0	0	0	0
GIITETIK	8	873.517	NA;NA_2	2	0.041448	91.906	0	92129000	0	0	0	0
GLASYKIFKIEK	12	1395.81	NA;NA_2	3	0.012086	72.089	70208000	0	0	0	0	0
GMGWLTIGISGPDDGAVAVLK	21	2056.07	NA;NA_2	2;3	4.03e-06	131.35	0	144130000	0	0	0	0
GPSDGLASYK	10	993.477	NA;NA_2	2	0.0039247	108.98	222470000	37117000	127490000	443030000	81022000	68762000
GPSDGLASYKIFK	13	1381.72	NA;NA_2	2	0.00571	89.731	22088000	0	0	0	0	0
GPSDGLASYKIFKIEK	16	1751.95	NA;NA_2	2	3.61e-16	194.3	24018000	0	0	0	0	0
GPVSADGANGVK	12	1070.54	NA;NA_2	2	0.038433	71.349	0	19482000	0	0	0	0
GSNRPWVSFDQNLDYK	16	1924.91	NA;NA_2	2;3	7.7e-07	146.59	0	111990000	60925000	0	0	0
GTFKDRSPYR	10	1225.62	NA;NA_2	2;3	0.0062789	96.342	11000000000	0	0	0	0	0
GTGSCGPVSADGANGVK	17	1532.69	NA;NA_2	2	5.89e-08	126.48	0	40999000	0	0	0	0
GWAIHSKDNGIR	12	1352.69	NA;NA_2	2	0.00017107	129.85	82913000	0	0	0	0	0
HGFEMIWDPNGWTETDSR	18	2176.93	NA;NA_2	2;3	1.43e-66	302.35	1405300000	1067500000	145260000	3478300000	1883000000	209640000
HGFEMIWDPNGWTETDSRFSMR	22	2698.17	NA;NA_2	2;3;4	1.22e-19	170.19	1208600000	0	0	0	0	0
ICSGVFGDNPR	11	1220.56	NA;NA_2	2	0.00069839	121.64	0	26343000	0	0	0	0
ICSGVFGDNPRPK	13	1445.71	NA;NA_2	2;3	3.95e-05	128.81	0	111750000	136520000	0	0	0
IGSKGDVFVIR	11	1189.68	NA;NA_2	2;3	0.00010245	164.85	242590000	483640000	0	2272100000	842170000	979300000
IGSKGDVFVIREPFISCSHLECR	23	2705.34	NA;NA_2	2;3;4;5	4.1e-44	190.8	3125000000	53092000	0	1271600000	296040000	799290000
IGYICSGVFGDNPR	14	1553.73	NA;NA_2	2;3	2.93e-09	187.42	0	5154700000	982380000	648570000	1193600000	132430000
IGYICSGVFGDNPRPK	16	1778.88	NA;NA_2	2;3	5.87e-29	243.11	3476500000	23270000000	9037900000	17231000000	9685700000	4212000000
ISCSHLECR	9	1160.51	NA;NA_2	2	0.00030093	188.76	0	694570000	130760000	0	0	34923000
IWDPNGWTETDSR	13	1575.7	NA;NA_2	2	2.31e-06	143.96	0	57986000	101370000	0	0	6493300
LTQGALLNDK	10	1071.59	NA;NA_2	2	0.00032316	139.78	0	0	23696000	0	0	0
PCFWVELIR	9	1218.62	NA;NA_2	2	0.0029266	142.64	6978300	386100000	0	0	27804000	6296300
PNGWTETDSR	10	1161.51	NA;NA_2	2	1.42e-05	186.76	103030000	94432000	15288000	201270000	212700000	36587000
PNGWTETDSRFSMR	14	1682.75	NA;NA_2	2;3	2.43e-05	105.14	129540000	0	0	0	0	0
PWVSFDQNLDYK	12	1510.71	NA;NA_2	2	0.00020064	128.17	0	71695000	0	0	38376000	0
QDVVAMTDR	9	1033.49	NA;NA_2	2	7.63e-09	219.54	2433600000	16776000000	4047600000	3036600000	22057000	36902000
RPWVSFDQNLDYK	13	1666.81	NA;NA_2	3	0.01494	75.96	0	28519000	0	0	39984000	0
SCFTIMTDGPSDGLASYK	18	1948.85	NA;NA_2	2	5.98e-08	125.61	0	19702000	0	0	0	0
SCPVGEAPSPYNSR	14	1519.67	NA;NA_2	2	5.41e-06	132.17	0	93510000	58660000	0	0	0
SDSSRHGFEMIWDPNGWTETDSR	23	2709.15	NA;NA_2	3;4	6.85e-13	139.26	75114000	0	0	0	0	0
SGVFGDNPRPK	11	1172.59	NA;NA_2	2	0.00027023	134.26	0	131590000	18096000	0	0	0
SGYSGSFVQHPELTGLDCMR	20	2240	NA;NA_2	2;3	3.33e-42	312.76	0	4091500000	211440000	115660000	1394100000	49204000
SHYEECSCYPDTGK	14	1731.65	NA;NA_2	2	0.050504	87.568	0	0	0	0	4589500	0
SIELNAPNSHYEECSCYPDTGK	22	2570.07	NA;NA_2	2;3	1.09e-31	243.29	848680000	1104700000	2473800000	5807800000	7282800000	1603100000
TDGPSDGLASYK	12	1209.55	NA;NA_2	2	0.037427	78.653	0	0	0	0	0	0
TFFLTQGALLNDK	13	1466.78	NA;NA_2	2	2.39e-17	225.67	404700000	33499000	6118200000	7507100000	5423400000	1563800000
TFFLTQGALLNDKHSR	16	1846.97	NA;NA_2	2;3;4	3.04e-48	337.34	9134500000	752810000	0	9007200000	3926800000	2812200000
TGICNQGSITYK	12	1340.64	NA;NA_2	2	0.003158	96.015	0	0	25941000	0	0	0
TGSCGPVSADGANGVK	16	1475.67	NA;NA_2	2	0.00021352	124.12	0	26708000	0	0	0	0
TIGISGPDDGAVAVLK	16	1511.82	NA;NA_2	2	0.00010362	105.17	0	39849000	74460000	0	0	0
TIMTDGPSDGLASYK	15	1554.72	NA;NA_2	2	3.36e-06	117.79	0	49308000	28069000	0	0	0
TKSDSSRHGFEMIWDPNGWTETDSR	25	2938.29	NA;NA_2	3;4	4.78e-20	165.96	900340000	0	0	0	0	0
VSFDQNLDYK	10	1227.58	NA;NA_2	2	0.0048894	103.8	0	41618000	28002000	0	0	0
YGNGVWIGR	9	1020.51	NA;NA_2	2	0.0029016	143	1310900000	8611900000	1772100000	4900100000	2977700000	926210000
YICSGVFGDNPRPK	14	1608.77	NA;NA_2	3	0.0056267	86.467	0	55880000	0	0	0	0
YKIGYICSGVFGDNPRPK	18	2070.04	NA;NA_2	3	4.29e-18	142.39	60172000	0	0	0	0	0
YNGIITETIK	10	1150.62	NA;NA_2	2	0.0023052	122.33	1123500000	5286700000	4373500000	5295000000	3518900000	1442100000
YNGIITETIKSWR	13	1579.84	NA;NA_2	2;3	3.09e-08	174.77	311040000	0	0	0	0	0
YNGIITETIKSWRK	14	1707.93	NA;NA_2	3;4	3.95e-05	117.03	445840000	0	0	0	0	0
MDPNTVSSFQDILMR	15	1752.82	NEP	2;3	3.84e-12	176.78	113480000	233430000	31518000	582200000	223750000	103630000
PNTVSSFQDILMR	13	1506.75	NEP	2	9.88e-12	193.3	60743000	0	0	147930000	53080000	44414000
DSLGEAVMR	9	976.465	NEP;NS_1	2	0.0033806	136.11	236420000	235300000	119420000	333250000	0	111770000
EQLGQKFEEIR	11	1375.71	NEP;NS_1	2;3	4.67e-06	189.57	0	0	0	320870000	0	142850000
LYRDSLGEAVMR	12	1408.71	NEP;NS_1	3	9.31e-05	136.24	0	0	0	0	0	30849000
MGDLHSLQNR	10	1169.56	NEP;NS_1	2;3	5.2e-16	232.97	119660000	488460000	108130000	1430300000	190790000	127190000
MGDLHSLQNRNGK	13	1468.72	NEP;NS_1	3	0.042424	69.864	34427000	0	0	0	0	0
MQLGSSSEDLNGIITQFESLK	21	2296.13	NEP;NS_1	2;3	1.51e-51	294	70402000	0	149910000	892550000	289780000	192990000
MQLGSSSEDLNGIITQFESLKLYR	24	2728.37	NEP;NS_1	3	1.53e-13	148.88	213850000	0	0	0	0	0
WLIEEVRHR	9	1236.67	NEP;NS_1	3	0.01362	87.308	12665000	0	0	0	0	0
WREQLGQK	8	1043.55	NEP;NS_1	2;3	0.013321	113.7	0	71316000	0	0	9116200	0
WREQLGQKFEEIR	13	1717.89	NEP;NS_1	2;3;4	9.27e-05	101.3	0	0	0	0	0	69790000
SRVDNHSQSDIEIMATK	17	1929.92	NP_1	3;4	1.21e-17	173.87	65712000	67941000	0	0	177410000	0
SRVDNHSQSDIEIMATKGTKR	21	2372.19	NP_1	5	1.48e-18	115.39	58262000	0	0	0	0	0
VDNHSQSDIEIMATK	15	1686.79	NP_1	2;3	7.19e-48	285.38	0	139980000	14567000	0	81913000	0
VDNHSQSDIEIMATKGTKR	19	2129.05	NP_1	4	0.018477	70.986	13955000	0	0	0	0	0
AAFTGNTEGR	10	1022.48	NP_1;NP	2	0.00089041	149.65	39890000	2081300000	2249900000	448580000	85330000	87904000
ACHSAAFEDLR	11	1275.57	NP_1;NP	2;3	4.82e-06	174.92	0	1374000000	362700000	0	277300000	22381000
AEFEDLIFLAR	11	1322.69	NP_1;NP	2	7.19e-14	214.29	74499000	247720000	3323800	363620000	42255000	38883000
AFTGNTEGR	9	951.441	NP_1;NP	2	0.030991	86.833	0	35540000	0	0	0	0
ARPEDVSFQGR	11	1260.62	NP_1;NP	3	0.0007757	107.06	0	77455000	0	0	0	0
ASSGQISIQPTFSVQR	16	1704.88	NP_1;NP	2;3	2.05e-37	254.47	11294000000	17852000000	13405000000	29469000000	16200000000	13281000000
ASSGQISIQPTFSVQRNLPFDR	22	2447.26	NP_1;NP	3	0.095437	50.055	0	0	0	0	22428000	0
ASVGKMIDGIGR	12	1202.64	NP_1;NP	2;3	2.46e-05	140.57	43302000	66587000	0	388100000	0	0
ATAGLTHMMIWHSNLNDATYQR	22	2530.18	NP_1;NP	3;4	2.16e-54	261.17	385280000	612180000	0	440460000	385060000	319030000
AVASGYDFER	10	1113.51	NP_1;NP	2	0.00088075	149.94	0	364090000	293600000	0	93069000	31824000
AVASGYDFEREGYSLVGIDPFR	22	2447.18	NP_1;NP	3	6.54e-13	143.95	0	0	0	0	0	17887000
CHSAAFEDLR	10	1204.53	NP_1;NP	2	3.4e-07	195.05	0	71306000	0	0	37596000	8952200
CSLMQGSTLPR	11	1248.6	NP_1;NP	2	2.62e-09	193.38	0	163440000	0	0	0	0
CVYGSAVASGYDFER	15	1679.72	NP_1;NP	2	6.03e-22	229.64	0	170830000	33697000	0	62488000	10919000
DATAGLTHMMIWHSNLNDATYQR	23	2645.21	NP_1;NP	2;3;4	1.09e-71	283.48	251170000	115720000	0	1824300000	323890000	353320000
DDATAGLTHMMIWHSNLNDATYQR	24	2760.24	NP_1;NP	3;4	5.45e-13	136.14	0	94473000	0	0	0	0
DRPTIMAAFTGNTEGR	16	1735.83	NP_1;NP	2;3	2.16e-16	201.72	0	123030000	0	0	0	82768000
EDLIFLAR	8	975.539	NP_1;NP	2	0.013516	128.48	0	0	0	0	0	31374000
EDVSFQGR	8	936.43	NP_1;NP	2	0.042358	91.626	0	0	0	0	4015300	0
EFEDLIFLAR	10	1251.65	NP_1;NP	2	0.00016087	170.22	9460400	26783000	0	0	0	0
EGYSLVGIDPFR	12	1351.68	NP_1;NP	1;2	1.15e-06	180.67	3348600000	30378000000	18839000000	719440000	20701000000	15922000000
EGYSLVGIDPFRLLQNSQVYSLIR	24	2766.47	NP_1;NP	3	2.34e-27	141.64	21694000	0	0	0	0	0
ELILYDKEEIR	11	1419.76	NP_1;NP	1;2;3	1.2e-19	280.09	4099800000	20330000000	2424900000	14504000000	19325000000	3971100000
ELILYDKEEIRR	12	1575.86	NP_1;NP	2;3;4	4.26e-27	308.21	22920000000	26131000000	104630000	82316000000	34051000000	12048000000
ELILYDKEEIRRIWR	15	2031.13	NP_1;NP	3;4	1.81e-10	162.97	496950000	0	0	0	0	0
ENMETMESSTLELR	14	1668.73	NP_1;NP	2	9.25e-06	158.42	0	0	0	63862000	62209000	20470000
ERQNATEIR	9	1115.57	NP_1;NP	2	0.0017076	163.38	14545000	20285000	0	24332000	0	0
ESARPEDVSFQGR	13	1476.7	NP_1;NP	2;3	5.13e-12	202.68	66838000	115130000	303680000	137630000	23602000	121370000
ESRNPGNAEFEDLIFLAR	18	2077.02	NP_1;NP	2;3;4	2.66e-80	343.62	12618000000	113440000	0	5163200000	137380000	6755000000
ESRNPGNAEFEDLIFLARSALILR	24	2730.45	NP_1;NP	3;4	4.82e-28	189.57	97679000	0	0	0	0	0
ESSTLELR	8	933.477	NP_1;NP	2	0.063205	85.212	0	0	112000000	0	0	0
ETDGERQNATEIR	13	1517.71	NP_1;NP	2	3.11e-07	170.52	0	0	0	0	0	10392000
ETMESSTLELR	11	1294.61	NP_1;NP	2	0.00015925	159.79	0	37124000	115560000	114990000	0	29800000
FEDLIFLAR	9	1122.61	NP_1;NP	2	0.0029462	142.36	9461000	92414000	0	0	0	3498300
FEREGYSLVGIDPFR	15	1783.89	NP_1;NP	3	0.00094124	66.982	25856000	0	0	69075000	0	0
FTGNTEGR	8	880.404	NP_1;NP	2	0.058063	86.794	0	12993000	0	0	0	0
FYIQMCTELK	10	1331.63	NP_1;NP	1;2	0.00067568	141.2	2264900000	15886000000	6802600000	15312000000	7402800000	1290900000
FYIQMCTELKLSDYEGR	17	2152	NP_1;NP	2;3	1.04e-21	203.39	2796600000	0	0	372920000	0	152570000
GDDATAGLTHMMIWHSNLNDATYQR	25	2817.26	NP_1;NP	3;4	1.41e-28	190.19	152860000	197390000	0	334890000	0	169690000
GERQNATEIR	10	1172.59	NP_1;NP	2;3	2.64e-06	192.12	1495600000	36055000	0	1493000000	34560000	96378000
GERQNATEIRASVGK	15	1614.84	NP_1;NP	3	0.067478	62.709	774400000	0	0	0	0	0
GINDRNFWR	9	1176.58	NP_1;NP	2;3	0.0038293	117.04	2750400000	20072000	0	11142000000	0	1356100000
GINDRNFWRGENGR	14	1689.81	NP_1;NP	2;3;4	1.54e-05	127.76	911660000	0	0	0	0	43332000
GINDRNFWRGENGRR	15	1845.91	NP_1;NP	4	0.009356	75.764	776230000	0	0	0	0	0
GKFQTAAQR	9	1005.54	NP_1;NP	2;3	0.004819	126.28	12445000000	59186000	0	2119600000	1476000000	490970000
GNAEFEDLIFLAR	13	1493.75	NP_1;NP	1;2;3	1.03e-17	210.44	3284900000	9367200000	536080000	16927000000	2679500000	2288100000
GSAVASGYDFER	12	1257.56	NP_1;NP	2	0.00020767	127.76	14247000	96301000	26363000	0	89729000	0
GSAVASGYDFEREGYSLVGIDPFR	24	2591.23	NP_1;NP	3	0.00034419	90.475	0	0	0	0	0	22663000
GTKVVPRGK	9	940.582	NP_1;NP	2	0.036937	83.753	5463300	0	0	0	0	0
GVFELSDEK	9	1022.49	NP_1;NP	1;2	2.27e-05	138.78	351130000	19069000000	14601000000	25457000000	14934000000	4885900000
GVGTMVMELIR	11	1204.63	NP_1;NP	1;2;3	1.88e-08	207.68	17434000000	63756000000	20598000000	101660000000	13244000000	30075000000
GVQIASNENMETMESSTLELR	21	2338.08	NP_1;NP	2;3	1.49e-103	355.85	6912800000	21828000000	3431900000	25844000000	5413900000	5178800000
GVQIASNENMETMESSTLELRSR	23	2581.21	NP_1;NP	2;3	5.99e-13	141.08	324640000	0	0	0	0	0
GYSLVGIDPFR	11	1222.63	NP_1;NP	2	0.00024027	147.51	0	97665000	43898000	0	26837000	27995000
HSAAFEDLR	9	1044.5	NP_1;NP	2	0.0020134	156.75	0	7960100000	1498900000	262100000	266810000	284840000
HSNLNDATYQR	11	1317.61	NP_1;NP	2;3	3.67e-20	248.45	47519000	0	44331000	0	6560200	70015000
IASNENMETMESSTLELR	18	2053.93	NP_1;NP	2	2.41e-22	208.68	0	113510000	0	0	25509000	0
IAYERMCNILKGKFQTAAQR	20	2397.24	NP_1;NP	4	0.031903	63.69	32390000	0	0	0	0	0
ILYDKEEIR	9	1177.63	NP_1;NP	2	0.044362	79.906	23749000	95113000	0	0	0	10187000
ILYDKEEIRR	10	1333.74	NP_1;NP	2	0.01402	98.044	0	0	0	0	0	0
IQNSLTIER	9	1072.59	NP_1;NP	2	0.013424	99.442	31032000	0	0	0	0	0
IQPTFSVQR	9	1074.58	NP_1;NP	2	0.065741	72.968	11001000	0	0	0	0	0
IRPNENPAHK	10	1174.62	NP_1;NP	2;3	0.049499	67.414	0	0	0	119880000	0	17900000
ISIQPTFSVQR	11	1274.7	NP_1;NP	2	0.00030673	133.13	37618000	110400000	39530000	0	0	0
IWHSNLNDATYQR	13	1616.77	NP_1;NP	2;3	2.25e-06	177.78	17021000	464370000	193850000	0	171610000	73639000
KFQTAAQR	8	948.514	NP_1;NP	2	0.063031	85.265	0	38555000	0	0	0	0
KTGGPIYR	8	890.497	NP_1;NP	2	0.012416	114.78	7275700000	9485400000	2699200000	29311000000	0	1538400000
KTGGPIYRR	9	1046.6	NP_1;NP	2;3	0.013094	87.476	0	0	0	5814500000	13391000	249770000
KYLEEHPSAGK	11	1257.64	NP_1;NP	2;3	0.0013159	112.3	0	30473000	33939000	0	0	0
KYLEEHPSAGKDPK	14	1597.81	NP_1;NP	2;3	7.05e-08	171.36	34727000	326400000	0	580940000	0	0
KYLEEHPSAGKDPKK	15	1725.9	NP_1;NP	2;3	3.6e-09	116.06	0	0	0	115300000	0	0
LEEHPSAGK	9	966.477	NP_1;NP	2	0.0051811	124.08	0	0	0	140390000	0	0
LEEHPSAGKDPK	12	1306.65	NP_1;NP	2	0.013925	88.496	0	13764000	0	0	0	0
LIQNSLTIER	10	1185.67	NP_1;NP	2;3	9.74e-11	178.94	12975000000	1777500000	17008000000	35047000000	23278000000	225180000
LIQNSLTIERMVLSAFDER	19	2234.17	NP_1;NP	3	7.7e-19	176.69	54821000	79133000	0	0	0	0
LIQNSLTIERMVLSAFDERR	20	2390.27	NP_1;NP	3;4	9.44e-26	189.9	294370000	0	0	0	0	0
LLQNSQVYSLIR	12	1432.8	NP_1;NP	2	3.66e-11	212.03	31665000	1337900000	796380000	972430000	322580000	111690000
LLQNSQVYSLIRPNENPAHK	20	2320.23	NP_1;NP	2;3;4;5	1.3e-42	281.99	9447800000	24115000000	20806000000	57669000000	37244000000	7895000000
LMESARPEDVSFQGR	15	1720.82	NP_1;NP	2;3;4	9.32e-49	290.66	37757000000	73270000000	33247000000	82611000000	55078000000	25093000000
LMQGSTLPR	9	1001.53	NP_1;NP	2	0.0028786	114.28	0	67789000	0	0	18160000	0
LNDATYQR	8	979.472	NP_1;NP	2	0.0051592	147.34	52274000	0	343680000	70605000	25046000	17156000
LPACVYGSAVASGYDFER	18	1960.9	NP_1;NP	2;3	6.59e-22	201.48	0	145550000	11814000	93716000	27122000	0
LPFDRPTIMAAFTGNTEGR	19	2093.04	NP_1;NP	2;3	7.25e-55	277	0	942200000	111440000	714930000	412150000	273730000
LQNSQVYSLIRPNENPAHK	19	2207.14	NP_1;NP	3	0.002808	85.927	0	0	56858000	0	0	0
LRVSSFIR	8	976.582	NP_1;NP	2;3	0.0045851	163.9	138150000	0	0	0	0	13046000
LSDYEGRLIQNSLTIER	17	2006.04	NP_1;NP	2;3	2.17e-94	336.37	2083400000	0	0	0	0	0
LSTRGVQIASNENMETMESSTLELR	25	2795.34	NP_1;NP	3	8.53e-09	123.53	33500000	0	0	0	0	0
LVGIDPFR	8	915.518	NP_1;NP	2	0.0083372	127.84	0	36659000	0	0	0	0
LYDKEEIRR	9	1220.65	NP_1;NP	2;3	0.02496	110.87	64910000	0	0	0	0	0
MAAFTGNTEGR	11	1153.52	NP_1;NP	2	0.043165	70.908	7715600	0	0	0	0	0
MACHSAAFEDLR	12	1406.61	NP_1;NP	2;3	1.88e-14	218.6	0	460770000	63440000	0	0	53422000
MCNILKGK	8	962.504	NP_1;NP	2	0.019238	107.66	1730400000	0	0	0	0	0
MCNILKGKFQTAAQR	15	1764.91	NP_1;NP	2;3;4	4.14e-12	134.06	1150600000	0	0	0	0	0
MCSLMQGSTLPR	12	1379.64	NP_1;NP	2;3	1.44e-27	261.98	13745000000	58699000000	7823200000	70675000000	39386000000	5807700000
MCSLMQGSTLPRR	13	1535.74	NP_1;NP	2;3	1.45e-16	182.71	11281000000	78038000	0	2089100000	61078000	567740000
MESARPEDVSFQGR	14	1607.74	NP_1;NP	2;3	4.17e-09	184.98	73665000	0	17420000	0	0	0
METMESSTLELR	12	1425.65	NP_1;NP	2	5.33e-10	201.33	0	82667000	0	115060000	131040000	0
MIDGIGRFYIQMCTELK	17	2074.01	NP_1;NP	3	0.005015	81.723	52477000	0	0	0	0	0
MIDGIGRFYIQMCTELKLSDYEGR	24	2894.38	NP_1;NP	3;4	5.14e-13	137.16	243620000	0	0	0	0	0
MIWHSNLNDATYQR	14	1747.81	NP_1;NP	2;3	1.27e-41	252.69	17553000	7277500000	266020000	577640000	5750100000	167450000
MMIWHSNLNDATYQR	15	1878.85	NP_1;NP	2;3	5.55e-29	233.13	0	8759900000	1187000000	96696000	1564200000	53433000
MQGSTLPR	8	888.449	NP_1;NP	2	0.030474	96.19	0	337320000	34699000	0	0	0
MVLSAFDER	9	1066.51	NP_1;NP	2	5.53e-06	202.17	3305700000	29647000000	19955000000	23045000000	36352000000	7052100000
MVLSAFDERR	10	1222.61	NP_1;NP	2;3	4.87e-16	261.71	14859000000	17529000000	365270000	52148000000	9161400000	12290000000
MVLSAFDERRNK	12	1464.75	NP_1;NP	2;3	0.0023209	101.72	421720000	0	0	0	0	0
MVLSAFDERRNKYLEEHPSAGKDPK	25	2916.46	NP_1;NP	4	0.016548	55.881	193860000	0	0	0	0	0
NAEFEDLIFLAR	12	1436.73	NP_1;NP	2	0.00019862	128.28	59964000	0	0	0	71911000	36901000
NFWRGENGR	9	1134.53	NP_1;NP	2;3	0.0018294	160.74	122000000	0	0	607770000	0	0
NKYLEEHPSAGK	12	1371.68	NP_1;NP	2;3	7.4e-10	196.88	573250000	116290000	0	1277600000	137530000	202410000
NKYLEEHPSAGKDPK	15	1711.85	NP_1;NP	2;3;4	1.36e-21	265.77	6358000000	1362200000	0	14532000000	0	315460000
NKYLEEHPSAGKDPKK	16	1839.95	NP_1;NP	2;3;4	2.69e-16	237.46	2112200000	0	0	11165000000	0	82442000
NKYLEEHPSAGKDPKKTGGPIYR	23	2584.34	NP_1;NP	4;5	3.38e-09	100.19	945440000	0	0	0	0	0
NLNDATYQR	9	1093.52	NP_1;NP	2	0.018707	93.195	0	0	9152900	0	0	0
NLPFDRPTIMAAFTGNTEGR	20	2207.08	NP_1;NP	2;3;4	3.13e-29	257.16	23840000000	47849000000	16712000000	57108000000	24589000000	7372900000
NLPFDRPTIMAAFTGNTEGRTSDMR	25	2797.33	NP_1;NP	2;3;4	1.09e-13	146.76	4334400000	0	0	0	0	0
NMETMESSTLELR	13	1539.69	NP_1;NP	2	8.23e-09	188.28	0	0	0	0	17199000	24980000
NPGNAEFEDLIFLAR	15	1704.85	NP_1;NP	2;3	1.03e-59	303.2	10755000000	24253000000	4158500000	29725000000	11860000000	14739000000
NPGNAEFEDLIFLARSALILR	21	2358.27	NP_1;NP	3	6.39e-26	188.84	90413000	165900000	0	0	0	0
PACVYGSAVASGYDFER	17	1847.81	NP_1;NP	2	0.062875	61.532	0	41074000	0	0	0	0
PEDVSFQGR	9	1033.48	NP_1;NP	2	0.018257	93.429	0	1397600000	0	0	85071000	12321000
PFRLLQNSQVYSLIRPNENPAHK	23	2720.45	NP_1;NP	3;4;5	3.92e-27	175.65	1554600000	0	0	0	0	0
PGNAEFEDLIFLAR	14	1590.8	NP_1;NP	2;3	1.18e-64	288.11	0	759860000	54849000	568110000	153890000	221180000
PKKTGGPIYR	10	1115.65	NP_1;NP	2	0.001362	135.83	55933000	0	0	0	0	0
PNENPAHK	8	905.436	NP_1;NP	2	0.046441	90.37	0	0	0	34387000	0	0
PRMCSLMQGSTLPR	14	1632.79	NP_1;NP	2;3	0.00070118	94.781	385980000	0	0	0	0	0
PRMCSLMQGSTLPRR	15	1788.89	NP_1;NP	3;4	0.0085753	77.42	163920000	0	0	0	0	0
PTIMAAFTGNTEGR	14	1464.7	NP_1;NP	2	1e-13	251.34	0	381980000	68824000	79348000	109040000	12818000
QISIQPTFSVQR	12	1402.76	NP_1;NP	2	1.61e-14	166.66	0	68949000	7045600	0	21977000	23773000
QNATEIRASVGK	12	1272.68	NP_1;NP	2;3	2.65e-14	238.73	165740000	177480000	23353000	0	0	0
REGYSLVGIDPFR	13	1507.78	NP_1;NP	2;3	2.47e-08	178.49	0	43021000	0	70946000	125460000	0
RELILYDK	8	1048.59	NP_1;NP	2	0.0047817	151.5	0	911260000	312930000	0	0	0
RELILYDKEEIR	12	1575.86	NP_1;NP	2;3	5.27e-10	221.6	0	3315000000	0	0	0	0
RELILYDKEEIRR	13	1731.96	NP_1;NP	2;3;4;5	4.69e-52	295.26	1612300000	2264800000	0	4254100000	1643600000	1090000000
RFYIQMCTELKLSDYEGR	18	2308.1	NP_1;NP	2	0.0063914	76.165	0	0	358530000	0	0	0
RGINDRNFWR	10	1332.68	NP_1;NP	3	0.00020002	155.06	385400000	0	0	238080000	0	191290000
RGINDRNFWRGENGR	15	1845.91	NP_1;NP	3;4	4.36e-07	132.09	1092900000	0	0	0	0	0
RGINDRNFWRGENGRR	16	2002.01	NP_1;NP	5	0.0068726	78.932	24716000	0	0	0	0	0
RGVQIASNENMETMESSTLELR	22	2494.18	NP_1;NP	3	1.64e-08	127.8	60113000	0	0	0	144380000	65241000
RLIQNSLTIER	11	1341.77	NP_1;NP	3	0.030961	73.632	0	0	0	0	93231000	0
RLLQNSQVYSLIRPNENPAHK	21	2476.33	NP_1;NP	3;4	8.56e-26	155.49	35600000	46553000	0	0	519870000	0
RLMESARPEDVSFQGR	16	1876.92	NP_1;NP	3;4	0.0068386	79.013	42595000	177120000	0	0	0	0
RMCSLMQGSTLPR	13	1535.74	NP_1;NP	2;3	9.33e-09	187.62	0	101720000	0	969730000	378180000	55462000
RMVLSAFDER	10	1222.61	NP_1;NP	2;3	0.00038722	189.18	0	1459900000	0	0	133820000	0
RNKYLEEHPSAGKDPKK	17	1996.05	NP_1;NP	2;3;5	0.00011817	97.32	170750000	0	0	0	0	0
RNLPFDRPTIMAAFTGNTEGR	21	2363.18	NP_1;NP	3;4	3.13e-29	196.4	0	179910000	0	0	115770000	0
RNPGNAEFEDLIFLAR	16	1860.95	NP_1;NP	3	7.63e-14	192.32	20112000	225920000	0	108870000	0	17011000
RPEDVSFQGR	10	1189.58	NP_1;NP	2;3	0.0025146	119.53	18046000	0	0	0	30195000	6156100
RPTIMAAFTGNTEGR	15	1620.8	NP_1;NP	2;3	3.72e-06	128.68	273880000	140490000	0	404670000	132790000	50717000
RPTIMAAFTGNTEGRTSDMR	20	2211.05	NP_1;NP	3;4	3.02e-05	108.08	61206000	0	0	0	0	0
RPTIMAAFTGNTEGRTSDMRTEIIR	25	2823.41	NP_1;NP	4	1.12e-05	104.6	188910000	0	0	0	0	0
RQNATEIR	8	986.526	NP_1;NP	2	0.0045911	167.23	9724600	118510000	16292000	0	0	0
RSGAAGAAVK	10	886.498	NP_1;NP	2	0.026437	78.113	0	0	0	8279400000	305950000	0
RSGAAGAAVKGVGTMVMELIR	21	2073.12	NP_1;NP	3;4	1.68e-12	139.11	632030000	0	0	171780000	0	0
RSYEQMETDGER	12	1499.63	NP_1;NP	2;3	2.68e-10	245.46	54503000	2481600000	236620000	731210000	19306000	87863000
RSYEQMETDGERQNATEIR	19	2312.05	NP_1;NP	2;3;4	8.12e-29	229.46	2234100000	1417300000	0	2948100000	70330000	1167400000
RSYEQMETDGERQNATEIRASVGK	24	2754.3	NP_1;NP	3;4	2.28e-27	176.14	932000000	0	0	0	0	0
RTMVDQVR	8	1003.52	NP_1;NP	2	0.0074304	130.75	0	82510000	0	0	0	0
RVDGKWRR	8	1071.61	NP_1;NP	2	0.022464	104.37	421950000	0	0	0	0	0
SAAFEDLR	8	907.44	NP_1;NP	2	0.0061782	136.11	0	0	3203800000	0	373350000	0
SAAFEDLRVSSFIR	14	1596.83	NP_1;NP	3	6.74e-07	120.53	9521300	0	0	0	0	0
SALILRGSVAHK	12	1250.75	NP_1;NP	2	0.013803	87.184	174580000	76796000	0	0	0	0
SARPEDVSFQGR	12	1347.65	NP_1;NP	2;3	0.00036306	117.21	56496000	0	0	0	102990000	54327000
SAVASGYDFER	11	1200.54	NP_1;NP	2	8.88e-05	166.07	0	120470000	33620000	73855000	135920000	43015000
SAVASGYDFEREGYSLVGIDPFR	23	2534.21	NP_1;NP	3	1.71e-06	113.73	0	0	0	0	0	19231000
SCLPACVYGSAVASGYDFER	20	2207.96	NP_1;NP	2;3	6.01e-51	242.07	1328100000	15976000000	6920100000	28628000000	14964000000	5711600000
SDMRTEIIR	9	1119.57	NP_1;NP	2	0.050308	76.827	206770000	0	0	0	0	0
SGAAGAAVK	9	730.397	NP_1;NP	1;2	0.049428	77.282	0	0	0	8381500000	140400000	0
SGAAGAAVKGVGTMVMELIR	20	1917.02	NP_1;NP	2;3	1.15e-34	218.88	1503300000	0	0	966870000	28566000	8696100
SGGNTNQQR	9	960.437	NP_1;NP	2	2.22e-05	198.07	0	9976700	13341000	18261000	0	13645000
SGGNTNQQRASSGQISIQPTFSVQR	25	2647.31	NP_1;NP	2;3	1.63e-05	100.08	262480000	0	0	0	0	0
SGQISIQPTFSVQR	14	1546.81	NP_1;NP	2	5.07e-06	132.32	0	0	0	0	0	219160000
SLIRPNENPAHK	12	1374.74	NP_1;NP	2;3	0.0016347	106.4	0	7813500000	2153200000	1169700000	168490000	53059000
SLMQGSTLPR	10	1088.56	NP_1;NP	2	0.00010622	140.5	18376000	464320000	86235000	1178100000	210550000	96470000
SLMQGSTLPRR	11	1244.67	NP_1;NP	2;3	0.00072797	130.66	81166000	0	0	0	0	0
SLVGIDPFR	9	1002.55	NP_1;NP	2	0.0025277	148.38	0	0	0	122410000	91849000	110380000
SNENMETMESSTLELR	16	1869.81	NP_1;NP	2	1.41e-37	259.85	0	52016000	0	0	55848000	20689000
SNLNDATYQR	10	1180.55	NP_1;NP	2	2.83e-08	211.35	42559000	1920900000	3153100000	121490000	92910000	0
SQLVWMACHSAAFEDLR	17	2019.93	NP_1;NP	2;3	1.05e-43	268.41	4234700000	44443000000	879230000	30129000000	15235000000	10706000000
SQLVWMACHSAAFEDLRVSSFIR	23	2709.32	NP_1;NP	2;3;4	7.49e-49	226.51	6592600000	0	0	0	0	0
SQVYSLIR	8	964.534	NP_1;NP	2	0.0085639	127.12	0	22621000	0	0	0	0
SQVYSLIRPNENPAHK	16	1851.96	NP_1;NP	2;3;4	1.75e-12	173.59	18826000	250260000	101360000	1006800000	472050000	180380000
SRNPGNAEFEDLIFLAR	17	1947.98	NP_1;NP	3	2.55e-34	188.44	0	66002000	0	0	0	13737000
SRYWAIRTR	9	1207.66	NP_1;NP	2	0.044748	93.267	0	0	0	0	0	0
SSGQISIQPTFSVQR	15	1633.84	NP_1;NP	2	8.86e-11	205.12	45723000	125000000	50177000	99906000	0	64282000
SYEQMETDGER	11	1343.53	NP_1;NP	1;2	1.1e-12	209.21	1328900000	21605000000	6370300000	11528000000	4779200000	2193400000
SYEQMETDGERQNATEIR	18	2155.94	NP_1;NP	2;3	4.3e-44	320.57	25156000000	14480000000	0	39091000000	14422000000	12294000000
SYEQMETDGERQNATEIRASVGK	23	2598.2	NP_1;NP	2;3;4	2.91e-19	161.8	5797700000	0	0	0	0	0
TAGLTHMMIWHSNLNDATYQR	21	2459.15	NP_1;NP	3	1.7e-07	118.23	0	49340000	0	0	0	0
TEIIRLMESARPEDVSFQGR	20	2333.18	NP_1;NP	3;4	5.05e-25	175.65	508950000	0	0	0	0	0
TGGPIYRR	8	918.504	NP_1;NP	2;3	0.004811	151.17	3899000000	0	0	0	0	430990000
TGMDPRMCSLMQGSTLPR	18	2036.93	NP_1;NP	2;3	5.9e-12	135.37	1497800000	0	0	0	0	0
TGMDPRMCSLMQGSTLPRR	19	2193.03	NP_1;NP	3;4	0.047453	61.096	202600000	0	0	0	0	0
TMESSTLELR	10	1165.56	NP_1;NP	2	0.0067857	94.692	0	46953000	0	0	0	87571000
TMVDQVRESR	10	1219.6	NP_1;NP	2;3	0.0049079	103.7	1583500000	0	0	0	0	0
TMVDQVRESRNPGNAEFEDLIFLAR	25	2906.43	NP_1;NP	2;3;4	4.88e-52	232.87	4294700000	0	0	0	0	0
TMVMELIR	8	991.519	NP_1;NP	2	0.0056636	141.78	0	109020000	0	0	0	9609700
TRGVQIASNENMETMESSTLELR	23	2595.23	NP_1;NP	3	3.18e-19	160.69	142740000	0	0	0	0	110290000
TRSGGNTNQQR	11	1217.59	NP_1;NP	2	0.00022262	154.15	17303000	0	0	0	0	0
TSDMRTEIIR	10	1220.62	NP_1;NP	2;3	0.0002117	155.42	14094000000	1727700000	0	33239000000	21950000	3064800000
TSDMRTEIIRLMESARPEDVSFQGR	25	2923.43	NP_1;NP	3;4;5	3.19e-28	151.89	633380000	0	0	0	0	0
VASGYDFER	9	1042.47	NP_1;NP	2	0.017383	117.04	0	0	0	0	0	8632100
VFELSDEK	8	965.471	NP_1;NP	2	0.025358	101.41	0	26703000	0	0	0	0
VGTMVMELIR	10	1147.61	NP_1;NP	2	4.03e-07	164.96	0	0	0	0	0	0
VLSAFDERR	9	1091.57	NP_1;NP	2;3	0.0019708	165.11	27362000	510520000	0	760780000	0	121760000
VSSFIRGTK	9	993.561	NP_1;NP	2	0.0032116	138.54	297000000	0	0	0	0	0
VSSFIRGTKVVPR	13	1444.85	NP_1;NP	3	0.066649	65.043	47083000	0	0	0	0	0
VYGSAVASGYDFER	14	1519.69	NP_1;NP	2	5.74e-07	184.24	0	117820000	67935000	137050000	117970000	0
VYSLIRPNENPAHK	14	1636.87	NP_1;NP	2	0.00079363	115.29	0	24619000	0	0	0	0
YDKEEIRR	8	1107.57	NP_1;NP	2	0.094143	75.692	8180600	0	0	0	0	0
YEGRLIQNSLTIER	14	1690.9	NP_1;NP	2;3	3.43e-09	223.22	82972000	0	0	0	0	0
YLEEHPSAGK	10	1129.54	NP_1;NP	2;3	0.00068509	155.58	0	3420100000	3008400000	6515000000	320000000	397910000
YLEEHPSAGKDPK	13	1469.72	NP_1;NP	2;3	1.24e-06	169.65	1550400000	6866500000	5735400000	33340000000	4164400000	867440000
YLEEHPSAGKDPKK	14	1597.81	NP_1;NP	2;3;4	1.67e-05	127.17	3552500000	0	46765000	26176000000	0	0
YLEEHPSAGKDPKKTGGPIYR	21	2342.2	NP_1;NP	3;4;5	1.81e-12	137.89	1180800000	0	0	0	0	0
YSLVGIDPFR	10	1165.61	NP_1;NP	2	2.95e-05	179.68	0	141810000	10082000	119970000	40128000	40772000
ANFSVIFDR	9	1067.54	NS1;NS_3	2	0.0082444	111.17	0	86390000	0	102400000	62914000	0
ANFSVIFDRLETLILLR	17	2019.15	NS1;NS_3	3	3.89e-16	168.07	32894000	0	0	0	0	0
LETLILLR	8	969.622	NS1;NS_3	2	0.0045842	163.34	0	30264000	9947100	0	0	0
MDQAIMDK	8	950.42	NS1;NS_3	2	0.020276	106.6	0	0	0	94295000	0	0
MDQAIMDKNIILK	13	1531.81	NS1;NS_3	2	2.42e-06	141.58	0	0	0	291000000	0	33259000
GRGSTLGLDIETATR	15	1545.81	NS1;NS_3;NS3	2;3	0.00054536	114.21	39677000	0	0	155040000	0	0
GSTLGLDIETATR	13	1332.69	NS1;NS_3;NS3	2	4.86e-06	133.89	34650000	0	60767000	0	278310000	63129000
HWFMLMPK	8	1088.53	NS1;NS_3;NS3	2	0.011505	117.7	0	151420000	0	698170000	369460000	50592000
ILKEESDEALK	11	1273.68	NS1;NS_3;NS3	2;3	3.09e-06	125.74	0	113440000	0	459190000	392810000	0
ILKEESDEALKMTMASVPASR	21	2305.17	NS1;NS_3;NS3	3	1.08e-35	229.97	49334000	0	0	309730000	0	22750000
MDPNTVSSFQVDCFLWHVR	19	2337.07	NS1;NS_3;NS3	2	4.93e-28	214.18	0	0	0	64297000	5147300	0
MTMASVPASR	10	1049.5	NS1;NS_3;NS3	2	0.0016403	131.22	0	79132000	0	485780000	139320000	0
NAVGVLIGGLEWNNNTVR	18	1925.01	NS1;NS_3;NS3	2;3	5.09e-16	205.31	0	95121000	0	101670000	58960000	0
RVADQELGDAPFLDR	15	1700.85	NS1;NS_3;NS3	2;3	0.0066397	96.82	0	0	0	121770000	0	0
SSNENGRPPLTPK	13	1395.71	NS1;NS_3;NS3	2	6.29e-09	189.43	0	0	8398900	63147000	0	0
VADQELGDAPFLDR	14	1544.75	NS1;NS_3;NS3	2	8.23e-19	231.7	0	178080000	122230000	1290100000	745030000	89083000
VAGPLCIR	8	884.49	NS1;NS_3;NS3	2	0.007676	129.96	35521000	0	34987000	913640000	188040000	0
YLTDMTLEEMSR	12	1487.66	NS1;NS_3;NS3	2	2.29e-10	207.88	0	56898000	0	372450000	197180000	0
AYVDGFEPNGYIEGK	15	1657.76	PA;PA_1;PA-N155;PA-N182	2	5.46e-16	202.16	104310000	1088300000	0	1587500000	428340000	290260000
CLLQSLQQIESMIEAESSVK	20	2292.13	PA;PA_1;PA-N155;PA-N182	2;3	4.48e-42	290.39	42898000	1222700000	79540000	349510000	386710000	85721000
CLLQSLQQIESMIEAESSVKEK	22	2549.27	PA;PA_1;PA-N155;PA-N182	3	3.54e-19	163.91	7144700	35335000	0	53169000	16214000	32293000
DFQLIPMISK	10	1190.64	PA;PA_1;PA-N155;PA-N182	2	0.0056318	99.815	0	0	0	26205000	0	0
DMTKEFFENK	10	1287.58	PA;PA_1;PA-N155;PA-N182	2	0.0022782	128.27	0	0	0	0	41894000	7395100
DMTKEFFENKSETWPVGESPK	21	2485.15	PA;PA_1;PA-N155;PA-N182	3	0.0026557	79.942	46748000	0	0	0	0	42179000
DVGDLKQYDSDEPELR	16	1877.86	PA;PA_1;PA-N155;PA-N182	2;3	1.61e-29	249.66	0	0	0	58339000	102900000	10029000
EFFENKSETWPVGESPK	17	2009.94	PA;PA_1;PA-N155;PA-N182	2;3	1.74e-43	266.2	77866000	90246000	0	890520000	29004000	130850000
EKDMTKEFFENKSETWPVGESPK	23	2742.28	PA;PA_1;PA-N155;PA-N182	3	0.001073	83.245	0	0	0	0	0	7695400
EPNVVKPHEK	10	1175.63	PA;PA_1;PA-N155;PA-N182	2	0.00095596	147.73	0	0	152210000	181660000	0	0
EVNARIEPFLK	11	1314.73	PA;PA_1;PA-N155;PA-N182	2;3	4.73e-05	169.76	173460000	0	0	0	0	0
FEITGTMR	8	953.464	PA;PA_1;PA-N155;PA-N182	2	0.0045682	157.52	0	1167000000	0	463750000	652240000	143130000
FLLMDALK	8	949.531	PA;PA_1;PA-N155;PA-N182	2	0.093615	75.854	0	0	0	0	1096000000	0
GEETIEER	8	961.435	PA;PA_1;PA-N155;PA-N182	2	0.0051269	147.69	0	199920000	206440000	0	12369000	0
GFEPNGYIEGK	11	1209.57	PA;PA_1;PA-N155;PA-N182	2	0.082044	62.463	0	17367000	0	0	0	0
GINPNYLLSWK	11	1303.69	PA;PA_1;PA-N155;PA-N182	2	0.00030673	133.13	295300000	1067800000	0	1854000000	2300600000	406580000
GVEEGSIGK	9	874.44	PA;PA_1;PA-N155;PA-N182	1;2	0.039234	82.563	0	0	155510000	522380000	0	27607000
GVEEGSIGKVCR	12	1289.64	PA;PA_1;PA-N155;PA-N182	2;3	7.1e-05	155.84	297400000	0	0	0	0	0
KLADQSLPPNFSSLENFR	18	2062.05	PA;PA_1;PA-N155;PA-N182	2;3	6.83e-35	246.64	118830000	347490000	33700000	1454900000	332580000	98457000
KLLLIVQALR	10	1165.79	PA;PA_1;PA-N155;PA-N182	2;3	0.015107	91.085	0	0	0	55251000	0	0
KTNLYGFIIK	10	1195.7	PA;PA_1;PA-N155;PA-N182	2	0.00074632	173.14	66033000	194560000	0	468500000	128240000	0
LADQSLPPNFSSLENFR	17	1933.95	PA;PA_1;PA-N155;PA-N182	2;3	6.63e-27	180.18	80519000	167670000	132110000	1124000000	246070000	148030000
LEPHKWEK	8	1065.56	PA;PA_1;PA-N155;PA-N182	2;3	0.0094656	124.23	0	676090000	0	1448500000	46432000	60412000
LLLIVQALR	9	1037.7	PA;PA_1;PA-N155;PA-N182	2	0.0025399	148.21	0	68094000	0	34856000	0	5361700
LPDGPPCSQR	10	1125.52	PA;PA_1;PA-N155;PA-N182	2	0.0013661	135.71	0	828210000	0	203270000	0	0
LSIEDPSHEGEGIPLYDAIK	20	2182.08	PA;PA_1;PA-N155;PA-N182	2;3	8.04e-19	197.47	149690000	1728700000	256700000	3140500000	1022200000	564290000
LSQMSKEVNAR	11	1261.64	PA;PA_1;PA-N155;PA-N182	2;3	0.00083871	117.52	105150000	0	0	0	0	0
LSQMSKEVNARIEPFLK	17	1989.07	PA;PA_1;PA-N155;PA-N182	3	0.0044481	83.253	57015000	0	0	0	0	0
MKWGMEMR	8	1067.47	PA;PA_1;PA-N155;PA-N182	2;3	0.017079	109.86	0	0	0	0	24104000	33910000
NDTDVVNFVSMEFSLTDPR	19	2185	PA;PA_1;PA-N155;PA-N182	2;3	5.13e-17	210.07	0	548470000	55544000	266990000	63623000	62707000
NYFTAEVSHCR	11	1382.6	PA;PA_1;PA-N155;PA-N182	2;3	1.86e-19	233.46	134740000	3134700000	205960000	2864800000	1657300000	140420000
PLRLPDGPPCSQR	13	1491.76	PA;PA_1;PA-N155;PA-N182	3	9.82e-06	121.24	0	61939000	0	166090000	0	0
PSHEGEGIPLYDAIK	15	1624.81	PA;PA_1;PA-N155;PA-N182	2;3	4.24e-07	169.09	46967000	0	0	79220000	0	0
QSERGEETIEER	12	1461.67	PA;PA_1;PA-N155;PA-N182	2;3	1.37e-06	199.19	0	148830000	5840800	179490000	79894000	37615000
QSERGEETIEERFEITGTMR	20	2397.12	PA;PA_1;PA-N155;PA-N182	3;4	7.06e-35	178.75	39583000	0	0	0	0	46739000
QSERGEETIEERFEITGTMRK	21	2525.22	PA;PA_1;PA-N155;PA-N182	4	0.07686	52.509	17093000	0	0	0	0	0
QVLAELQDIENEEK	14	1656.82	PA;PA_1;PA-N155;PA-N182	2	2.33e-24	278.51	0	715100000	584690000	91902000	215220000	0
QVLAELQDIENEEKIPR	17	2023.06	PA;PA_1;PA-N155;PA-N182	2;3	1.23e-34	300.07	199140000	535570000	24311000	845370000	252510000	254030000
QYDSDEPELR	10	1250.54	PA;PA_1;PA-N155;PA-N182	2	0.00045826	161.92	0	1102000000	250470000	0	73036000	0
RCLLQSLQQIESMIEAESSVK	21	2448.24	PA;PA_1;PA-N155;PA-N182	3	9.45e-19	161.04	0	95543000	0	0	0	11994000
RKTNLYGFIIK	11	1351.8	PA;PA_1;PA-N155;PA-N182	2;3	0.014238	94.309	299310000	0	0	0	0	83196000
RNYFTAEVSHCR	12	1538.7	PA;PA_1;PA-N155;PA-N182	2;3	5.68e-20	235.47	32288000	185260000	0	1003100000	229820000	14884000
SAIGHVSRPMFLYVR	15	1731.92	PA;PA_1;PA-N155;PA-N182	2;3;4	7.93e-11	178.95	406690000	854780000	0	3961200000	651240000	193060000
SETWPVGESPK	11	1215.58	PA;PA_1;PA-N155;PA-N182	2	0.0017553	109.66	0	1730000000	211190000	327670000	398040000	75648000
SKFLLMDALK	10	1164.66	PA;PA_1;PA-N155;PA-N182	2;3	0.024156	80.037	0	275430000	0	829520000	495900000	539360000
SLASWIQNEFNK	12	1435.71	PA;PA_1;PA-N155;PA-N182	2;3	0.00018869	152.97	230060000	912290000	28699000	1209000000	446910000	513770000
SSWIELDEIGEDAAPIEHIASMR	23	2568.22	PA;PA_1;PA-N155;PA-N182	3	0.020295	57.945	0	0	0	0	10590000	0
STPRPLRLPDGPPCSQR	17	1933	PA;PA_1;PA-N155;PA-N182	3;4	5.6e-12	114.56	281680000	79208000	0	753400000	238440000	24096000
SVFNSLYASPQLEGFSAESR	20	2188.04	PA;PA_1;PA-N155;PA-N182	2;3	5.59e-42	237.1	175240000	1266900000	497960000	2222900000	342730000	337780000
SVFNSLYASPQLEGFSAESRK	21	2316.14	PA;PA_1;PA-N155;PA-N182	2;3	9.23e-13	185.74	37624000	0	0	125230000	0	0
TFFGWKEPNVVKPHEK	16	1942.01	PA;PA_1;PA-N155;PA-N182	2;3;4	6.66e-11	191.49	386870000	105600000	0	3823200000	211860000	225070000
TNLYGFIIK	9	1067.6	PA;PA_1;PA-N155;PA-N182	2	0.024281	90.308	0	675010000	0	977510000	0	0
VDFDDCKDVGDLK	13	1524.68	PA;PA_1;PA-N155;PA-N182	2	0.0073957	87.216	0	55083000	0	0	0	0
WALGENMAPEK	11	1244.59	PA;PA_1;PA-N155;PA-N182	2	0.0011822	113.1	0	0	0	0	651560000	0
WALGENMAPEKVDFDDCK	18	2123.93	PA;PA_1;PA-N155;PA-N182	3	0.031384	68.129	0	0	0	0	43397000	0
WALGENMAPEKVDFDDCKDVGDLK	24	2751.25	PA;PA_1;PA-N155;PA-N182	3;4	2.57e-08	115.11	0	443850000	0	0	0	0
YCVLEVGDMLLR	12	1466.73	PA;PA_1;PA-N155;PA-N182	2	1.36e-05	170.5	97038000	0	4157000	1231800000	299040000	190880000
ADYTLDEESR	10	1197.52	PA;PA_1;PA-N155;PA-X	2	8.86e-05	172.23	81967000	829150000	484430000	587970000	168160000	0
ADYTLDEESRAR	12	1424.65	PA;PA_1;PA-N155;PA-X	2;3	2.99e-05	166.34	97797000	0	0	0	0	0
LFTIRQEMASR	11	1350.71	PA;PA_1;PA-N155;PA-X	2;3	1.12e-05	172.98	187030000	0	0	0	0	0
AMKEYGEDLKIETNK	15	1767.87	PA;PA_1;PA-X	2;3	8.81e-22	228.33	0	0	0	140680000	227750000	104390000
DRTIAWTVINSICNTTGAEKPK	22	2474.26	PA;PA_1;PA-X	3	4.82e-08	115.36	0	0	0	166530000	0	26033000
EVHIYYLEK	9	1192.61	PA;PA_1;PA-X	2;3	0.0020896	155.1	0	1093700000	0	956850000	531570000	222790000
EVHIYYLEKANK	12	1505.79	PA;PA_1;PA-X	2;3	0.0055309	112.36	53502000	0	0	0	0	0
EYGEDLKIETNK	12	1437.7	PA;PA_1;PA-X	2;3	1.55e-74	349.81	0	674250000	98457000	941260000	1173200000	139820000
FIEIGVTR	8	933.528	PA;PA_1;PA-X	2	0.0088262	126.28	38412000	878390000	373390000	577580000	1717300000	0
FIEIGVTRR	9	1089.63	PA;PA_1;PA-X	2;3	0.003058	155.1	159770000	0	0	1739100000	80654000	0
FLPDLYDYK	9	1172.58	PA;PA_1;PA-X	2	0.045197	79.474	0	0	213790000	154730000	142480000	29031000
FLPDLYDYKK	10	1300.67	PA;PA_1;PA-X	2;3	0.015538	87.308	149750000	797010000	212630000	2973100000	223630000	0
FLPDLYDYKKNR	12	1570.81	PA;PA_1;PA-X	2;3	0.005795	91.867	46348000	0	0	0	0	0
HRFEIIEGR	9	1155.61	PA;PA_1;PA-X	2;3	2.29e-14	244.55	33953000	926050000	0	1555800000	494160000	259250000
HRFEIIEGRDR	11	1426.74	PA;PA_1;PA-X	2;3;4	0.0005742	125.28	198540000	0	0	351690000	0	19475000
NRFIEIGVTRR	11	1359.77	PA;PA_1;PA-X	3	0.021345	77.674	40165000	0	0	0	0	0
QCFNPMIVELAEK	13	1577.76	PA;PA_1;PA-X	2;3	2.86e-05	118.9	67729000	1322900000	114610000	538390000	602780000	195390000
REVHIYYLEK	10	1348.71	PA;PA_1;PA-X	2;3	0.019623	73.499	29459000	44358000	0	144770000	113490000	63626000
SICNTTGAEKPK	12	1304.64	PA;PA_1;PA-X	2	0.17652	60.518	0	0	0	0	0	0
THIHIFSFTGEEMATK	16	1847.89	PA;PA_1;PA-X	2;3;4	8.56e-48	272.5	0	1131800000	0	1420700000	522440000	56535000
TIAWTVINSICNTTGAEKPK	20	2203.13	PA;PA_1;PA-X	2;3	4.28e-42	266.35	346070000	427510000	417660000	2770700000	692340000	0
MDVNPTLLFLK	11	1289.71	PB1;PB1_1	2	0.0021657	107.21	154590000	1428500000	60197000	4026000000	773730000	0
PPYSHGTGTGYTMDTVNR	18	1952.87	PB1;PB1_1	2;3	4.43e-80	311.32	95024000	287770000	0	788140000	446400000	82605000
PPYSHGTGTGYTMDTVNRTHQYSER	25	2854.27	PB1;PB1_1	4;5	3.8e-38	208.39	221790000	0	0	0	0	0
AGLLVSDGGPNLYNIR	16	1657.88	PB1;PB1_1;PB1-N40	2;3	1.49e-16	205.18	453180000	1282600000	1026400000	5207900000	1362200000	693250000
AIATPGMQIR	10	1056.58	PB1;PB1_1;PB1-N40	2	0.0015398	132.57	586590000	1123100000	315030000	2573000000	0	353090000
ALTLNTMTK	9	991.537	PB1;PB1_1;PB1-N40	2	0.0049333	125.58	339140000	2702800000	0	1934700000	495980000	32459000
ALTLNTMTKDAER	13	1462.74	PB1;PB1_1;PB1-N40	2;3	2.63e-06	136.93	213230000	0	0	0	0	0
ALTLNTMTKDAERGK	15	1647.86	PB1;PB1_1;PB1-N40	3	0.0043471	86.39	100980000	0	0	0	0	0
CHRGDTQIQTR	11	1370.65	PB1;PB1_1;PB1-N40	3	0.020476	78.548	11675000	0	0	0	0	0
DIESVNNAVIMPAHGPAK	18	1861.94	PB1;PB1_1;PB1-N40	2;3	2.88e-43	254.18	43302000	1914900000	378780000	912510000	1276200000	128580000
DVMESMNKEEMEITTHFQR	19	2354.03	PB1;PB1_1;PB1-N40	3;4	9.61e-55	272.31	0	1204200000	55661000	0	0	0
EEFTEIMK	8	1025.47	PB1;PB1_1;PB1-N40	2	0.041468	91.9	0	183470000	0	0	82675000	0
EEMEITTHFQR	11	1419.65	PB1;PB1_1;PB1-N40	2;3	5.29e-07	191.17	0	0	116820000	0	0	0
FFPSSSYR	8	989.461	PB1;PB1_1;PB1-N40	2	0.0045748	158.08	40907000	443260000	178820000	0	169220000	0
GDTQIQTR	8	917.457	PB1;PB1_1;PB1-N40	2	0.005736	140.98	0	0	0	371350000	0	0
GDTQIQTRR	9	1073.56	PB1;PB1_1;PB1-N40	2	0.02364	90.64	0	0	0	38363000	0	0
GFVYFVETLAR	11	1300.68	PB1;PB1_1;PB1-N40	2	0.00020177	156.01	263470000	870060000	11587000	388270000	0	171560000
GILEDEQMYQK	11	1352.63	PB1;PB1_1;PB1-N40	2	0.00017854	158.07	249160000	1032400000	341150000	1884500000	1539800000	216930000
ICSTIEELR	9	1119.56	PB1;PB1_1;PB1-N40	2	0.0028062	144.38	0	83363000	79783000	0	0	21403000
ICSTIEELRR	10	1275.66	PB1;PB1_1;PB1-N40	2;3	2.86e-05	199.7	204000000	806030000	257980000	1971200000	493690000	271550000
IDARIDFESGR	11	1277.64	PB1;PB1_1;PB1-N40	2;3	0.0002379	136.53	107950000	0	0	0	0	0
IKKEEFTEIMK	11	1394.75	PB1;PB1_1;PB1-N40	2;3;4	7.88e-10	206.97	309210000	939980000	106450000	4376300000	2036200000	401100000
IKKEEFTEIMKICSTIEELRR	21	2652.4	PB1;PB1_1;PB1-N40	4	3.22e-35	224.97	83715000	0	0	0	0	0
KEEFTEIMK	9	1153.57	PB1;PB1_1;PB1-N40	2	0.003374	136.21	0	0	16852000	0	0	0
KLWEQTHSK	9	1155.6	PB1;PB1_1;PB1-N40	2;3	0.0012969	172.28	0	264980000	73083000	979510000	0	59700000
KMMTNSQDTEISFTITGDNTK	21	2361.08	PB1;PB1_1;PB1-N40	2;3	5.27e-120	471.1	0	116200000	0	0	175130000	0
LCNPLNPFVNHK	12	1451.73	PB1;PB1_1;PB1-N40	2;3	1.05e-06	181.69	0	418580000	256400000	652450000	1167100000	48480000
LEQSGLPVGGNEK	13	1326.68	PB1;PB1_1;PB1-N40	2	0.00027599	136.96	0	1268500000	466460000	0	215440000	0
LEQSGLPVGGNEKK	14	1454.77	PB1;PB1_1;PB1-N40	2;3	0.00037041	134.38	0	504500000	15536000	350180000	28405000	13002000
LGKGYMFESK	10	1158.57	PB1;PB1_1;PB1-N40	2	0.024217	79.986	69138000	0	0	0	0	0
LIDFLKDVMESMNK	14	1681.84	PB1;PB1_1;PB1-N40	3	9.93e-09	158.11	0	43788000	0	0	9657400	0
LIDFLKDVMESMNKEEMEITTHFQR	25	3083.48	PB1;PB1_1;PB1-N40	3;4;5	2.08e-52	194.68	917540000	341060000	0	56922000	0	19609000
LLGINMSK	8	874.495	PB1;PB1_1;PB1-N40	1;2	0.019061	105.14	0	0	0	1312600000	0	0
LRTQIPAEMLASIDLK	16	1798	PB1;PB1_1;PB1-N40	2;3	6.25e-11	163.99	55660000	136940000	0	1168000000	208340000	87236000
LRTQIPAEMLASIDLKYFNDSTR	23	2681.38	PB1;PB1_1;PB1-N40	3;4	1.98e-06	113.6	74654000	0	0	0	0	0
LWEQTHSK	8	1027.51	PB1;PB1_1;PB1-N40	2;3	0.02325	112.17	90379000	362110000	82896000	1153500000	0	59184000
MFLAMITYITR	11	1358.71	PB1;PB1_1;PB1-N40	2	0.00025146	142.56	70853000	66161000	4062300	44962000	5913200	13344000
MMTNSQDTEISFTITGDNTK	20	2232.99	PB1;PB1_1;PB1-N40	2	1.48e-156	406.9	0	50965000	17856000	156320000	0	33869000
NLHIPEVCLK	10	1221.65	PB1;PB1_1;PB1-N40	2;3	0.0020331	125.97	0	318540000	189850000	464410000	963470000	0
NLHIPEVCLKWELMDEDYQGR	21	2644.24	PB1;PB1_1;PB1-N40	3;4	3.85e-06	113.5	100710000	0	0	0	0	12678000
NMEYDAVATTHSWIPK	16	1861.87	PB1;PB1_1;PB1-N40	2;3	1.14e-09	144.09	0	1198400000	0	778970000	2797000000	37569000
NMEYDAVATTHSWIPKR	17	2017.97	PB1;PB1_1;PB1-N40	2;3;4	8.58e-80	311.99	844660000	0	0	2902700000	129930000	396280000
NNMINNDLGPATAQMALQLFIK	22	2416.22	PB1;PB1_1;PB1-N40	2;3	4.21e-19	178.03	0	456080000	29036000	772100000	91821000	29676000
NQPAATALANTIEVFR	16	1714.9	PB1;PB1_1;PB1-N40	2;3	1.09e-37	226.53	428040000	6844200000	480860000	2697300000	1108200000	569280000
NVLSIAPIMFSNK	13	1432.77	PB1;PB1_1;PB1-N40	2;3	8.56e-07	164.65	115570000	783150000	417880000	2405200000	1127800000	405990000
QTYDWTLNR	9	1195.56	PB1;PB1_1;PB1-N40	2	0.0031042	140.09	86775000	424450000	0	660420000	355280000	0
QTYDWTLNRNQPAATALANTIEVFR	25	2892.45	PB1;PB1_1;PB1-N40	3	3.24e-09	130.15	104050000	0	0	0	0	0
RAIATPGMQIR	11	1212.68	PB1;PB1_1;PB1-N40	2;3	1.46e-05	133.23	45815000	143420000	0	448390000	65425000	104520000
RPVGISSMVEAMVSR	15	1617.83	PB1;PB1_1;PB1-N40	2;3	9.89e-16	187.77	265020000	1510500000	31564000	1648000000	323180000	457040000
RSFEIKKLWEQTHSK	15	1916.03	PB1;PB1_1;PB1-N40	4	4.29e-09	139.34	42632000	0	0	0	0	0
SFEIKKLWEQTHSK	14	1759.93	PB1;PB1_1;PB1-N40	3;4	8.14e-07	107.99	129020000	0	0	0	0	0
SICEKLEQSGLPVGGNEK	18	1943.96	PB1;PB1_1;PB1-N40	2;3	2.04e-34	282.63	154340000	0	0	1208200000	80679000	235690000
SICEKLEQSGLPVGGNEKK	19	2072.06	PB1;PB1_1;PB1-N40	2;3	5.15e-05	98.895	238290000	0	0	629320000	0	162090000
SNGLTANESGR	11	1104.52	PB1;PB1_1;PB1-N40	2	3.92e-05	166.77	393400000	445110000	0	670490000	0	0
TCKLLGINMSK	11	1263.67	PB1;PB1_1;PB1-N40	3	0.0041879	95.094	21259000	0	0	0	0	0
TGTFEFTSFFYR	12	1501.69	PB1;PB1_1;PB1-N40	2	5.94e-20	234.71	99736000	442500000	0	0	53683000	84136000
TQIPAEMLASIDLK	14	1528.82	PB1;PB1_1;PB1-N40	2;3	0.00074878	114.76	0	247400000	652630000	2887400000	1308600000	0
TQIPAEMLASIDLKYFNDSTR	21	2412.2	PB1;PB1_1;PB1-N40	3	1.6e-08	129.98	136610000	0	0	0	0	0
TQIPAEMLASIDLKYFNDSTRK	22	2540.29	PB1;PB1_1;PB1-N40	4	1.34e-08	128.98	39559000	0	0	0	0	0
VDKLTQGR	8	915.514	PB1;PB1_1;PB1-N40	2;3	0.0056109	142.36	298240000	0	0	0	0	36058000
VLSIAPIMFSNK	12	1318.73	PB1;PB1_1;PB1-N40	2	0.0035766	94.692	0	0	0	0	0	0
WELMDEDYQGR	11	1440.6	PB1;PB1_1;PB1-N40	2	1.97e-08	193.1	0	490820000	0	0	457720000	8095800
WNENQNPR	8	1056.47	PB1;PB1_1;PB1-N40	2	0.0049157	150.02	66597000	303830000	0	168830000	0	85540000
YFNDSTRK	8	1029.49	PB1;PB1_1;PB1-N40	2	0.0063971	134.06	0	62671000	0	0	0	0
AVRGQYSGFVR	11	1238.65	PB2;PB2_1	3	0.00030673	111.86	24528000	0	0	0	0	0
DAGPLTEDPDEGTAGVESAVLR	22	2198.03	PB2;PB2_1	2;3	2.26e-63	281.07	100450000	983980000	774390000	1909100000	649140000	444520000
DVLGTFDTAQIIK	13	1419.76	PB2;PB2_1	2	2.36e-06	172.88	105790000	955900000	981350000	3553500000	591870000	670040000
GFLILGKEDR	10	1146.64	PB2;PB2_1	2;3	0.00036555	138.98	71168000	0	0	423940000	88192000	32035000
GFLILGKEDRR	11	1302.74	PB2;PB2_1	2;3	0.00017883	118.5	112660000	0	0	104750000	0	27024000
GNSPVFNYNK	10	1138.54	PB2;PB2_1	2	0.0011488	142.08	215460000	1435600000	494370000	476360000	98754000	190990000
GNSPVFNYNKTTK	13	1468.73	PB2;PB2_1	2	6.06e-05	125.72	41221000	0	0	0	0	0
GNVLLSPEEVSETQGTEK	18	1915.94	PB2;PB2_1	2;3	5.55e-18	206.18	47560000	881580000	30905000	1554500000	569980000	194780000
GQYSGFVR	8	912.445	PB2;PB2_1	2	0.008169	128.38	190660000	872540000	375020000	1519200000	0	0
IQWSQNPTMLYNK	13	1621.79	PB2;PB2_1	2	4.1e-17	220.82	50610000	1022500000	239580000	1265700000	540360000	127560000
IQWSQNPTMLYNKMEFEPFQSLVPK	25	3054.5	PB2;PB2_1	3	1.4e-08	116.72	0	0	0	142770000	0	0
KRNSSILTDSQTATK	15	1648.87	PB2;PB2_1	2;3	2.88e-10	170.95	63480000	0	0	0	0	4235200
KRNSSILTDSQTATKR	16	1804.98	PB2;PB2_1	3	0.0069807	78.673	51293000	0	0	0	0	0
LLPFAAAPPK	10	1023.61	PB2;PB2_1	2	0.048986	69.198	0	0	0	0	0	404310000
LLPFAAAPPKQSGMQFSSLTINVR	24	2572.38	PB2;PB2_1	3	2.51e-05	98.74	52872000	0	0	0	0	0
MEFEPFQSLVPK	12	1450.72	PB2;PB2_1	2	2.79e-05	112.89	0	838020000	368920000	2150100000	608740000	0
MGVDEYSSAEKIVVSIDR	18	1996.98	PB2;PB2_1	3	5.25e-05	106.16	56289000	0	0	0	0	0
MGVDEYSSAEKIVVSIDRFLR	21	2413.23	PB2;PB2_1	3;4	6.08e-36	189.9	194290000	0	0	0	0	0
NSSILTDSQTATK	13	1364.68	PB2;PB2_1	2	1.96e-06	175.49	106080000	595700000	298690000	520080000	174310000	0
NSSILTDSQTATKR	14	1520.78	PB2;PB2_1	2;3	2.93e-24	274.71	395140000	1426100000	66728000	3906000000	137300000	243620000
PDEGTAGVESAVLR	14	1399.69	PB2;PB2_1	2	1.55e-12	202.68	0	110670000	55040000	278030000	66528000	100570000
QSGMQFSSLTINVR	14	1566.78	PB2;PB2_1	2	4.44e-09	184.44	55787000	367270000	0	214960000	59127000	21522000
RNSSILTDSQTATK	14	1520.78	PB2;PB2_1	2	3.5e-09	213.84	0	40241000	27069000	0	0	0
RNSSILTDSQTATKR	15	1676.88	PB2;PB2_1	3	1.6e-09	149.22	89672000	0	0	138790000	0	21938000
RYGPALSINELSNLAK	16	1744.95	PB2;PB2_1	2;3	1.17e-21	218.06	34602000	0	0	1061600000	118110000	73354000
TLFQQMRDVLGTFDTAQIIK	20	2324.22	PB2;PB2_1	2;3	1.7e-08	140.22	440710000	0	0	0	0	0
YGPALSINELSNLAK	15	1588.85	PB2;PB2_1	2	3.96e-10	153.63	256380000	2331600000	952600000	0	779820000	509940000
YGPALSINELSNLAKGEK	18	1903.01	PB2;PB2_1	2;3	6.93e-13	160.27	91884000	0	0	65826000	0	24749000
ATVSADPLASLLEMCHSTQIGGIR	24	2526.26	PB2;PB2_1;PB2-S1	2;3	1.03e-51	307.21	292030000	1046800000	202960000	1504500000	862270000	276320000
AVRGDLNFVNR	11	1259.67	PB2;PB2_1;PB2-S1	2;3	0.00087653	135.87	171240000	0	0	63730000	0	45415000
DDVDQSLIIAAR	12	1314.68	PB2;PB2_1;PB2-S1	2	0.00057518	113.62	0	0	9741100	0	0	0
DEQSIAEAIIVAMVFSQEDCMIK	23	2626.23	PB2;PB2_1;PB2-S1	3	0.017799	60.278	0	0	9684900	0	0	0
DVDQSLIIAAR	11	1199.65	PB2;PB2_1;PB2-S1	2	0.0096799	103.7	0	35625000	0	0	0	0
EAQDVIMEVVFPNEVGAR	18	2001.98	PB2;PB2_1;PB2-S1	2;3	1.07e-22	261.67	90236000	1474100000	240840000	2183000000	439990000	277110000
EEEVLTGNLQTLK	13	1472.77	PB2;PB2_1;PB2-S1	2	8.23e-09	188.28	59903000	298490000	203910000	839050000	661940000	60556000
EKKEELQGCK	10	1247.62	PB2;PB2_1;PB2-S1	2;3	3.17e-17	250.96	44899000	0	6737500	1220700000	0	0
GDLNFVNR	8	933.467	PB2;PB2_1;PB2-S1	2	0.013002	114.02	174140000	1308000000	0	0	447320000	0
GDLNFVNRANQR	12	1402.71	PB2;PB2_1;PB2-S1	3	0.013925	81.92	18349000	0	0	0	0	0
GPVTSTVHYPK	11	1184.62	PB2;PB2_1;PB2-S1	2	0.0082332	85.716	0	0	0	54996000	0	0
HGTFGPVHFR	10	1153.58	PB2;PB2_1;PB2-S1	2;3	4.92e-08	210.26	0	418660000	0	2731700000	1454600000	207280000
HGTFGPVHFRNQVK	14	1622.84	PB2;PB2_1;PB2-S1	4	0.0052495	63.662	50010000	0	0	0	0	0
ILTSESQLTTTK	12	1320.71	PB2;PB2_1;PB2-S1	2	5.01e-05	161.17	807230000	5183800000	596480000	2863000000	2150400000	730800000
ILTSESQLTTTKEK	14	1577.85	PB2;PB2_1;PB2-S1	2;3	1.41e-12	203.61	68787000	0	0	130990000	0	0
ILTSESQLTTTKEKKEELQGCK	22	2550.32	PB2;PB2_1;PB2-S1	4;5	2.08e-36	225.6	127280000	0	0	0	0	0
IRVHEGYEEFTMVGR	15	1821.88	PB2;PB2_1;PB2-S1	3;4	2.54e-06	121.79	24279000	0	0	300930000	0	66446000
IRVHEGYEEFTMVGRR	16	1977.98	PB2;PB2_1;PB2-S1	3;4	1.46e-06	116.58	106750000	0	0	0	0	0
ISPLMVAYMLER	12	1421.74	PB2;PB2_1;PB2-S1	2;3	5.54e-05	159.83	82688000	255270000	0	1326400000	201800000	254950000
ISPLMVAYMLERELVR	16	1919.04	PB2;PB2_1;PB2-S1	2;3	1.67e-12	148.57	169040000	0	0	0	0	0
ISPLMVAYMLERELVRK	17	2047.13	PB2;PB2_1;PB2-S1	3;4	1.19e-15	156.5	215530000	0	0	0	0	0
ISSSFSFGGFTFK	13	1410.68	PB2;PB2_1;PB2-S1	2	1.82e-06	154.24	0	534870000	30516000	281300000	174000000	53147000
ISSSFSFGGFTFKR	14	1566.78	PB2;PB2_1;PB2-S1	2;3	6.55e-07	141.89	175820000	93577000	0	518220000	20510000	53559000
ITEMIPER	8	987.506	PB2;PB2_1;PB2-S1	2	0.0053404	145.34	39769000	1556200000	542170000	551260000	410020000	68258000
ITEMIPERNEQGQTLWSK	18	2159.07	PB2;PB2_1;PB2-S1	2;3	2.69e-27	218.2	527780000	428260000	0	4521900000	521520000	505370000
IYKTYFEKVER	11	1474.78	PB2;PB2_1;PB2-S1	3	0.0021957	107.03	106720000	0	0	0	0	0
KEELQGCK	8	990.48	PB2;PB2_1;PB2-S1	2	0.007224	131.41	12542000	0	0	119720000	0	0
KYTSGRQEK	9	1095.57	PB2;PB2_1;PB2-S1	2	0.013169	100.02	0	0	0	27767000	0	0
LIQLIVSGR	9	997.628	PB2;PB2_1;PB2-S1	2	0.0023432	151.04	0	380100000	96728000	53468000	106390000	26154000
LKHGTFGPVHFR	12	1394.76	PB2;PB2_1;PB2-S1	2;3;4	5.22e-10	201.58	298870000	238810000	0	2097400000	634840000	150500000
LKHGTFGPVHFRNQVK	16	1864.02	PB2;PB2_1;PB2-S1	3	0.030287	70.26	37030000	0	0	0	0	0
LNPMHQLLR	9	1120.62	PB2;PB2_1;PB2-S1	2;3	0.0043051	129.4	337450000	1489900000	118860000	2003300000	1018700000	345850000
MGVDEYSSAEK	11	1214.51	PB2;PB2_1;PB2-S1	2	0.00026028	138.66	0	1098700000	58691000	1279000000	662300000	182380000
MKWMMAMK	8	1055.48	PB2;PB2_1;PB2-S1	3	0.028292	87.181	0	0	0	53778000	0	0
MKWMMAMKYPITADKR	16	1999.99	PB2;PB2_1;PB2-S1	4	0.0077535	76.82	31732000	0	0	0	0	0
MNDAGSDRVMVSPLAVTWWNR	21	2404.14	PB2;PB2_1;PB2-S1	2;3	5.16e-13	149.32	282750000	0	0	0	0	58590000
NDDVDQSLIIAAR	13	1428.72	PB2;PB2_1;PB2-S1	2;3	8.72e-07	204.34	287730000	1074300000	561260000	1974400000	701320000	491500000
NEQGQTLWSK	10	1189.57	PB2;PB2_1;PB2-S1	2	0.0023088	122.28	0	658120000	239830000	342620000	139960000	60760000
NGPVTSTVHYPK	12	1298.66	PB2;PB2_1;PB2-S1	2;3	8.73e-05	143.4	115120000	0	124270000	908180000	240940000	0
PLASLLEMCHSTQIGGIR	18	1982.01	PB2;PB2_1;PB2-S1	3	6.16e-19	166.04	37282000	85735000	0	0	0	14093000
QNPTEEQAVDICK	13	1530.7	PB2;PB2_1;PB2-S1	2	0.0010615	132.25	82521000	350440000	206440000	168420000	109370000	0
RATVSADPLASLLEMCHSTQIGGIR	25	2682.36	PB2;PB2_1;PB2-S1	3;4	3.39e-28	186.02	94518000	142760000	0	623220000	0	99700000
REEEVLTGNLQTLK	14	1628.87	PB2;PB2_1;PB2-S1	2;3	2.06e-12	207.95	170640000	508210000	1261700000	1765600000	416600000	169350000
RITEMIPERNEQGQTLWSK	19	2315.17	PB2;PB2_1;PB2-S1	3	0.030525	66.874	14117000	0	0	0	0	0
RLIQLIVSGR	10	1153.73	PB2;PB2_1;PB2-S1	2	0.00029979	166.34	0	86463000	0	0	0	0
RRVDINPGHADLSAK	15	1647.88	PB2;PB2_1;PB2-S1	2;3;4	3.89e-11	192.15	0	413890000	0	1627800000	301470000	166980000
RVDINPGHADLSAK	14	1491.78	PB2;PB2_1;PB2-S1	2;3;4	1.06e-10	234.47	250450000	2299300000	677330000	2943700000	1279800000	53769000
SFGGFTFKR	9	1045.53	PB2;PB2_1;PB2-S1	3	0.0033994	118.5	0	0	0	0	0	16897000
TSGSSVKREEEVLTGNLQTLK	21	2275.2	PB2;PB2_1;PB2-S1	2;3;4	7.83e-26	210.09	199450000	0	0	1243100000	0	85678000
TTVDHMAIIK	10	1127.6	PB2;PB2_1;PB2-S1	2;3	0.0012745	138.4	209010000	1992700000	165080000	1336100000	573770000	113370000
TTVDHMAIIKK	11	1255.7	PB2;PB2_1;PB2-S1	2;3	1.94e-06	185.81	711640000	1131300000	71279000	2006500000	329680000	36202000
TYFEKVER	8	1070.54	PB2;PB2_1;PB2-S1	2;3	0.010644	120.46	152430000	0	0	574220000	0	152410000
VDINPGHADLSAK	13	1335.68	PB2;PB2_1;PB2-S1	3	0.010085	83.204	0	0	0	0	114410000	0
VHEGYEEFTMVGR	13	1552.7	PB2;PB2_1;PB2-S1	2;3	1.83e-24	248.68	53670000	861730000	164280000	904720000	851670000	201700000
VHEGYEEFTMVGRR	14	1708.8	PB2;PB2_1;PB2-S1	3	7.92e-06	131.06	21319000	0	0	341210000	0	0
VMVSPLAVTWWNR	13	1557.81	PB2;PB2_1;PB2-S1	2;3	7.19e-12	197.79	80577000	1238500000	128800000	2269100000	718930000	550990000
YPITADKR	8	962.519	PB2;PB2_1;PB2-S1	2	0.01176	116.88	262450000	696360000	0	0	29554000	83746000
YTSGRQEK	8	967.472	PB2;PB2_1;PB2-S1	2	0.0096344	123.69	0	0	0	16990000	0	0
YTSGRQEKNPALR	13	1518.79	PB2;PB2_1;PB2-S1	2;3	9.94e-06	164.33	278670000	0	0	0	0	12663000

## Sheet: TableS2C
Table S2C			Infection	Yes	Yes	Yes	No
			Bait Protein	Flag PA	Flag-PB1	Flag-PB2	--
Peptide/Charge	Accession	Description	Retention Time	Intensity PA	Intensity PB1	Intensity PB2	Intensity UT
_KYDVDTLDMVFLDHWKDR_4	O88587	Catechol O-methyltransferase	60.947	0	0	0	0
_YLPDTLLLEECGLLR_2	O88587	Catechol O-methyltransferase	73.184	0	0	0	0
_YLPDTLLLEECGLLR_3	O88587	Catechol O-methyltransferase	73.146	0	0	0	0
_AYLEGTCVEWLR_2	P04223;P14426;P01901	H-2 class I histocompatibility antigen, K-K alpha chain;H-2 class I histocompatibility antigen, D-K alpha chain;H-2 class I histocompatibility antigen, K-B alpha chain	73.146	0	0	0	0
_EGIILFK_2	P32067	Lupus La protein homolog	47.104	19893000	2825000	2825000	0
_GAKEGIILFK_2	P32067	Lupus La protein homolog	35.533	0	0	0	0
_GFPTDATLDDIKEWLDDKGQILNIQMR_4	P32067	Lupus La protein homolog	85.578	3430500	5106300	5106300	2127500
_GFPTDATLDDIKEWLDDKGQILNIQMR_3	P32067	Lupus La protein homolog	85.989	2139100	2546700	2546700	1253300
_ICHQIEYYFGDFNLPR_3	P32067	Lupus La protein homolog	61.17	27397000	22273000	22273000	18308000
_AIETFSGKVELQGK_2	O88477	Insulin-like growth factor 2 mRNA-binding protein 1	33.209	0	14732000	14732000	0
_AIETFSGKVELQGK_3	O88477	Insulin-like growth factor 2 mRNA-binding protein 1	33.189	19737000	0	0	0
_AISVHSTPEGCSSACK_3	O88477	Insulin-like growth factor 2 mRNA-binding protein 1	22.317	0	15568000	15568000	0
_DQTPDENDQVIVK_2	O88477	Insulin-like growth factor 2 mRNA-binding protein 1	27.074	11994000	28376000	28376000	21735000
_IAPPETPDSK_2	O88477	Insulin-like growth factor 2 mRNA-binding protein 1	22.711	0	0	0	0
_IIGHFYASQMAQR_2	O88477	Insulin-like growth factor 2 mRNA-binding protein 1	32.101	53006000	36732000	36732000	16465000
_IIGHFYASQMAQR_3	O88477	Insulin-like growth factor 2 mRNA-binding protein 1	32.107	220050000	0	0	0
_IRDILAQVK_3	O88477	Insulin-like growth factor 2 mRNA-binding protein 1	32.02	24591000	66699000	66699000	29184000
_IRDILAQVK_2	O88477	Insulin-like growth factor 2 mRNA-binding protein 1	32.017	18060000	43952000	43952000	25601000
_ISYSGQFLVK_2	O88477	Insulin-like growth factor 2 mRNA-binding protein 1	41.773	31355000	72808000	72808000	42549000
_ITISSLQDLTLYNPER_2	O88477	Insulin-like growth factor 2 mRNA-binding protein 1	67.562	23784000	36004000	36004000	10336000
_ITISSLQDLTLYNPER_3	O88477	Insulin-like growth factor 2 mRNA-binding protein 1	67.528	1153500	0	0	844760
_KIRDILAQVK_3	O88477	Insulin-like growth factor 2 mRNA-binding protein 1	31.282	84407000	139500000	139500000	55060000
_KIRDILAQVK_2	O88477	Insulin-like growth factor 2 mRNA-binding protein 1	28.171	28150000	0	0	21790000
_LKEENFFGPK_3	O88477	Insulin-like growth factor 2 mRNA-binding protein 1	32.6	11260000	32591000	32591000	11205000
_LKEENFFGPK_2	O88477	Insulin-like growth factor 2 mRNA-binding protein 1	31.702	7338300	0	0	7378200
_LKEENFFGPKEEVK_3	O88477	Insulin-like growth factor 2 mRNA-binding protein 1	31.276	39865000	70424000	70424000	0
_LKEENFFGPKEEVK_4	O88477	Insulin-like growth factor 2 mRNA-binding protein 1	31.278	32882000	52392000	52392000	39400000
_LLVPTQYVGAIIGK_2	O88477	Insulin-like growth factor 2 mRNA-binding protein 1	69.039	143000000	242400000	242400000	64915000
_LLVPTQYVGAIIGK_3	O88477	Insulin-like growth factor 2 mRNA-binding protein 1	69.078	1850400	3489500	3489500	0
_LLVPTQYVGAIIGKEGATIR_3	O88477	Insulin-like growth factor 2 mRNA-binding protein 1	70.073	0	0	0	0
_LNGHQLENHALK_3	O88477	Insulin-like growth factor 2 mRNA-binding protein 1	22.38	0	3960000	3960000	0
_LYIGNLNESVTPADLEK_2	O88477	Insulin-like growth factor 2 mRNA-binding protein 1	55.234	38475000	44025000	44025000	15301000
_LYIGNLNESVTPADLEKVFAEHK_4	O88477	Insulin-like growth factor 2 mRNA-binding protein 1	68.932	0	6675900	6675900	0
_MILEIMHK_2	O88477	Insulin-like growth factor 2 mRNA-binding protein 1	38.141	63256000	95693000	95693000	110530000
_RLEIEHSVPK_3	O88477	Insulin-like growth factor 2 mRNA-binding protein 1	22.651	19566000	25483000	25483000	0
_SGYAFVDCPDEHWAMK_3	O88477	Insulin-like growth factor 2 mRNA-binding protein 1	48.475	44269000	50422000	50422000	27346000
_SGYAFVDCPDEHWAMK_2	O88477	Insulin-like growth factor 2 mRNA-binding protein 1	48.474	7793200	12296000	12296000	4383900
_TADEVPLKILAHNNFVGR_3	O88477	Insulin-like growth factor 2 mRNA-binding protein 1	49.342	0	0	0	0
_TADEVPLKILAHNNFVGR_4	O88477	Insulin-like growth factor 2 mRNA-binding protein 1	51.45	0	0	0	0
_TVNELQNLTAAEVVVPR_3	O88477	Insulin-like growth factor 2 mRNA-binding protein 1	57.627	14043000	12265000	12265000	27393000
_TVNELQNLTAAEVVVPR_2	O88477	Insulin-like growth factor 2 mRNA-binding protein 1	57.6	26254000	20490000	20490000	0
_FILIQNR_2	P62743	AP-2 complex subunit sigma	34.555	83248000	0	0	0
_HTNFVEFR_2	P62743	AP-2 complex subunit sigma	26.983	11481000	0	0	0
_ADSYYEYLLK_2	A2AJ15	Endoplasmic reticulum mannosyl-oligosaccharide 1,2-alpha-mannosidase	26.983	0	0	0	0
_EFVMQVK_2	Q8CJ67;Q9Z108	Double-stranded RNA-binding protein Staufen homolog 2;Double-stranded RNA-binding protein Staufen homolog 1	31.809	2885600	0	0	4646000
_ESTLHLVLR_3	P62983;P62984;P0CG49;P0CG50	Ubiquitin-40S ribosomal protein S27a;Ubiquitin;40S ribosomal protein S27a;Ubiquitin-60S ribosomal protein L40;Ubiquitin;60S ribosomal protein L40;Polyubiquitin-B;Ubiquitin;Polyubiquitin-C;Ubiquitin;Ubiquitin-related 1;Ubiquitin-related 2	34.258	93866000	35148000	35148000	0
_ESTLHLVLR_2	P62983;P62984;P0CG49;P0CG50	Ubiquitin-40S ribosomal protein S27a;Ubiquitin;40S ribosomal protein S27a;Ubiquitin-60S ribosomal protein L40;Ubiquitin;60S ribosomal protein L40;Polyubiquitin-B;Ubiquitin;Polyubiquitin-C;Ubiquitin;Ubiquitin-related 1;Ubiquitin-related 2	34.261	109970000	56154000	56154000	6817600
_IQDKEGIPPDQQR_3	P62983;P62984;P0CG49;P0CG50	Ubiquitin-40S ribosomal protein S27a;Ubiquitin;40S ribosomal protein S27a;Ubiquitin-60S ribosomal protein L40;Ubiquitin;60S ribosomal protein L40;Polyubiquitin-B;Ubiquitin;Polyubiquitin-C;Ubiquitin;Ubiquitin-related 1;Ubiquitin-related 2	21.89	0	4332700	4332700	0
_QLEDGRTLSDYNIQK_3	P62983;P62984;P0CG49;P0CG50	Ubiquitin-40S ribosomal protein S27a;Ubiquitin;40S ribosomal protein S27a;Ubiquitin-60S ribosomal protein L40;Ubiquitin;60S ribosomal protein L40;Polyubiquitin-B;Ubiquitin;Polyubiquitin-C;Ubiquitin;Ubiquitin-related 1;Ubiquitin-related 2	31.15	9709500	0	0	0
_QLEDGRTLSDYNIQKESTLHLVLR_4	P62983;P62984;P0CG49;P0CG50	Ubiquitin-40S ribosomal protein S27a;Ubiquitin;40S ribosomal protein S27a;Ubiquitin-60S ribosomal protein L40;Ubiquitin;60S ribosomal protein L40;Polyubiquitin-B;Ubiquitin;Polyubiquitin-C;Ubiquitin;Ubiquitin-related 1;Ubiquitin-related 2	48.709	0	0	0	0
_TITLEVEPSDTIENVK_2	P62983;P62984;P0CG49;P0CG50	Ubiquitin-40S ribosomal protein S27a;Ubiquitin;40S ribosomal protein S27a;Ubiquitin-60S ribosomal protein L40;Ubiquitin;60S ribosomal protein L40;Polyubiquitin-B;Ubiquitin;Polyubiquitin-C;Ubiquitin;Ubiquitin-related 1;Ubiquitin-related 2	49.06	39025000	63290000	63290000	2724900
_TITLEVEPSDTIENVKAK_3	P62983;P62984;P0CG49;P0CG50	Ubiquitin-40S ribosomal protein S27a;Ubiquitin;40S ribosomal protein S27a;Ubiquitin-60S ribosomal protein L40;Ubiquitin;60S ribosomal protein L40;Polyubiquitin-B;Ubiquitin;Polyubiquitin-C;Ubiquitin;Ubiquitin-related 1;Ubiquitin-related 2	42.913	22413000	32155000	32155000	0
_TITLEVEPSDTIENVKAK_2	P62983;P62984;P0CG49;P0CG50	Ubiquitin-40S ribosomal protein S27a;Ubiquitin;40S ribosomal protein S27a;Ubiquitin-60S ribosomal protein L40;Ubiquitin;60S ribosomal protein L40;Polyubiquitin-B;Ubiquitin;Polyubiquitin-C;Ubiquitin;Ubiquitin-related 1;Ubiquitin-related 2	42.905	0	5387000	5387000	0
_TLSDYNIQK_2	P62983;P62984;P0CG49;P0CG50	Ubiquitin-40S ribosomal protein S27a;Ubiquitin;40S ribosomal protein S27a;Ubiquitin-60S ribosomal protein L40;Ubiquitin;60S ribosomal protein L40;Polyubiquitin-B;Ubiquitin;Polyubiquitin-C;Ubiquitin;Ubiquitin-related 1;Ubiquitin-related 2	26.328	0	0	0	0
_TLSDYNIQKESTLHLVLR_3	P62983;P62984;P0CG49;P0CG50	Ubiquitin-40S ribosomal protein S27a;Ubiquitin;40S ribosomal protein S27a;Ubiquitin-60S ribosomal protein L40;Ubiquitin;60S ribosomal protein L40;Polyubiquitin-B;Ubiquitin;Polyubiquitin-C;Ubiquitin;Ubiquitin-related 1;Ubiquitin-related 2	47.417	8675000	9067800	9067800	0
_TLSDYNIQKESTLHLVLR_4	P62983;P62984;P0CG49;P0CG50	Ubiquitin-40S ribosomal protein S27a;Ubiquitin;40S ribosomal protein S27a;Ubiquitin-60S ribosomal protein L40;Ubiquitin;60S ribosomal protein L40;Polyubiquitin-B;Ubiquitin;Polyubiquitin-C;Ubiquitin;Ubiquitin-related 1;Ubiquitin-related 2	47.394	25009000	14045000	14045000	0
_ALIVVQQGMTPSAK_2	Q80UW8	DNA-directed RNA polymerases I, II, and III subunit RPABC1	37.148	22754000	52239000	52239000	0
_GYLVTQDELDQTLEEFK_2	Q80UW8	DNA-directed RNA polymerases I, II, and III subunit RPABC1	74.833	3036600	15533000	15533000	0
_RTDLTVLVAHNDDPTDQMFVFFPEEPK_4	Q80UW8	DNA-directed RNA polymerases I, II, and III subunit RPABC1	70.235	0	17946000	17946000	0
_VEIIANDQGNR_2	P63017;P20029;P16627;P17156;Q61696;P17879	Heat shock cognate 71 kDa protein;78 kDa glucose-regulated protein;Heat shock 70 kDa protein 1-like;Heat shock-related 70 kDa protein 2;Heat shock 70 kDa protein 1A;Heat shock 70 kDa protein 1B	24.235	48053000	299200000	299200000	9651400
_AYHEQLTVAEITNACFEPANQMVK_3	P68373	Tubulin alpha-1C chain	56.697	0	6925500	6925500	0
_AAPDILIATPGR_2	Q921N6	Probable ATP-dependent RNA helicase DDX27	39.792	0	0	0	5081200
_ILPQDVILK_2	Q921N6	Probable ATP-dependent RNA helicase DDX27	42.283	0	0	0	0
_TAAFALPVLER_2	Q921N6	Probable ATP-dependent RNA helicase DDX27	57.602	2029100	1696400	1696400	0
_VLVLVPTR_2	Q921N6	Probable ATP-dependent RNA helicase DDX27	34.607	0	8318000	8318000	10598000
_ALSFLGFSAPTPIQALTLAPAIR_3	Q9ESV0	ATP-dependent RNA helicase DDX24	93.303	440160	1179300	1179300	1550700
_ALSFLGFSAPTPIQALTLAPAIR_2	Q9ESV0	ATP-dependent RNA helicase DDX24	93.345	772810	1860600	1860600	2381700
_LDLLMQK_2	Q9ESV0	ATP-dependent RNA helicase DDX24	35.363	0	0	0	7204700
_LRNLEQFAR_3	Q9ESV0	ATP-dependent RNA helicase DDX24	26.262	0	0	0	6327800
_RPLLGLVLTPTR_3	Q9ESV0	ATP-dependent RNA helicase DDX24	48.702	3991000	6492300	6492300	3915400
_VQHVIHYQVPR_3	Q9ESV0	ATP-dependent RNA helicase DDX24	22.644	0	4695600	4695600	24278000
_AQLGVQAFADALLIIPK_2	P80317	T-complex protein 1 subunit zeta	90.212	342220	754480	754480	0
_DGNVLLHEMQIQHPTASLIAK_3	P80317	T-complex protein 1 subunit zeta	49.01	0	0	0	0
_EMDRETLIDVAR_3	P80317	T-complex protein 1 subunit zeta	31.847	0	0	0	0
_IITEGFEAAKEK_2	P80317	T-complex protein 1 subunit zeta	26.197	0	0	0	0
_VATAQDDITGDGTTSNVLIIGELLK_2	P80317	T-complex protein 1 subunit zeta	78.039	0	0	0	0
_VLAQNSGFDLQETLVK_2	P80317	T-complex protein 1 subunit zeta	50.174	0	0	0	0
_(ac)ASLSLAPVNIFK_2	P80314	T-complex protein 1 subunit beta	76.232	1634300	2500300	2500300	0
_GATQQILDEAER_2	P80314	T-complex protein 1 subunit beta	31.33	0	10631000	10631000	0
_ILIANTGMDTDKIK_3	P80314	T-complex protein 1 subunit beta	31.874	0	5395500	5395500	0
_LALVTGGEIASTFDHPELVK_3	P80314	T-complex protein 1 subunit beta	59.449	0	3867300	3867300	0
_LAVEAVLR_2	P80314	T-complex protein 1 subunit beta	33.142	13682000	9969300	9969300	0
_LGGSLADSYLDEGFLLDKK_3	P80314	T-complex protein 1 subunit beta	60.546	0	0	0	0
_LGGSLADSYLDEGFLLDKK_2	P80314	T-complex protein 1 subunit beta	60.538	0	0	0	0
_LIEEVMIGEDKLIHFSGVALGEACTIVLR_4	P80314	T-complex protein 1 subunit beta	93.083	667760	1901800	1901800	0
_LIEEVMIGEDKLIHFSGVALGEACTIVLR_3	P80314	T-complex protein 1 subunit beta	93.102	0	933250	933250	0
_MLPTIIADNAGYDSADLVAQLR_2	P80314	T-complex protein 1 subunit beta	73.086	0	1663100	1663100	0
_MLPTIIADNAGYDSADLVAQLR_3	P80314	T-complex protein 1 subunit beta	73.122	0	0	0	0
_QLIYNYPEQLFGAAGVMAIEHADFAGVER_3	P80314	T-complex protein 1 subunit beta	82.783	0	0	0	0
_QVLLSAAEAAEVILR_2	P80314	T-complex protein 1 subunit beta	74.671	0	0	0	0
_QVLLSAAEAAEVILRVDNIIK_3	P80314	T-complex protein 1 subunit beta	92.707	0	0	0	0
_SLHDALCVLAQTVK_2	P80314	T-complex protein 1 subunit beta	58.747	0	2846200	2846200	0
_SLHDALCVLAQTVK_3	P80314	T-complex protein 1 subunit beta	58.747	0	3803500	3803500	0
_TVYGGGCSEMLMAHAVTQLANR_3	P80314	T-complex protein 1 subunit beta	56.688	0	0	0	0
_VQDDEVGDGTTSVTVLAAELLR_3	P80314	T-complex protein 1 subunit beta	78.227	721010	0	0	0
_DLEDLFYK_2	Q9D0B0	Serine/arginine-rich splicing factor 9	58.725	555230	0	0	2086700
_EKDLEDLFYK_2	Q9D0B0	Serine/arginine-rich splicing factor 9	46.94	11279000	11453000	11453000	10247000
_EKDLEDLFYK_3	Q9D0B0	Serine/arginine-rich splicing factor 9	45.085	10034000	5857500	5857500	7928000
_FEDPRDAEDAIYGR_3	Q9D0B0	Serine/arginine-rich splicing factor 9	39.188	16182000	0	0	24079000
_GSPHYFSPFRPY_2	Q9D0B0	Serine/arginine-rich splicing factor 9	39.694	0	0	0	9806600
_GSPHYFSPFRPY_3	Q9D0B0	Serine/arginine-rich splicing factor 9	39.694	22021000	7241900	7241900	52500000
_HGLVPFAFVR_2	Q9D0B0	Serine/arginine-rich splicing factor 9	49.881	41273000	34080000	34080000	42209000
_VLVSGLPPSGSWQDLKDHMR_4	Q9D0B0	Serine/arginine-rich splicing factor 9	50.201	7165200	0	0	695170
_LLRKCILQM(ox)TR_3	Q9JHD2	Histone acetyltransferase KAT2A	50.201	0	0	0	0
_LIALLEVLSQKR_3	Q80X90;Q8VHX6	Filamin-B;Filamin-C	64.514	10308000	1807700	1807700	0
_LIALLEVLSQKR_2	Q80X90;Q8VHX6	Filamin-B;Filamin-C	64.506	2805000	0	0	0
_GYDFAAVLEWFAERVDR_3	Q9WVK4;Q9QXY6	EH domain-containing protein 1;EH domain-containing protein 3	97.987	0	1430500	1430500	0
_FGLYLPK_2	Q8BH59	Calcium-binding mitochondrial carrier protein Aralar1	42.597	0	0	0	0
[truncated: 11,351 more rows]
