# Supplementary material for: Hybrid Gene Origination Creates Human-Virus Chimeric Proteins during Infection
Source: Cell. 2020 Jun 25;181(7):1502–1517.e23. doi: 10.1016/j.cell.2020.05.035 (PMC7323901; doi:10.1016/j.cell.2020.05.035)
Supplement: Table S3. Table Showing the Mutations Used to Generate Control and Mutant Viruses, Related to Figures 4E, 4F and S4D–S4F — Green letters in column 3 show the relative position canonical start codon (ATG) with respect to the sequence shown, and red letters indicate the mutations that were inserted. [file mmc3.xlsx]

## Sheet: Table S3
Table S3
Parental	Mutation	Viral sequence (first x base pairs)	Mutation Position (After Start Codon)
PR8	None	ATGGATGTCAATCCGACCTTACTTTTCTTAAAAGTGCCAGCACAAAATGCTATA…	--
PR8	PB1-UFO∆	ATGGATGTTAATCCGACCTTACTTTTCTTAAAAGTGCCAGCACAAAATGCTATA…	9
PR8	PB1-UFOSYN	ATGGATGTGAATCCGACCTTACTTTTCTTAAAAGTGCCAGCACAAAATGCTATA…	9
WSN	None	ATGGAAAGAATAAAAGAACTAAGGAATCTAATGTCGCAGTCTCGCACTCGCGAG …	--
WSN	PB2-UFO∆	ATGGAAAGAATTAAAGAACTAAGGAATCTAATGTCGCAGTCTCGCACTCGCGAG …	12
WSN	PB2-UFOSYN	ATGGAAAGAATCAAAGAACTAAGGAATCTAATGTCGCAGTCTCGCACTCGCGAG …	12
WSN	None	ATGGATGTCAATCCGACTTTACTTTTCTTAAAAGTGCCAGCACAAAATGCTATA…	--
WSN	PB1-UFO∆	ATGGATGTTAATCCGACTTTACTTTTCTTAAAAGTGCCAGCACAAAATGCTATA…	9
WSN	PB1-UFOSYN	ATGGATGTGAATCCGACTTTACTTTTCTTAAAAGTGCCAGCACAAAATGCTATA…	9
WSN	None	ATGGAAGATTTTGTGCGACAATGCTTCAATCCGATGATTGTCGAGCTTGCGGAA…
WSN	PA-UFO∆	ATGGAAGATTTTGTGCGACAATGCTTCAATCCGATGATTGTTGAGCTTGCGGAA…	42
WSN	PA-UFOSYN	ATGGAAGATTTTGTGCGACAATGCTTCAATCCGATGATTGTAGAGCTTGCGGAA…	42
WSN	None	ATGAAGGCTTTTGTACTGGTCCTGTTATATGCATTTGTAGCTACAGATGCAGAC…	--
WSN	HA-UFO∆	ATGAAGGCTTTTGTACTGGTCCTGTTATATGCATTTGTAGCTACTGATGCAGAC…	45
WSN	HA-UFOSYN	ATGAAGGCTTTTGTACTGGTCCTGTTATATGCATTTGTAGCTACCGATGCAGAC…	45
Cal09	None	ATGGAGAGAATAAAAGAACTGAGAGATCTAATGTCGCAGTCCCGCACTCGCGAG…	--
Cal09	PB2-UFO∆	ATGGAGAGAATTAAAGAACTGAGAGATCTAATGTCGCAGTCCCGCACTCGCGAG…	12
Cal09	PB2-UFOSYN	ATGGAGAGAATCAAAGAACTGAGAGATCTAATGTCGCAGTCCCGCACTCGCGAG…	12
Cal09	None	ATGGATGTCAATCCGACTCTACTTTTCCTAAAAATTCCAGCGCAAAATGCCATA…	--
Cal09	PB1-UFO∆	ATGGATGTTAATCCGACTCTACTTTTCCTAAAAATTCCAGCGCAAAATGCCATA…	9
Cal09	PB1-UFOSYN	ATGGATGTGAATCCGACTCTACTTTTCCTAAAAATTCCAGCGCAAAATGCCATA…	9
Cal09	None	ATGGAAGACTTTGTGCGACAATGCTTCAATCCAATGATCGTCGAGCTTGCGGAAAAGGA …	--
Cal09	PA-UFO∆	ATGGAAGACTTTGTGCGACAATGCTTCAATCCAATGATCGTTGAGCTTGCGGAAAAGGA …	42
Cal09	PA-UFOSYN	ATGGAAGACTTTGTGCGACAATGCTTCAATCCAATGATCGTAGAGCTTGCGGAAAAGGA …	42
Cal09	None	ATGAAGGCAATACTAGTAGTTCTGCTATATACATTTGCAACCGCAAATGCAGACACA …	--
Cal09	HA-UFO∆	ATGAAGGCAATACTAGTAGTTCTGCTATATACATTTGCAACCGCAAATGCATGACACA …	52
Cal09	HA-UFOSYN	ATGAAGGCAATACTAGTAGTTCTGCTATATACATTTGCAACCGCAAATGCACACACA …	52
