# Supplementary material for: Hybrid Gene Origination Creates Human-Virus Chimeric Proteins during Infection
Source: Cell. 2020 Jun 25;181(7):1502–1517.e23. doi: 10.1016/j.cell.2020.05.035 (PMC7323901; doi:10.1016/j.cell.2020.05.035)
Supplement: Table S4. RNA-Seq of Lungs of Infected Mice, Related to Figures 4F, S4G, and S4H — A. Table of differentially expressed genes found in the lungs of mice infected by PR8;PB1-UFOΔ or PR8;PB1-UFOSYN viruses at day 6 post infection (related to Figure S4G) B. Table of primers used to validate gene expression [file mmc4.xlsx]

## Sheet: Table S4A
Table S4A
Gene	baseMean	log2FoldChange	lfcSE	stat	pvalue	padj
Alox12e	26.155	2.82615	0.661967	4.26932	1.96073e-05	0.00273547
Tmcc3	3740.62	1.68422	0.138446	12.1652	4.76463e-34	3.75572e-30
Meis1	683.344	-1.02674	0.164105	-6.25659	3.93486e-10	3.649e-07
Nkd2	249.106	-1.19118	0.247531	-4.81224	1.49251e-06	0.000385727
Vdr	129.932	1.06916	0.233043	4.58784	4.47863e-06	0.000871646
Lypd2	143.931	1.54112	0.306408	5.02962	4.91453e-07	0.000172172
Nr4a1	413.292	1.12057	0.212408	5.27556	1.32354e-07	5.79599e-05
Spry4	1508.6	1.16531	0.143627	8.11344	4.92083e-16	2.5859e-12
Icos	215.417	1.05172	0.210843	4.98817	6.09548e-07	0.000196144
Ctla4	236.209	1.23065	0.20471	6.01171	1.83579e-09	1.31551e-06
Nr5a2	21.4938	-2.55519	0.512253	-4.98814	6.09646e-07	0.000196144
Zfp273	84.9521	-1.02667	0.23253	-4.41522	1.00907e-05	0.00165708
Zfp300	47.4211	-1.20997	0.270944	-4.46574	7.97915e-06	0.00138232
Clec1a	3706.63	-1.29123	0.186973	-6.90597	4.98598e-12	1.12291e-08
Lpar3	174.207	1.00691	0.236993	4.24867	2.15048e-05	0.00289764
Muc5ac	78.7143	1.9145	0.405743	4.71851	2.37582e-06	0.000559026
Csf3	82.6553	1.81729	0.453386	4.00826	6.11669e-05	0.00651551
Thbs1	22347.1	1.00977	0.227573	4.43713	9.11649e-06	0.00154539
Fam117b	2228.94	1.00144	0.149393	6.70339	2.03644e-11	4.01307e-08
Ramp3	107.888	2.04367	0.332279	6.15046	7.72572e-10	5.87579e-07
Tnfrsf18	86.7435	1.16829	0.218549	5.34568	9.00804e-08	4.05748e-05
Ccno	131.774	1.29005	0.25299	5.09922	3.41061e-07	0.00012802
Fgf11	59.8037	-1.00741	0.255823	-3.93792	8.21911e-05	0.00780568
Abra	48.9267	1.88118	0.305962	6.1484	7.82693e-10	5.87579e-07
Sox18	419.622	-1.30256	0.300706	-4.33168	1.47974e-05	0.00226486
Kcne4	660.662	1.86826	0.293737	6.36032	2.01328e-10	2.8854e-07
8430408G22Rik	764.539	1.22209	0.268503	4.5515	5.32649e-06	0.000999668
Tmem252	1523.54	1.07255	0.161792	6.62918	3.37547e-11	5.9127e-08
A730049H05Rik	108.72	1.19945	0.293253	4.09015	4.31092e-05	0.00488932
Rasd1	218.473	1.32418	0.169132	7.82927	4.90697e-15	1.93396e-11
Gm42743	36.4838	-1.61353	0.388243	-4.15597	3.23913e-05	0.00383946
Hydin	486.141	1.09579	0.17418	6.29116	3.15104e-10	3.3885e-07
Cyp26b1	172.388	-1.62222	0.319259	-5.08119	3.75073e-07	0.000134387
2010109I03Rik	83.4404	1.51912	0.30733	4.94294	7.69522e-07	0.000228897
Muc5b	2514.94	2.1287	0.411014	5.17913	2.22918e-07	9.24816e-05
Zfp760	281.783	-1.04499	0.224846	-4.64758	3.35848e-06	0.000705952
Flnc	452.3	1.14343	0.227785	5.01979	5.17292e-07	0.000177285
Rnf186	203.063	1.06304	0.219633	4.84006	1.29802e-06	0.000346835
Ttpa	139.196	1.16201	0.238967	4.86265	1.15827e-06	0.00031483
Xirp1	87.4779	2.09719	0.384018	5.46118	4.72992e-08	2.48557e-05
Muc4	1595.38	1.25939	0.240034	5.2467	1.54847e-07	6.59775e-05
Crocc2	230.053	1.08026	0.188755	5.7231	1.04599e-08	6.10739e-06
Dnah2os	92.6695	1.3696	0.229505	5.96761	2.40754e-09	1.58145e-06
Zfp493	44.5494	-1.21848	0.287409	-4.23953	2.23993e-05	0.00299259
Apold1	275.821	3.21796	0.172042	18.7045	4.54606e-78	7.16686e-74
Hspa1b	370.481	-1.1299	0.227558	-4.96531	6.859e-07	0.000212024
Gm43921	36.5641	-1.68778	0.405131	-4.16601	3.09981e-05	0.00370216

## Sheet: Table S4B
Table S4B: Primers used to validate RNA-seq hits
Gene	Primer	Sequence
mouse Actb PCR primers	Forward	TTACGGATGTCAACGTCACAGTTC
	Reverse	ACTATTGGCAACGAGCGGTTC
mouse Spry4 qPCR primers	Forward	GGGATTTACACAGACGTGGAG
	Reverse	ATGACTGAGCTGGGATTCAC
mouse Nr4A1 qPCr primers	Forward	GCCTAGCACTGCCAAATTG
	Reverse	TCTGCCCACTTTCGGATAAC
mouse Abra qPCR primers	Forward	ATTCCCCTTTAGCTGGTGC
	Reverse	CTCCCTTTCCCTTTCTCCTG
mouse Rasd1 qPCR primers	Forward	GCTTCAGGGCAGGACTAATAAT
	Reverse	TTCCAGTTTGCTGAGGACAG
