# Supplementary material for: Hybrid Gene Origination Creates Human-Virus Chimeric Proteins during Infection
Source: Cell. 2020 Jun 25;181(7):1502–1517.e23. doi: 10.1016/j.cell.2020.05.035 (PMC7323901; doi:10.1016/j.cell.2020.05.035)
Supplement: Table S5. Gene Ontology of Differentially Expressed Genes Identified in Table S4, as Calculated by Metascape, Related to Figures 4F and S4I [file mmc5.xlsx]

## Sheet: TableS5
GroupID	Category	Term	Description	LogP	Log(q-value)	InTerm_InList	Genes	Symbols
1_Summary	GO Biological Processes	GO:0006775	fat-soluble vitamin metabolic process	-4.4995	-0.237766	3/33	22337,50500,232174	Vdr,Ttpa,Cyp26b1
1_Member	GO Biological Processes	GO:0006775	fat-soluble vitamin metabolic process	-4.4995	-0.237766	3/33	22337,50500,232174	Vdr,Ttpa,Cyp26b1
1_Member	GO Biological Processes	GO:0006766	vitamin metabolic process	-3.5188	0	3/70	22337,50500,232174	Vdr,Ttpa,Cyp26b1
2_Summary	Reactome Gene Sets	R-MMU-383280	Nuclear Receptor transcription pathway	-3.95365	-0.0611964	3/50	15370,22337,26424	Nr4a1,Vdr,Nr5a2
2_Member	Reactome Gene Sets	R-MMU-383280	Nuclear Receptor transcription pathway	-3.95365	-0.0611964	3/50	15370,22337,26424	Nr4a1,Vdr,Nr5a2
3_Summary	GO Biological Processes	GO:0030855	epithelial cell differentiation	-3.84581	-0.0611964	7/628	20672,22337,26424,218630,232174,244653,381823	Sox18,Vdr,Nr5a2,Ccno,Cyp26b1,Hydin,Apold1
3_Member	GO Biological Processes	GO:0030855	epithelial cell differentiation	-3.84581	-0.0611964	7/628	20672,22337,26424,218630,232174,244653,381823	Sox18,Vdr,Nr5a2,Ccno,Cyp26b1,Hydin,Apold1
4_Summary	GO Biological Processes	GO:0001525	angiogenesis	-3.45697	0	6/513	15370,17268,20672,21825,56089,381823,12985,19416,26424	Nr4a1,Meis1,Sox18,Thbs1,Ramp3,Apold1,Csf3,Rasd1,Nr5a2
4_Member	GO Biological Processes	GO:0001525	angiogenesis	-3.45697	0	6/513	15370,17268,20672,21825,56089,381823	Nr4a1,Meis1,Sox18,Thbs1,Ramp3,Apold1
4_Member	GO Biological Processes	GO:0051897	positive regulation of protein kinase B signaling	-3.04023	0	3/102	12985,21825,56089	Csf3,Thbs1,Ramp3
4_Member	GO Biological Processes	GO:0048514	blood vessel morphogenesis	-3.01707	0	6/622	15370,17268,20672,21825,56089,381823	Nr4a1,Meis1,Sox18,Thbs1,Ramp3,Apold1
4_Member	GO Biological Processes	GO:0001568	blood vessel development	-2.69535	0	6/719	15370,17268,20672,21825,56089,381823	Nr4a1,Meis1,Sox18,Thbs1,Ramp3,Apold1
4_Member	GO Biological Processes	GO:0001944	vasculature development	-2.59753	0	6/752	15370,17268,20672,21825,56089,381823	Nr4a1,Meis1,Sox18,Thbs1,Ramp3,Apold1
4_Member	GO Biological Processes	GO:0072358	cardiovascular system development	-2.56041	0	6/765	15370,17268,20672,21825,56089,381823	Nr4a1,Meis1,Sox18,Thbs1,Ramp3,Apold1
4_Member	GO Biological Processes	GO:0051896	regulation of protein kinase B signaling	-2.52018	0	3/155	12985,21825,56089	Csf3,Thbs1,Ramp3
4_Member	GO Biological Processes	GO:0043491	protein kinase B signaling	-2.29848	0	3/186	12985,21825,56089	Csf3,Thbs1,Ramp3
4_Member	GO Biological Processes	GO:0019932	second-messenger-mediated signaling	-2.08615	0	4/429	19416,21825,26424,56089	Rasd1,Thbs1,Nr5a2,Ramp3
5_Summary	KEGG Pathway	mmu04151	PI3K-Akt signaling pathway	-3.35684	0	5/346	12985,14166,15370,21825,65086,24066,218630	Csf3,Fgf11,Nr4a1,Thbs1,Lpar3,Spry4,Ccno
5_Member	KEGG Pathway	mmu04151	PI3K-Akt signaling pathway	-3.35684	0	5/346	12985,14166,15370,21825,65086	Csf3,Fgf11,Nr4a1,Thbs1,Lpar3
5_Member	KEGG Pathway	mmu04015	Rap1 signaling pathway	-2.13599	0	3/213	14166,21825,65086	Fgf11,Thbs1,Lpar3
5_Member	GO Biological Processes	GO:0071900	regulation of protein serine/threonine kinase activity	-2.08964	0	4/428	21825,24066,65086,218630	Thbs1,Spry4,Lpar3,Ccno
6_Summary	GO Biological Processes	GO:0043154	negative regulation of cysteine-type endopeptidase activity involved in apoptotic process	-3.34804	0	3/80	15370,15511,21825,24066,14166,68794	Nr4a1,Hspa1b,Thbs1,Spry4,Fgf11,Flnc
6_Member	GO Biological Processes	GO:0043154	negative regulation of cysteine-type endopeptidase activity involved in apoptotic process	-3.34804	0	3/80	15370,15511,21825	Nr4a1,Hspa1b,Thbs1
6_Member	GO Biological Processes	GO:2000117	negative regulation of cysteine-type endopeptidase activity	-3.24133	0	3/87	15370,15511,21825	Nr4a1,Hspa1b,Thbs1
6_Member	GO Biological Processes	GO:0044344	cellular response to fibroblast growth factor stimulus	-3.19833	0	3/90	15370,21825,24066	Nr4a1,Thbs1,Spry4
6_Member	GO Biological Processes	GO:0071774	response to fibroblast growth factor	-3.17049	0	3/92	15370,21825,24066	Nr4a1,Thbs1,Spry4
6_Member	KEGG Pathway	mmu04010	MAPK signaling pathway	-2.91236	0	4/252	14166,15370,15511,68794	Fgf11,Nr4a1,Hspa1b,Flnc
6_Member	GO Biological Processes	GO:0010951	negative regulation of endopeptidase activity	-2.35162	0	3/178	15370,15511,21825	Nr4a1,Hspa1b,Thbs1
6_Member	GO Biological Processes	GO:0043281	regulation of cysteine-type endopeptidase activity involved in apoptotic process	-2.1993	0	3/202	15370,15511,21825	Nr4a1,Hspa1b,Thbs1
6_Member	GO Biological Processes	GO:2000116	regulation of cysteine-type endopeptidase activity	-2.06567	0	3/226	15370,15511,21825	Nr4a1,Hspa1b,Thbs1
7_Summary	KEGG Pathway	mmu04657	IL-17 signaling pathway	-3.18433	0	3/91	12985,17833,74180	Csf3,Muc5ac,Muc5b
7_Member	KEGG Pathway	mmu04657	IL-17 signaling pathway	-3.18433	0	3/91	12985,17833,74180	Csf3,Muc5ac,Muc5b
8_Summary	GO Biological Processes	GO:1903706	regulation of hemopoiesis	-2.15784	0	4/409	12477,12985,17268,232174,21825,15370,22437,68794	Ctla4,Csf3,Meis1,Cyp26b1,Thbs1,Nr4a1,Xirp1,Flnc
8_Member	GO Biological Processes	GO:1903706	regulation of hemopoiesis	-2.15784	0	4/409	12477,12985,17268,232174	Ctla4,Csf3,Meis1,Cyp26b1
8_Member	GO Biological Processes	GO:0060348	bone development	-2.03471	0	3/232	17268,21825,232174	Meis1,Thbs1,Cyp26b1
8_Member	GO Biological Processes	GO:0061061	muscle structure development	-2.02593	0	5/701	15370,17268,22437,68794,232174	Nr4a1,Meis1,Xirp1,Flnc,Cyp26b1
8_Member	GO Biological Processes	GO:0014706	striated muscle tissue development	-2.01166	0	4/451	15370,17268,22437,232174	Nr4a1,Meis1,Xirp1,Cyp26b1
9_Summary	GO Biological Processes	GO:0002694	regulation of leukocyte activation	-2.14674	0	5/655	12477,21825,54167,74180,232174,21936,140474	Ctla4,Thbs1,Icos,Muc5b,Cyp26b1,Tnfrsf18,Muc4
9_Member	GO Biological Processes	GO:0002694	regulation of leukocyte activation	-2.14674	0	5/655	12477,21825,54167,74180,232174	Ctla4,Thbs1,Icos,Muc5b,Cyp26b1
9_Member	GO Biological Processes	GO:0030155	regulation of cell adhesion	-2.06164	0	5/687	12477,21825,21936,54167,140474	Ctla4,Thbs1,Tnfrsf18,Icos,Muc4
9_Member	GO Biological Processes	GO:0050865	regulation of cell activation	-2.03858	0	5/696	12477,21825,54167,74180,232174	Ctla4,Thbs1,Icos,Muc5b,Cyp26b1
10_Summary	GO Biological Processes	GO:0010959	regulation of metal ion transport	-2.11079	0	4/422	22337,56089,57814,65086	Vdr,Ramp3,Kcne4,Lpar3
10_Member	GO Biological Processes	GO:0010959	regulation of metal ion transport	-2.11079	0	4/422	22337,56089,57814,65086	Vdr,Ramp3,Kcne4,Lpar3
11_Summary	GO Biological Processes	GO:0008285	negative regulation of cell proliferation	-2.07722	0	5/681	12477,17268,21825,22337,22437,15370,56089	Ctla4,Meis1,Thbs1,Vdr,Xirp1,Nr4a1,Ramp3
11_Member	GO Biological Processes	GO:0008285	negative regulation of cell proliferation	-2.07722	0	5/681	12477,17268,21825,22337,22437	Ctla4,Meis1,Thbs1,Vdr,Xirp1
11_Member	GO Biological Processes	GO:0010942	positive regulation of cell death	-2.04113	0	5/695	12477,15370,21825,22337,56089	Ctla4,Nr4a1,Thbs1,Vdr,Ramp3
