# Supplementary material for: Hybrid Gene Origination Creates Human-Virus Chimeric Proteins during Infection
Source: Cell. 2020 Jun 25;181(7):1502–1517.e23. doi: 10.1016/j.cell.2020.05.035 (PMC7323901; doi:10.1016/j.cell.2020.05.035)
Supplement: Table S6. Table of Epitope Predictions for PB1-UFO, Related to Figures 5G and 5H [file mmc6.xlsx]

## Sheet: TableS6
Table S6
POS	HLA	peptide	Core	Offset	I_pos	I_len	D_pos	D_len	iCore	Identity	1-log50k(aff)	Affinity(nM)	%Rank
18	HLA-A0101	STSAKCYKY	STSAKCYKY	0	0	0	0	0	STSAKCYKY	Uniq_042560	0.471	306.97	0.3
18	HLA-A0101	STSAKCYKY	STSAKCYKY	0	0	0	0	0	STSAKCYKY	Uniq_042581	0.471	306.97	0.3
18	HLA-A0101	STSAKCYKY	STSAKCYKY	0	0	0	0	0	STSAKCYKY	Uniq_042582	0.471	306.97	0.3
18	HLA-A0101	STSAKCYKY	STSAKCYKY	0	0	0	0	0	STSAKCYKY	Uniq_042583	0.471	306.97	0.3
18	HLA-A0101	STSAKCHKY	STSAKCHKY	0	0	0	0	0	STSAKCHKY	Uniq_042643	0.473	298.01	0.3
18	HLA-A0101	STSAKCYKY	STSAKCYKY	0	0	0	0	0	STSAKCYKY	Uniq_042646	0.471	306.97	0.3
18	HLA-A0101	STSAKCYKY	STSAKCYKY	0	0	0	0	0	STSAKCYKY	Uniq_042647	0.471	306.97	0.3
18	HLA-A0101	STSAKCYKY	STSAKCYKY	0	0	0	0	0	STSAKCYKY	Uniq_042651	0.471	306.97	0.3
18	HLA-A0101	STSAKCYKY	STSAKCYKY	0	0	0	0	0	STSAKCYKY	Uniq_043284	0.471	306.97	0.3
18	HLA-A0101	STSAKCHKY	STSAKCHKY	0	0	0	0	0	STSAKCHKY	Uniq_043373	0.473	298.01	0.3
18	HLA-A0101	STSAKCYKY	STSAKCYKY	0	0	0	0	0	STSAKCYKY	Uniq_043374	0.471	306.97	0.3
18	HLA-A0101	STSAKCYKY	STSAKCYKY	0	0	0	0	0	STSAKCYKY	Uniq_043375	0.471	306.97	0.3
18	HLA-A0101	STSAKCYKY	STSAKCYKY	0	0	0	0	0	STSAKCYKY	Uniq_043376	0.471	306.97	0.3
18	HLA-A0101	STSAKCYKY	STSAKCYKY	0	0	0	0	0	STSAKCYKY	Uniq_043377	0.471	306.97	0.3
18	HLA-A0101	STSAKCYKY	STSAKCYKY	0	0	0	0	0	STSAKCYKY	Uniq_043378	0.471	306.97	0.3
18	HLA-A0101	STSAKCYKY	STSAKCYKY	0	0	0	0	0	STSAKCYKY	Uniq_043379	0.471	306.97	0.3
18	HLA-A0101	STSAKCYKY	STSAKCYKY	0	0	0	0	0	STSAKCYKY	Uniq_043380	0.471	306.97	0.3
18	HLA-A0101	STSAECYKY	STSAECYKY	0	0	0	0	0	STSAECYKY	Uniq_043381	0.495	235.5	0.25
18	HLA-A0101	STSAKCYKY	STSAKCYKY	0	0	0	0	0	STSAKCYKY	Uniq_043382	0.471	306.97	0.3
18	HLA-A0101	STSAKCYKY	STSAKCYKY	0	0	0	0	0	STSAKCYKY	Uniq_043383	0.471	306.97	0.3
18	HLA-A0101	STSAKCYKY	STSAKCYKY	0	0	0	0	0	STSAKCYKY	Uniq_043384	0.471	306.97	0.3
18	HLA-A0101	STSAKCHKY	STSAKCHKY	0	0	0	0	0	STSAKCHKY	Uniq_043636	0.473	298.01	0.3
18	HLA-A0101	STSAKCYKY	STSAKCYKY	0	0	0	0	0	STSAKCYKY	Uniq_043637	0.471	306.97	0.3
18	HLA-A0101	STSAKCYKY	STSAKCYKY	0	0	0	0	0	STSAKCYKY	Uniq_043638	0.471	306.97	0.3
18	HLA-A0101	STSAKCYKY	STSAKCYKY	0	0	0	0	0	STSAKCYKY	Uniq_043639	0.471	306.97	0.3
18	HLA-A0101	STSTKCYKY	STSTKCYKY	0	0	0	0	0	STSTKCYKY	Uniq_043640	0.516	188.42	0.25
18	HLA-A0101	STSAKRYKY	STSAKRYKY	0	0	0	0	0	STSAKRYKY	Uniq_043641	0.457	357.41	0.3
18	HLA-A0101	STSAKRYKY	STSAKRYKY	0	0	0	0	0	STSAKRYKY	Uniq_043642	0.457	357.41	0.3
18	HLA-A0101	STSAKRYKY	STSAKRYKY	0	0	0	0	0	STSAKRYKY	Uniq_043643	0.457	357.41	0.3
18	HLA-A0101	STSAKRYKY	STSAKRYKY	0	0	0	0	0	STSAKRYKY	Uniq_043644	0.457	357.41	0.3
18	HLA-A0101	STSAKRYKY	STSAKRYKY	0	0	0	0	0	STSAKRYKY	Uniq_043645	0.457	357.41	0.3
18	HLA-A0101	STSAKRYKY	STSAKRYKY	0	0	0	0	0	STSAKRYKY	Uniq_043646	0.457	357.41	0.3
18	HLA-A0101	STSAKRYKY	STSAKRYKY	0	0	0	0	0	STSAKRYKY	Uniq_043647	0.457	357.41	0.3
18	HLA-A0101	STSAKRYKY	STSAKRYKY	0	0	0	0	0	STSAKRYKY	Uniq_043648	0.457	357.41	0.3
18	HLA-A0101	STSAKCYKY	STSAKCYKY	0	0	0	0	0	STSAKCYKY	Uniq_043650	0.471	306.97	0.3
18	HLA-A0101	STSAKCYKY	STSAKCYKY	0	0	0	0	0	STSAKCYKY	Uniq_043651	0.471	306.97	0.3
18	HLA-A0101	STSAKCYKY	STSAKCYKY	0	0	0	0	0	STSAKCYKY	Uniq_043652	0.471	306.97	0.3
18	HLA-A0101	STSAKCYKY	STSAKCYKY	0	0	0	0	0	STSAKCYKY	Uniq_043653	0.471	306.97	0.3
18	HLA-A0101	STSAKCYKY	STSAKCYKY	0	0	0	0	0	STSAKCYKY	Uniq_043655	0.471	306.97	0.3
18	HLA-A0101	STSAKCYKY	STSAKCYKY	0	0	0	0	0	STSAKCYKY	Uniq_043656	0.471	306.97	0.3
18	HLA-A0101	STSAKCYKY	STSAKCYKY	0	0	0	0	0	STSAKCYKY	Uniq_043657	0.471	306.97	0.3
18	HLA-A0101	STSAKCYKY	STSAKCYKY	0	0	0	0	0	STSAKCYKY	Uniq_043658	0.471	306.97	0.3
18	HLA-A0101	STSAKCYKY	STSAKCYKY	0	0	0	0	0	STSAKCYKY	Uniq_043659	0.471	306.97	0.3
18	HLA-A0101	STSAKCYKY	STSAKCYKY	0	0	0	0	0	STSAKCYKY	Uniq_043660	0.471	306.97	0.3
18	HLA-A0101	STSAKCYKY	STSAKCYKY	0	0	0	0	0	STSAKCYKY	Uniq_043661	0.471	306.97	0.3
18	HLA-A0101	STSAKCYKY	STSAKCYKY	0	0	0	0	0	STSAKCYKY	Uniq_043662	0.471	306.97	0.3
18	HLA-A0101	STSAKCYKY	STSAKCYKY	0	0	0	0	0	STSAKCYKY	Uniq_043664	0.471	306.97	0.3
18	HLA-A0101	STSAKCYKY	STSAKCYKY	0	0	0	0	0	STSAKCYKY	Uniq_043665	0.471	306.97	0.3
18	HLA-A0101	STSAKCYKY	STSAKCYKY	0	0	0	0	0	STSAKCYKY	Uniq_043666	0.471	306.97	0.3
18	HLA-A0101	STSAKCYKY	STSAKCYKY	0	0	0	0	0	STSAKCYKY	Uniq_043667	0.471	306.97	0.3
18	HLA-A0101	STSAKCYKY	STSAKCYKY	0	0	0	0	0	STSAKCYKY	Uniq_043668	0.471	306.97	0.3
18	HLA-A0101	STSAKCYKY	STSAKCYKY	0	0	0	0	0	STSAKCYKY	Uniq_043669	0.471	306.97	0.3
18	HLA-A0101	STSAKCYKY	STSAKCYKY	0	0	0	0	0	STSAKCYKY	Uniq_043672	0.471	306.97	0.3
18	HLA-A0101	STSAKCYKY	STSAKCYKY	0	0	0	0	0	STSAKCYKY	Uniq_043673	0.471	306.97	0.3
18	HLA-A0101	STSAKCYKY	STSAKCYKY	0	0	0	0	0	STSAKCYKY	Uniq_043677	0.471	306.97	0.3
18	HLA-A0101	STSAKCYKY	STSAKCYKY	0	0	0	0	0	STSAKCYKY	Uniq_043678	0.471	306.97	0.3
18	HLA-A0101	STSAKCYRY	STSAKCYRY	0	0	0	0	0	STSAKCYRY	Uniq_043679	0.567	107.85	0.15
18	HLA-A0101	STSARRYKY	STSARRYKY	0	0	0	0	0	STSARRYKY	Uniq_043680	0.477	285.76	0.3
18	HLA-A0101	GTSTKCYKY	GTSTKCYKY	0	0	0	0	0	GTSTKCYKY	Uniq_044069	0.434	457.08	0.4
18	HLA-A0101	STSAKRYKY	STSAKRYKY	0	0	0	0	0	STSAKRYKY	Uniq_067008	0.457	357.41	0.3
18	HLA-A0101	STSAKCYKY	STSAKCYKY	0	0	0	0	0	STSAKCYKY	Uniq_067010	0.471	306.97	0.3
18	HLA-A0101	STSAKCYKY	STSAKCYKY	0	0	0	0	0	STSAKCYKY	Uniq_067063	0.471	306.97	0.3
18	HLA-A0101	STSAKCYKY	STSAKCYKY	0	0	0	0	0	STSAKCYKY	Uniq_067064	0.471	306.97	0.3
18	HLA-A0101	STSAKCYKY	STSAKCYKY	0	0	0	0	0	STSAKCYKY	Uniq_067065	0.471	306.97	0.3
18	HLA-A0101	STSAKCYKY	STSAKCYKY	0	0	0	0	0	STSAKCYKY	Uniq_067209	0.471	306.97	0.3
18	HLA-A0101	NSSAKCHKY	NSSAKCHKY	0	0	0	0	0	NSSAKCHKY	Uniq_067421	0.434	455.59	0.4
18	HLA-A0101	STSTKCYKY	STSTKCYKY	0	0	0	0	0	STSTKCYKY	Uniq_067662	0.516	188.42	0.25
18	HLA-A0101	STSTKCYKY	STSTKCYKY	0	0	0	0	0	STSTKCYKY	Uniq_067663	0.516	188.42	0.25
18	HLA-A0101	STSTKCYKY	STSTKCYKY	0	0	0	0	0	STSTKCYKY	Uniq_067664	0.516	188.42	0.25
18	HLA-A0101	STSAKCYKY	STSAKCYKY	0	0	0	0	0	STSAKCYKY	Uniq_067666	0.471	306.97	0.3
18	HLA-A0101	STSAKCYKY	STSAKCYKY	0	0	0	0	0	STSAKCYKY	Uniq_067743	0.471	306.97	0.3
18	HLA-A0101	STSAKCYKY	STSAKCYKY	0	0	0	0	0	STSAKCYKY	Uniq_067746	0.471	306.97	0.3
18	HLA-A0101	STSAKCYKY	STSAKCYKY	0	0	0	0	0	STSAKCYKY	Uniq_067747	0.471	306.97	0.3
18	HLA-A0101	NSSTKCYKY	NSSTKCYKY	0	0	0	0	0	NSSTKCYKY	Uniq_067917	0.475	292.54	0.3
18	HLA-A0101	NSSAKCHKY	NSSAKCHKY	0	0	0	0	0	NSSAKCHKY	Uniq_067919	0.434	455.59	0.4
18	HLA-A0101	NSSAKCYKY	NSSAKCYKY	0	0	0	0	0	NSSAKCYKY	Uniq_067923	0.432	464.38	0.4
18	HLA-A0101	NSSAKCYKY	NSSAKCYKY	0	0	0	0	0	NSSAKCYKY	Uniq_067924	0.432	464.38	0.4
18	HLA-A0101	NSSAKCYKY	NSSAKCYKY	0	0	0	0	0	NSSAKCYKY	Uniq_067925	0.432	464.38	0.4
18	HLA-A0101	NSSAKCYKY	NSSAKCYKY	0	0	0	0	0	NSSAKCYKY	Uniq_067926	0.432	464.38	0.4
18	HLA-A0101	STSAKCHKY	STSAKCHKY	0	0	0	0	0	STSAKCHKY	Uniq_067928	0.473	298.01	0.3
18	HLA-A0101	STSAKCHKY	STSAKCHKY	0	0	0	0	0	STSAKCHKY	Uniq_067929	0.473	298.01	0.3
18	HLA-A0101	STSAKCHKY	STSAKCHKY	0	0	0	0	0	STSAKCHKY	Uniq_067930	0.473	298.01	0.3
18	HLA-A0101	STSAKCHKY	STSAKCHKY	0	0	0	0	0	STSAKCHKY	Uniq_067931	0.473	298.01	0.3
18	HLA-A0101	STSAKCHKY	STSAKCHKY	0	0	0	0	0	STSAKCHKY	Uniq_067932	0.473	298.01	0.3
18	HLA-A0101	STSAKCYKY	STSAKCYKY	0	0	0	0	0	STSAKCYKY	Uniq_067933	0.471	306.97	0.3
18	HLA-A0101	STSAKCYKY	STSAKCYKY	0	0	0	0	0	STSAKCYKY	Uniq_067934	0.471	306.97	0.3
18	HLA-A0101	STSAKCYKY	STSAKCYKY	0	0	0	0	0	STSAKCYKY	Uniq_067935	0.471	306.97	0.3
18	HLA-A0101	STSAKCYKY	STSAKCYKY	0	0	0	0	0	STSAKCYKY	Uniq_067936	0.471	306.97	0.3
18	HLA-A0101	STSAKCYKY	STSAKCYKY	0	0	0	0	0	STSAKCYKY	Uniq_067937	0.471	306.97	0.3
18	HLA-A0101	STSAKCYKY	STSAKCYKY	0	0	0	0	0	STSAKCYKY	Uniq_067938	0.471	306.97	0.3
18	HLA-A0101	STSAKCYKY	STSAKCYKY	0	0	0	0	0	STSAKCYKY	Uniq_067939	0.471	306.97	0.3
18	HLA-A0101	STSAKCYKY	STSAKCYKY	0	0	0	0	0	STSAKCYKY	Uniq_067940	0.471	306.97	0.3
18	HLA-A0101	STSAKCYKY	STSAKCYKY	0	0	0	0	0	STSAKCYKY	Uniq_067941	0.471	306.97	0.3
18	HLA-A0101	STSAKCYKY	STSAKCYKY	0	0	0	0	0	STSAKCYKY	Uniq_067942	0.471	306.97	0.3
18	HLA-A0101	STSAKCYKY	STSAKCYKY	0	0	0	0	0	STSAKCYKY	Uniq_067943	0.471	306.97	0.3
18	HLA-A0101	STSAKCYKY	STSAKCYKY	0	0	0	0	0	STSAKCYKY	Uniq_067945	0.471	306.97	0.3
18	HLA-A0101	STSTKCYKY	STSTKCYKY	0	0	0	0	0	STSTKCYKY	Uniq_067946	0.516	188.42	0.25
18	HLA-A0101	STSTKCYKY	STSTKCYKY	0	0	0	0	0	STSTKCYKY	Uniq_067947	0.516	188.42	0.25
18	HLA-A0101	STSTKCYKY	STSTKCYKY	0	0	0	0	0	STSTKCYKY	Uniq_067948	0.516	188.42	0.25
18	HLA-A0101	STSTKCYKY	STSTKCYKY	0	0	0	0	0	STSTKCYKY	Uniq_067949	0.516	188.42	0.25
18	HLA-A0101	STSTKCYKY	STSTKCYKY	0	0	0	0	0	STSTKCYKY	Uniq_067950	0.516	188.42	0.25
18	HLA-A0101	STSTKCYKY	STSTKCYKY	0	0	0	0	0	STSTKCYKY	Uniq_067951	0.516	188.42	0.25
18	HLA-A0101	STSAKRYKY	STSAKRYKY	0	0	0	0	0	STSAKRYKY	Uniq_067953	0.457	357.41	0.3
18	HLA-A0101	STSAKRYKY	STSAKRYKY	0	0	0	0	0	STSAKRYKY	Uniq_067954	0.457	357.41	0.3
18	HLA-A0101	STSAKCYKY	STSAKCYKY	0	0	0	0	0	STSAKCYKY	Uniq_067955	0.471	306.97	0.3
18	HLA-A0101	STSAKCYKY	STSAKCYKY	0	0	0	0	0	STSAKCYKY	Uniq_067956	0.471	306.97	0.3
18	HLA-A0101	STSAKCYKY	STSAKCYKY	0	0	0	0	0	STSAKCYKY	Uniq_067957	0.471	306.97	0.3
18	HLA-A0101	STSAKCYKY	STSAKCYKY	0	0	0	0	0	STSAKCYKY	Uniq_067958	0.471	306.97	0.3
18	HLA-A0101	STSAKCYKY	STSAKCYKY	0	0	0	0	0	STSAKCYKY	Uniq_067959	0.471	306.97	0.3
18	HLA-A0101	STSAKCYKY	STSAKCYKY	0	0	0	0	0	STSAKCYKY	Uniq_067960	0.471	306.97	0.3
18	HLA-A0101	STSAKCYKY	STSAKCYKY	0	0	0	0	0	STSAKCYKY	Uniq_067961	0.471	306.97	0.3
18	HLA-A0101	STSAKCYKY	STSAKCYKY	0	0	0	0	0	STSAKCYKY	Uniq_067962	0.471	306.97	0.3
18	HLA-A0101	STSAKCYKY	STSAKCYKY	0	0	0	0	0	STSAKCYKY	Uniq_067963	0.471	306.97	0.3
18	HLA-A0101	STSAKCYKY	STSAKCYKY	0	0	0	0	0	STSAKCYKY	Uniq_067966	0.471	306.97	0.3
18	HLA-A0101	STSAKCYKY	STSAKCYKY	0	0	0	0	0	STSAKCYKY	Uniq_067968	0.471	306.97	0.3
18	HLA-A0101	STSAKCYKY	STSAKCYKY	0	0	0	0	0	STSAKCYKY	Uniq_067969	0.471	306.97	0.3
18	HLA-A0101	STSAKCYKY	STSAKCYKY	0	0	0	0	0	STSAKCYKY	Uniq_067970	0.471	306.97	0.3
18	HLA-A0101	STSAKCYKY	STSAKCYKY	0	0	0	0	0	STSAKCYKY	Uniq_067971	0.471	306.97	0.3
18	HLA-A0101	STSAKCYKY	STSAKCYKY	0	0	0	0	0	STSAKCYKY	Uniq_067972	0.471	306.97	0.3
18	HLA-A0101	STSAKCYKY	STSAKCYKY	0	0	0	0	0	STSAKCYKY	Uniq_067973	0.471	306.97	0.3
18	HLA-A0101	STSAKCYKY	STSAKCYKY	0	0	0	0	0	STSAKCYKY	Uniq_067974	0.471	306.97	0.3
18	HLA-A0101	STSAKCYKY	STSAKCYKY	0	0	0	0	0	STSAKCYKY	Uniq_067976	0.471	306.97	0.3
18	HLA-A0101	STSAKCYKY	STSAKCYKY	0	0	0	0	0	STSAKCYKY	Uniq_067977	0.471	306.97	0.3
18	HLA-A0101	STSAKCYKY	STSAKCYKY	0	0	0	0	0	STSAKCYKY	Uniq_067978	0.471	306.97	0.3
18	HLA-A0101	STSAKCYKY	STSAKCYKY	0	0	0	0	0	STSAKCYKY	Uniq_067979	0.471	306.97	0.3
18	HLA-A0101	STSAKCYKY	STSAKCYKY	0	0	0	0	0	STSAKCYKY	Uniq_067980	0.471	306.97	0.3
18	HLA-A0101	STSAKCYKY	STSAKCYKY	0	0	0	0	0	STSAKCYKY	Uniq_067981	0.471	306.97	0.3
18	HLA-A0101	STSAKCYKY	STSAKCYKY	0	0	0	0	0	STSAKCYKY	Uniq_067982	0.471	306.97	0.3
18	HLA-A0101	STSAKCYKY	STSAKCYKY	0	0	0	0	0	STSAKCYKY	Uniq_067983	0.471	306.97	0.3
18	HLA-A0101	STSAKCYKY	STSAKCYKY	0	0	0	0	0	STSAKCYKY	Uniq_067984	0.471	306.97	0.3
18	HLA-A0101	STSAKCYKY	STSAKCYKY	0	0	0	0	0	STSAKCYKY	Uniq_067985	0.471	306.97	0.3
18	HLA-A0101	STSAKCYKY	STSAKCYKY	0	0	0	0	0	STSAKCYKY	Uniq_067986	0.471	306.97	0.3
18	HLA-A0101	STSAKCYKY	STSAKCYKY	0	0	0	0	0	STSAKCYKY	Uniq_067987	0.471	306.97	0.3
18	HLA-A0101	STSAKCYKY	STSAKCYKY	0	0	0	0	0	STSAKCYKY	Uniq_067988	0.471	306.97	0.3
18	HLA-A0101	STSAKCYKY	STSAKCYKY	0	0	0	0	0	STSAKCYKY	Uniq_067990	0.471	306.97	0.3
18	HLA-A0101	STSAKCYKY	STSAKCYKY	0	0	0	0	0	STSAKCYKY	Uniq_067991	0.471	306.97	0.3
18	HLA-A0101	STSAKCYKY	STSAKCYKY	0	0	0	0	0	STSAKCYKY	Uniq_067992	0.471	306.97	0.3
18	HLA-A0101	STSAKCYKY	STSAKCYKY	0	0	0	0	0	STSAKCYKY	Uniq_067994	0.471	306.97	0.3
18	HLA-A0101	STSAKCYKY	STSAKCYKY	0	0	0	0	0	STSAKCYKY	Uniq_067995	0.471	306.97	0.3
18	HLA-A0101	STSAKCYKY	STSAKCYKY	0	0	0	0	0	STSAKCYKY	Uniq_067997	0.471	306.97	0.3
18	HLA-A0101	STSAKCYKY	STSAKCYKY	0	0	0	0	0	STSAKCYKY	Uniq_067998	0.471	306.97	0.3
18	HLA-A0101	STSAKCYKY	STSAKCYKY	0	0	0	0	0	STSAKCYKY	Uniq_067999	0.471	306.97	0.3
18	HLA-A0101	STSAKCYKY	STSAKCYKY	0	0	0	0	0	STSAKCYKY	Uniq_068000	0.471	306.97	0.3
18	HLA-A0101	STSAKCYKY	STSAKCYKY	0	0	0	0	0	STSAKCYKY	Uniq_068001	0.471	306.97	0.3
18	HLA-A0101	STSAKCYKY	STSAKCYKY	0	0	0	0	0	STSAKCYKY	Uniq_068002	0.471	306.97	0.3
18	HLA-A0101	STSAKCYKY	STSAKCYKY	0	0	0	0	0	STSAKCYKY	Uniq_068003	0.471	306.97	0.3
18	HLA-A0101	STSAKCYKY	STSAKCYKY	0	0	0	0	0	STSAKCYKY	Uniq_068004	0.471	306.97	0.3
18	HLA-A0101	STSAKCYKY	STSAKCYKY	0	0	0	0	0	STSAKCYKY	Uniq_068005	0.471	306.97	0.3
18	HLA-A0101	STSAKCYKY	STSAKCYKY	0	0	0	0	0	STSAKCYKY	Uniq_068006	0.471	306.97	0.3
18	HLA-A0101	STSAKCYKY	STSAKCYKY	0	0	0	0	0	STSAKCYKY	Uniq_068007	0.471	306.97	0.3
18	HLA-A0101	STSAKCYKY	STSAKCYKY	0	0	0	0	0	STSAKCYKY	Uniq_068008	0.471	306.97	0.3
18	HLA-A0101	STSAKCYKY	STSAKCYKY	0	0	0	0	0	STSAKCYKY	Uniq_068009	0.471	306.97	0.3
18	HLA-A0101	STSAKCYKY	STSAKCYKY	0	0	0	0	0	STSAKCYKY	Uniq_068010	0.471	306.97	0.3
18	HLA-A0101	STSAKCYKY	STSAKCYKY	0	0	0	0	0	STSAKCYKY	Uniq_068011	0.471	306.97	0.3
18	HLA-A0101	STSAKCYKY	STSAKCYKY	0	0	0	0	0	STSAKCYKY	Uniq_068012	0.471	306.97	0.3
18	HLA-A0101	STSAKCYKY	STSAKCYKY	0	0	0	0	0	STSAKCYKY	Uniq_068013	0.471	306.97	0.3
18	HLA-A0101	STSAKCYKY	STSAKCYKY	0	0	0	0	0	STSAKCYKY	Uniq_068014	0.471	306.97	0.3
18	HLA-A0101	STSAKCYKY	STSAKCYKY	0	0	0	0	0	STSAKCYKY	Uniq_068015	0.471	306.97	0.3
18	HLA-A0101	STSAKCYKY	STSAKCYKY	0	0	0	0	0	STSAKCYKY	Uniq_068016	0.471	306.97	0.3
18	HLA-A0101	STSAKCYKY	STSAKCYKY	0	0	0	0	0	STSAKCYKY	Uniq_068017	0.471	306.97	0.3
18	HLA-A0101	STSAKCYKY	STSAKCYKY	0	0	0	0	0	STSAKCYKY	Uniq_068018	0.471	306.97	0.3
18	HLA-A0101	STSAKCYKY	STSAKCYKY	0	0	0	0	0	STSAKCYKY	Uniq_068019	0.471	306.97	0.3
18	HLA-A0101	STSAKCYKY	STSAKCYKY	0	0	0	0	0	STSAKCYKY	Uniq_068021	0.471	306.97	0.3
18	HLA-A0101	STSAKCYKY	STSAKCYKY	0	0	0	0	0	STSAKCYKY	Uniq_068022	0.471	306.97	0.3
18	HLA-A0101	STSAKCYKY	STSAKCYKY	0	0	0	0	0	STSAKCYKY	Uniq_068023	0.471	306.97	0.3
18	HLA-A0101	STSAKCYKY	STSAKCYKY	0	0	0	0	0	STSAKCYKY	Uniq_068024	0.471	306.97	0.3
18	HLA-A0101	STSAKCYKY	STSAKCYKY	0	0	0	0	0	STSAKCYKY	Uniq_068025	0.471	306.97	0.3
18	HLA-A0101	STSAKCYKY	STSAKCYKY	0	0	0	0	0	STSAKCYKY	Uniq_068771	0.471	306.97	0.3
18	HLA-A0101	STSAKCYKY	STSAKCYKY	0	0	0	0	0	STSAKCYKY	Uniq_068791	0.471	306.97	0.3
18	HLA-A0101	STSAKCYKY	STSAKCYKY	0	0	0	0	0	STSAKCYKY	Uniq_068870	0.471	306.97	0.3
18	HLA-A0101	STSAKCHKY	STSAKCHKY	0	0	0	0	0	STSAKCHKY	Uniq_068871	0.473	298.01	0.3
18	HLA-A0101	STSAKCYKY	STSAKCYKY	0	0	0	0	0	STSAKCYKY	Uniq_068872	0.471	306.97	0.3
18	HLA-A0101	STSAKCYKY	STSAKCYKY	0	0	0	0	0	STSAKCYKY	Uniq_068873	0.471	306.97	0.3
18	HLA-A0101	STSAECYKY	STSAECYKY	0	0	0	0	0	STSAECYKY	Uniq_068874	0.495	235.5	0.25
18	HLA-A0101	STSAKCYKY	STSAKCYKY	0	0	0	0	0	STSAKCYKY	Uniq_068875	0.471	306.97	0.3
18	HLA-A0101	NSSAKCYKY	NSSAKCYKY	0	0	0	0	0	NSSAKCYKY	Uniq_068941	0.432	464.38	0.4
13	HLA-A0201	FTFLESASA	FTFLESASA	0	0	0	0	0	FTFLESASA	Uniq_042546	0.465	325.19	2.5
13	HLA-A0201	FTFLKSASA	FTFLKSASA	0	0	0	0	0	FTFLKSASA	Uniq_042549	0.457	357.43	2.5
13	HLA-A0201	STFPKNFSA	STFPKNFSA	0	0	0	0	0	STFPKNFSA	Uniq_042550	0.483	270.14	1.9
13	HLA-A0201	FTFLESTSA	FTFLESTSA	0	0	0	0	0	FTFLESTSA	Uniq_042560	0.442	419.09	2.5
13	HLA-A0201	FTFPESSSA	FTFPESSSA	0	0	0	0	0	FTFPESSSA	Uniq_042574	0.456	359.56	2.5
13	HLA-A0201	FTFLESTSA	FTFLESTSA	0	0	0	0	0	FTFLESTSA	Uniq_042581	0.442	419.09	2.5
13	HLA-A0201	FTFLESTSA	FTFLESTSA	0	0	0	0	0	FTFLESTSA	Uniq_042582	0.442	419.09	2.5
13	HLA-A0201	FTFLESTSA	FTFLESTSA	0	0	0	0	0	FTFLESTSA	Uniq_042583	0.442	419.09	2.5
13	HLA-A0201	FTFLESASA	FTFLESASA	0	0	0	0	0	FTFLESASA	Uniq_042587	0.465	325.19	2.5
13	HLA-A0201	FTFLESASA	FTFLESASA	0	0	0	0	0	FTFLESASA	Uniq_042588	0.465	325.19	2.5
13	HLA-A0201	FTFLESASA	FTFLESASA	0	0	0	0	0	FTFLESASA	Uniq_042589	0.465	325.19	2.5
13	HLA-A0201	FTFLESASA	FTFLESASA	0	0	0	0	0	FTFLESASA	Uniq_042590	0.465	325.19	2.5
13	HLA-A0201	FTFLESASA	FTFLESASA	0	0	0	0	0	FTFLESASA	Uniq_042591	0.465	325.19	2.5
13	HLA-A0201	FTFLESASA	FTFLESASA	0	0	0	0	0	FTFLESASA	Uniq_042592	0.465	325.19	2.5
13	HLA-A0201	FTFLESASA	FTFLESASA	0	0	0	0	0	FTFLESASA	Uniq_042593	0.465	325.19	2.5
13	HLA-A0201	FTFLESASA	FTFLESASA	0	0	0	0	0	FTFLESASA	Uniq_042594	0.465	325.19	2.5
13	HLA-A0201	FTFLESASA	FTFLESASA	0	0	0	0	0	FTFLESASA	Uniq_042595	0.465	325.19	2.5
13	HLA-A0201	FTFLESASA	FTFLESASA	0	0	0	0	0	FTFLESASA	Uniq_042596	0.465	325.19	2.5
13	HLA-A0201	FTFLESASA	FTFLESASA	0	0	0	0	0	FTFLESASA	Uniq_042597	0.465	325.19	2.5
13	HLA-A0201	FTFLESASA	FTFLESASA	0	0	0	0	0	FTFLESASA	Uniq_042598	0.465	325.19	2.5
13	HLA-A0201	FTFLESASA	FTFLESASA	0	0	0	0	0	FTFLESASA	Uniq_042599	0.465	325.19	2.5
13	HLA-A0201	FTFLESASA	FTFLESASA	0	0	0	0	0	FTFLESASA	Uniq_042600	0.465	325.19	2.5
13	HLA-A0201	FTFLESASA	FTFLESASA	0	0	0	0	0	FTFLESASA	Uniq_042601	0.465	325.19	2.5
13	HLA-A0201	FTFLESASA	FTFLESASA	0	0	0	0	0	FTFLESASA	Uniq_042602	0.465	325.19	2.5
13	HLA-A0201	FTFLESASA	FTFLESASA	0	0	0	0	0	FTFLESASA	Uniq_042603	0.465	325.19	2.5
13	HLA-A0201	FTFLESASA	FTFLESASA	0	0	0	0	0	FTFLESASA	Uniq_042605	0.465	325.19	2.5
13	HLA-A0201	FTFLESASA	FTFLESASA	0	0	0	0	0	FTFLESASA	Uniq_042608	0.465	325.19	2.5
13	HLA-A0201	FTFLESASA	FTFLESASA	0	0	0	0	0	FTFLESASA	Uniq_042609	0.465	325.19	2.5
13	HLA-A0201	FTFLESASA	FTFLESASA	0	0	0	0	0	FTFLESASA	Uniq_042612	0.465	325.19	2.5
13	HLA-A0201	FTFLESASA	FTFLESASA	0	0	0	0	0	FTFLESASA	Uniq_042613	0.465	325.19	2.5
13	HLA-A0201	FTFLESASA	FTFLESASA	0	0	0	0	0	FTFLESASA	Uniq_042615	0.465	325.19	2.5
13	HLA-A0201	FTFLESASA	FTFLESASA	0	0	0	0	0	FTFLESASA	Uniq_042616	0.465	325.19	2.5
64	HLA-A0201	KLRDWSTPA	KLRDWSTPA	0	0	0	0	0	KLRDWSTPA	Uniq_042617	0.605	71.99	0.8
64	HLA-A0201	KLRDWSTPT	KLRDWSTPT	0	0	0	0	0	KLRDWSTPT	Uniq_042618	0.439	431.48	2.5
13	HLA-A0201	FTFFESASA	FTFFESASA	0	0	0	0	0	FTFFESASA	Uniq_042638	0.496	232.63	1.8
13	HLA-A0201	FTFLESTSA	FTFLESTSA	0	0	0	0	0	FTFLESTSA	Uniq_042643	0.442	419.09	2.5
13	HLA-A0201	FTFLESTSA	FTFLESTSA	0	0	0	0	0	FTFLESTSA	Uniq_042646	0.442	419.09	2.5
13	HLA-A0201	FTFLESTSA	FTFLESTSA	0	0	0	0	0	FTFLESTSA	Uniq_042647	0.442	419.09	2.5
13	HLA-A0201	FTFLESTSA	FTFLESTSA	0	0	0	0	0	FTFLESTSA	Uniq_042651	0.442	419.09	2.5
64	HLA-A0201	KLRDWSTPT	KLRDWSTPT	0	0	0	0	0	KLRDWSTPT	Uniq_042688	0.439	431.48	2.5
22	HLA-A0201	KCYKYYVPV	KCYKYYVPV	0	0	0	0	0	KCYKYYVPV	Uniq_043273	0.44	426.87	2.5
22	HLA-A0201	KCYKYYVPV	KCYKYYVPV	0	0	0	0	0	KCYKYYVPV	Uniq_043274	0.44	426.87	2.5
22	HLA-A0201	KCYKYYVPV	KCYKYYVPV	0	0	0	0	0	KCYKYYVPV	Uniq_043275	0.44	426.87	2.5
22	HLA-A0201	KCYKYYVPV	KCYKYYVPV	0	0	0	0	0	KCYKYYVPV	Uniq_043276	0.44	426.87	2.5
64	HLA-A0201	KLRDWSTPT	KLRDWSTPT	0	0	0	0	0	KLRDWSTPT	Uniq_043314	0.439	431.48	2.5
64	HLA-A0201	KLRDWSTPT	KLRDWSTPT	0	0	0	0	0	KLRDWSTPT	Uniq_043315	0.439	431.48	2.5
13	HLA-A0201	FTLLXSSSA	FTLLXSSSA	0	0	0	0	0	FTLLXSSSA	Uniq_043340	0.431	473.53	3
13	HLA-A0201	FTYLESASA	FTYLESASA	0	0	0	0	0	FTYLESASA	Uniq_043359	0.426	496.67	3
13	HLA-A0201	FTFPKSASA	FTFPKSASA	0	0	0	0	0	FTFPKSASA	Uniq_043364	0.538	147.83	1.4
13	HLA-A0201	FTFPKSASA	FTFPKSASA	0	0	0	0	0	FTFPKSASA	Uniq_043365	0.538	147.83	1.4
13	HLA-A0201	FTFPKSASA	FTFPKSASA	0	0	0	0	0	FTFPKSASA	Uniq_043366	0.538	147.83	1.4
13	HLA-A0201	FTFPKSASA	FTFPKSASA	0	0	0	0	0	FTFPKSASA	Uniq_043367	0.538	147.83	1.4
13	HLA-A0201	FTFPKSAGA	FTFPKSAGA	0	0	0	0	0	FTFPKSAGA	Uniq_043368	0.512	196.3	1.6
13	HLA-A0201	FTFPKSAGA	FTFPKSAGA	0	0	0	0	0	FTFPKSAGA	Uniq_043369	0.512	196.3	1.6
13	HLA-A0201	FTFPESASA	FTFPESASA	0	0	0	0	0	FTFPESASA	Uniq_043371	0.542	142.69	1.3
13	HLA-A0201	FTFPESSSA	FTFPESSSA	0	0	0	0	0	FTFPESSSA	Uniq_043372	0.456	359.56	2.5
13	HLA-A0201	FTFLKSTSA	FTFLKSTSA	0	0	0	0	0	FTFLKSTSA	Uniq_043373	0.432	464.34	3
13	HLA-A0201	FTFLKSTSA	FTFLKSTSA	0	0	0	0	0	FTFLKSTSA	Uniq_043374	0.432	464.34	3
13	HLA-A0201	FTFLKSTSA	FTFLKSTSA	0	0	0	0	0	FTFLKSTSA	Uniq_043375	0.432	464.34	3
13	HLA-A0201	FTFLKSTSA	FTFLKSTSA	0	0	0	0	0	FTFLKSTSA	Uniq_043376	0.432	464.34	3
13	HLA-A0201	FTFLKSTSA	FTFLKSTSA	0	0	0	0	0	FTFLKSTSA	Uniq_043377	0.432	464.34	3
13	HLA-A0201	FTFLKSTSA	FTFLKSTSA	0	0	0	0	0	FTFLKSTSA	Uniq_043378	0.432	464.34	3
13	HLA-A0201	FTFLKSTSA	FTFLKSTSA	0	0	0	0	0	FTFLKSTSA	Uniq_043379	0.432	464.34	3
13	HLA-A0201	FTFLKSTSA	FTFLKSTSA	0	0	0	0	0	FTFLKSTSA	Uniq_043380	0.432	464.34	3
13	HLA-A0201	FTFLKSTSA	FTFLKSTSA	0	0	0	0	0	FTFLKSTSA	Uniq_043381	0.432	464.34	3
13	HLA-A0201	FTFLKSTSA	FTFLKSTSA	0	0	0	0	0	FTFLKSTSA	Uniq_043382	0.432	464.34	3
13	HLA-A0201	FTFLKSTSA	FTFLKSTSA	0	0	0	0	0	FTFLKSTSA	Uniq_043383	0.432	464.34	3
13	HLA-A0201	FTFLKSTSA	FTFLKSTSA	0	0	0	0	0	FTFLKSTSA	Uniq_043384	0.432	464.34	3
13	HLA-A0201	FTFLKSASA	FTFLKSASA	0	0	0	0	0	FTFLKSASA	Uniq_043393	0.457	357.43	2.5
13	HLA-A0201	FTFLKSASA	FTFLKSASA	0	0	0	0	0	FTFLKSASA	Uniq_043394	0.457	357.43	2.5
13	HLA-A0201	FTFLKSASA	FTFLKSASA	0	0	0	0	0	FTFLKSASA	Uniq_043395	0.457	357.43	2.5
13	HLA-A0201	FTFLKSASA	FTFLKSASA	0	0	0	0	0	FTFLKSASA	Uniq_043396	0.457	357.43	2.5
13	HLA-A0201	FTFLKSASA	FTFLKSASA	0	0	0	0	0	FTFLKSASA	Uniq_043397	0.457	357.43	2.5
13	HLA-A0201	FTFLKSASA	FTFLKSASA	0	0	0	0	0	FTFLKSASA	Uniq_043398	0.457	357.43	2.5
13	HLA-A0201	FTFLKSASA	FTFLKSASA	0	0	0	0	0	FTFLKSASA	Uniq_043399	0.457	357.43	2.5
13	HLA-A0201	FTFLKSASA	FTFLKSASA	0	0	0	0	0	FTFLKSASA	Uniq_043400	0.457	357.43	2.5
13	HLA-A0201	FTFLKSASA	FTFLKSASA	0	0	0	0	0	FTFLKSASA	Uniq_043401	0.457	357.43	2.5
13	HLA-A0201	FTFLKSASA	FTFLKSASA	0	0	0	0	0	FTFLKSASA	Uniq_043402	0.457	357.43	2.5
13	HLA-A0201	FTFLKSASA	FTFLKSASA	0	0	0	0	0	FTFLKSASA	Uniq_043403	0.457	357.43	2.5
13	HLA-A0201	FTFLKSASA	FTFLKSASA	0	0	0	0	0	FTFLKSASA	Uniq_043404	0.457	357.43	2.5
13	HLA-A0201	FTFLKSASA	FTFLKSASA	0	0	0	0	0	FTFLKSASA	Uniq_043406	0.457	357.43	2.5
13	HLA-A0201	FTFLKSASA	FTFLKSASA	0	0	0	0	0	FTFLKSASA	Uniq_043407	0.457	357.43	2.5
13	HLA-A0201	FTFLKSASA	FTFLKSASA	0	0	0	0	0	FTFLKSASA	Uniq_043408	0.457	357.43	2.5
13	HLA-A0201	FTFLKSASA	FTFLKSASA	0	0	0	0	0	FTFLKSASA	Uniq_043409	0.457	357.43	2.5
13	HLA-A0201	FTFLKSASA	FTFLKSASA	0	0	0	0	0	FTFLKSASA	Uniq_043410	0.457	357.43	2.5
13	HLA-A0201	FTFLKSASA	FTFLKSASA	0	0	0	0	0	FTFLKSASA	Uniq_043411	0.457	357.43	2.5
13	HLA-A0201	FTFLKSASA	FTFLKSASA	0	0	0	0	0	FTFLKSASA	Uniq_043412	0.457	357.43	2.5
13	HLA-A0201	FTFLKSASA	FTFLKSASA	0	0	0	0	0	FTFLKSASA	Uniq_043413	0.457	357.43	2.5
13	HLA-A0201	FTFLKSASA	FTFLKSASA	0	0	0	0	0	FTFLKSASA	Uniq_043414	0.457	357.43	2.5
13	HLA-A0201	FTFLKSASA	FTFLKSASA	0	0	0	0	0	FTFLKSASA	Uniq_043415	0.457	357.43	2.5
13	HLA-A0201	FTFLKSASA	FTFLKSASA	0	0	0	0	0	FTFLKSASA	Uniq_043416	0.457	357.43	2.5
13	HLA-A0201	FTFLKSASA	FTFLKSASA	0	0	0	0	0	FTFLKSASA	Uniq_043417	0.457	357.43	2.5
13	HLA-A0201	FTFLKSASA	FTFLKSASA	0	0	0	0	0	FTFLKSASA	Uniq_043418	0.457	357.43	2.5
13	HLA-A0201	FTFLKSASA	FTFLKSASA	0	0	0	0	0	FTFLKSASA	Uniq_043419	0.457	357.43	2.5
13	HLA-A0201	FTFLKSASA	FTFLKSASA	0	0	0	0	0	FTFLKSASA	Uniq_043420	0.457	357.43	2.5
13	HLA-A0201	FTFLKSASA	FTFLKSASA	0	0	0	0	0	FTFLKSASA	Uniq_043421	0.457	357.43	2.5
13	HLA-A0201	FTFLKSASA	FTFLKSASA	0	0	0	0	0	FTFLKSASA	Uniq_043422	0.457	357.43	2.5
13	HLA-A0201	FTFLKSASA	FTFLKSASA	0	0	0	0	0	FTFLKSASA	Uniq_043423	0.457	357.43	2.5
13	HLA-A0201	FTFLKSASA	FTFLKSASA	0	0	0	0	0	FTFLKSASA	Uniq_043424	0.457	357.43	2.5
13	HLA-A0201	FTFLKSASA	FTFLKSASA	0	0	0	0	0	FTFLKSASA	Uniq_043425	0.457	357.43	2.5
13	HLA-A0201	FTFLKSASA	FTFLKSASA	0	0	0	0	0	FTFLKSASA	Uniq_043426	0.457	357.43	2.5
13	HLA-A0201	FTFLKSASA	FTFLKSASA	0	0	0	0	0	FTFLKSASA	Uniq_043427	0.457	357.43	2.5
13	HLA-A0201	FTFLKSASA	FTFLKSASA	0	0	0	0	0	FTFLKSASA	Uniq_043428	0.457	357.43	2.5
13	HLA-A0201	FTFLKSASA	FTFLKSASA	0	0	0	0	0	FTFLKSASA	Uniq_043429	0.457	357.43	2.5
13	HLA-A0201	FTFLKSASA	FTFLKSASA	0	0	0	0	0	FTFLKSASA	Uniq_043430	0.457	357.43	2.5
13	HLA-A0201	FTFLKSASA	FTFLKSASA	0	0	0	0	0	FTFLKSASA	Uniq_043431	0.457	357.43	2.5
13	HLA-A0201	FTFLKSASA	FTFLKSASA	0	0	0	0	0	FTFLKSASA	Uniq_043432	0.457	357.43	2.5
13	HLA-A0201	FTFLKSASA	FTFLKSASA	0	0	0	0	0	FTFLKSASA	Uniq_043433	0.457	357.43	2.5
13	HLA-A0201	FTFLKSASA	FTFLKSASA	0	0	0	0	0	FTFLKSASA	Uniq_043434	0.457	357.43	2.5
13	HLA-A0201	FTFLKSASA	FTFLKSASA	0	0	0	0	0	FTFLKSASA	Uniq_043435	0.457	357.43	2.5
13	HLA-A0201	FTFLKSASA	FTFLKSASA	0	0	0	0	0	FTFLKSASA	Uniq_043436	0.457	357.43	2.5
13	HLA-A0201	FTFLKSASA	FTFLKSASA	0	0	0	0	0	FTFLKSASA	Uniq_043437	0.457	357.43	2.5
13	HLA-A0201	FTFLKSASA	FTFLKSASA	0	0	0	0	0	FTFLKSASA	Uniq_043438	0.457	357.43	2.5
13	HLA-A0201	FTFLKSASA	FTFLKSASA	0	0	0	0	0	FTFLKSASA	Uniq_043439	0.457	357.43	2.5
13	HLA-A0201	FTFLKSASA	FTFLKSASA	0	0	0	0	0	FTFLKSASA	Uniq_043440	0.457	357.43	2.5
13	HLA-A0201	FTFLKSASA	FTFLKSASA	0	0	0	0	0	FTFLKSASA	Uniq_043441	0.457	357.43	2.5
13	HLA-A0201	FTFLKSASA	FTFLKSASA	0	0	0	0	0	FTFLKSASA	Uniq_043442	0.457	357.43	2.5
13	HLA-A0201	FTFLKSASA	FTFLKSASA	0	0	0	0	0	FTFLKSASA	Uniq_043443	0.457	357.43	2.5
13	HLA-A0201	FTFLKSASA	FTFLKSASA	0	0	0	0	0	FTFLKSASA	Uniq_043444	0.457	357.43	2.5
13	HLA-A0201	FTFLKSASA	FTFLKSASA	0	0	0	0	0	FTFLKSASA	Uniq_043445	0.457	357.43	2.5
13	HLA-A0201	FTFLKSASA	FTFLKSASA	0	0	0	0	0	FTFLKSASA	Uniq_043446	0.457	357.43	2.5
13	HLA-A0201	FTFLKSASA	FTFLKSASA	0	0	0	0	0	FTFLKSASA	Uniq_043447	0.457	357.43	2.5
13	HLA-A0201	FTFLKSASA	FTFLKSASA	0	0	0	0	0	FTFLKSASA	Uniq_043448	0.457	357.43	2.5
13	HLA-A0201	FTFLKSASA	FTFLKSASA	0	0	0	0	0	FTFLKSASA	Uniq_043449	0.457	357.43	2.5
13	HLA-A0201	FTFLKSASA	FTFLKSASA	0	0	0	0	0	FTFLKSASA	Uniq_043450	0.457	357.43	2.5
13	HLA-A0201	FTFLKSASA	FTFLKSASA	0	0	0	0	0	FTFLKSASA	Uniq_043451	0.457	357.43	2.5
13	HLA-A0201	FTFLKSASA	FTFLKSASA	0	0	0	0	0	FTFLKSASA	Uniq_043452	0.457	357.43	2.5
13	HLA-A0201	FTFLKSASA	FTFLKSASA	0	0	0	0	0	FTFLKSASA	Uniq_043453	0.457	357.43	2.5
13	HLA-A0201	FTFLKSASA	FTFLKSASA	0	0	0	0	0	FTFLKSASA	Uniq_043454	0.457	357.43	2.5
13	HLA-A0201	FTFLKSASA	FTFLKSASA	0	0	0	0	0	FTFLKSASA	Uniq_043455	0.457	357.43	2.5
13	HLA-A0201	FTFLKSASA	FTFLKSASA	0	0	0	0	0	FTFLKSASA	Uniq_043456	0.457	357.43	2.5
13	HLA-A0201	FTFLKSASA	FTFLKSASA	0	0	0	0	0	FTFLKSASA	Uniq_043457	0.457	357.43	2.5
13	HLA-A0201	FTFLKSASA	FTFLKSASA	0	0	0	0	0	FTFLKSASA	Uniq_043458	0.457	357.43	2.5
13	HLA-A0201	FTFLKSASA	FTFLKSASA	0	0	0	0	0	FTFLKSASA	Uniq_043459	0.457	357.43	2.5
13	HLA-A0201	FTFLKSASA	FTFLKSASA	0	0	0	0	0	FTFLKSASA	Uniq_043460	0.457	357.43	2.5
13	HLA-A0201	FTFLKSASA	FTFLKSASA	0	0	0	0	0	FTFLKSASA	Uniq_043461	0.457	357.43	2.5
13	HLA-A0201	FTFLKSASA	FTFLKSASA	0	0	0	0	0	FTFLKSASA	Uniq_043462	0.457	357.43	2.5
13	HLA-A0201	FTFLKSASA	FTFLKSASA	0	0	0	0	0	FTFLKSASA	Uniq_043463	0.457	357.43	2.5
13	HLA-A0201	FTFLKSASA	FTFLKSASA	0	0	0	0	0	FTFLKSASA	Uniq_043464	0.457	357.43	2.5
13	HLA-A0201	FTFLKSASA	FTFLKSASA	0	0	0	0	0	FTFLKSASA	Uniq_043465	0.457	357.43	2.5
13	HLA-A0201	FTFLKSASA	FTFLKSASA	0	0	0	0	0	FTFLKSASA	Uniq_043466	0.457	357.43	2.5
13	HLA-A0201	FTFLKSASA	FTFLKSASA	0	0	0	0	0	FTFLKSASA	Uniq_043467	0.457	357.43	2.5
13	HLA-A0201	FTFLKSASA	FTFLKSASA	0	0	0	0	0	FTFLKSASA	Uniq_043468	0.457	357.43	2.5
13	HLA-A0201	FTFLKSASA	FTFLKSASA	0	0	0	0	0	FTFLKSASA	Uniq_043469	0.457	357.43	2.5
13	HLA-A0201	FTFLKSASA	FTFLKSASA	0	0	0	0	0	FTFLKSASA	Uniq_043470	0.457	357.43	2.5
13	HLA-A0201	FTFLKSASA	FTFLKSASA	0	0	0	0	0	FTFLKSASA	Uniq_043471	0.457	357.43	2.5
13	HLA-A0201	FTFLKSASA	FTFLKSASA	0	0	0	0	0	FTFLKSASA	Uniq_043472	0.457	357.43	2.5
13	HLA-A0201	FTFLKSASA	FTFLKSASA	0	0	0	0	0	FTFLKSASA	Uniq_043473	0.457	357.43	2.5
13	HLA-A0201	FTFLKSASA	FTFLKSASA	0	0	0	0	0	FTFLKSASA	Uniq_043474	0.457	357.43	2.5
13	HLA-A0201	FTFLKSASA	FTFLKSASA	0	0	0	0	0	FTFLKSASA	Uniq_043475	0.457	357.43	2.5
13	HLA-A0201	FTFLKSASA	FTFLKSASA	0	0	0	0	0	FTFLKSASA	Uniq_043476	0.457	357.43	2.5
13	HLA-A0201	FTFLKSASA	FTFLKSASA	0	0	0	0	0	FTFLKSASA	Uniq_043477	0.457	357.43	2.5
13	HLA-A0201	FTFLKSASA	FTFLKSASA	0	0	0	0	0	FTFLKSASA	Uniq_043478	0.457	357.43	2.5
13	HLA-A0201	FTFLKSASA	FTFLKSASA	0	0	0	0	0	FTFLKSASA	Uniq_043479	0.457	357.43	2.5
13	HLA-A0201	FTFLKSASA	FTFLKSASA	0	0	0	0	0	FTFLKSASA	Uniq_043480	0.457	357.43	2.5
13	HLA-A0201	FTFLKSASA	FTFLKSASA	0	0	0	0	0	FTFLKSASA	Uniq_043481	0.457	357.43	2.5
13	HLA-A0201	FTFLKSASA	FTFLKSASA	0	0	0	0	0	FTFLKSASA	Uniq_043482	0.457	357.43	2.5
13	HLA-A0201	FTFLKSASA	FTFLKSASA	0	0	0	0	0	FTFLKSASA	Uniq_043483	0.457	357.43	2.5
13	HLA-A0201	FTFLKSASA	FTFLKSASA	0	0	0	0	0	FTFLKSASA	Uniq_043484	0.457	357.43	2.5
13	HLA-A0201	FTFLKSASA	FTFLKSASA	0	0	0	0	0	FTFLKSASA	Uniq_043485	0.457	357.43	2.5
13	HLA-A0201	FTFLKSASA	FTFLKSASA	0	0	0	0	0	FTFLKSASA	Uniq_043486	0.457	357.43	2.5
13	HLA-A0201	FTFLKSASA	FTFLKSASA	0	0	0	0	0	FTFLKSASA	Uniq_043487	0.457	357.43	2.5
13	HLA-A0201	FTFLKSASA	FTFLKSASA	0	0	0	0	0	FTFLKSASA	Uniq_043488	0.457	357.43	2.5
13	HLA-A0201	FTFLKSASA	FTFLKSASA	0	0	0	0	0	FTFLKSASA	Uniq_043489	0.457	357.43	2.5
13	HLA-A0201	FTFLKSASA	FTFLKSASA	0	0	0	0	0	FTFLKSASA	Uniq_043490	0.457	357.43	2.5
13	HLA-A0201	FTFLKSASA	FTFLKSASA	0	0	0	0	0	FTFLKSASA	Uniq_043491	0.457	357.43	2.5
13	HLA-A0201	FTFLKSASA	FTFLKSASA	0	0	0	0	0	FTFLKSASA	Uniq_043492	0.457	357.43	2.5
13	HLA-A0201	FTFLKSASA	FTFLKSASA	0	0	0	0	0	FTFLKSASA	Uniq_043493	0.457	357.43	2.5
13	HLA-A0201	FTFLKSASA	FTFLKSASA	0	0	0	0	0	FTFLKSASA	Uniq_043494	0.457	357.43	2.5
13	HLA-A0201	FTFLKSASA	FTFLKSASA	0	0	0	0	0	FTFLKSASA	Uniq_043495	0.457	357.43	2.5
13	HLA-A0201	FTFLKSASA	FTFLKSASA	0	0	0	0	0	FTFLKSASA	Uniq_043496	0.457	357.43	2.5
13	HLA-A0201	FTFLKSASA	FTFLKSASA	0	0	0	0	0	FTFLKSASA	Uniq_043497	0.457	357.43	2.5
13	HLA-A0201	FTFLKSASA	FTFLKSASA	0	0	0	0	0	FTFLKSASA	Uniq_043498	0.457	357.43	2.5
13	HLA-A0201	FTFLKSASA	FTFLKSASA	0	0	0	0	0	FTFLKSASA	Uniq_043499	0.457	357.43	2.5
13	HLA-A0201	FTFLKSASA	FTFLKSASA	0	0	0	0	0	FTFLKSASA	Uniq_043500	0.457	357.43	2.5
13	HLA-A0201	FTFLKSASA	FTFLKSASA	0	0	0	0	0	FTFLKSASA	Uniq_043501	0.457	357.43	2.5
13	HLA-A0201	FTFLKSASA	FTFLKSASA	0	0	0	0	0	FTFLKSASA	Uniq_043502	0.457	357.43	2.5
13	HLA-A0201	FTFLKSASA	FTFLKSASA	0	0	0	0	0	FTFLKSASA	Uniq_043503	0.457	357.43	2.5
13	HLA-A0201	FTFLKSASA	FTFLKSASA	0	0	0	0	0	FTFLKSASA	Uniq_043504	0.457	357.43	2.5
13	HLA-A0201	FTFLKSASA	FTFLKSASA	0	0	0	0	0	FTFLKSASA	Uniq_043505	0.457	357.43	2.5
13	HLA-A0201	FTFLKSASA	FTFLKSASA	0	0	0	0	0	FTFLKSASA	Uniq_043506	0.457	357.43	2.5
13	HLA-A0201	FTFLKSASA	FTFLKSASA	0	0	0	0	0	FTFLKSASA	Uniq_043507	0.457	357.43	2.5
13	HLA-A0201	FTFLKSASA	FTFLKSASA	0	0	0	0	0	FTFLKSASA	Uniq_043508	0.457	357.43	2.5
13	HLA-A0201	FTFLKSASA	FTFLKSASA	0	0	0	0	0	FTFLKSASA	Uniq_043509	0.457	357.43	2.5
13	HLA-A0201	FTFLKSASA	FTFLKSASA	0	0	0	0	0	FTFLKSASA	Uniq_043510	0.457	357.43	2.5
13	HLA-A0201	FTFLKSASA	FTFLKSASA	0	0	0	0	0	FTFLKSASA	Uniq_043511	0.457	357.43	2.5
13	HLA-A0201	FTFLKSASA	FTFLKSASA	0	0	0	0	0	FTFLKSASA	Uniq_043512	0.457	357.43	2.5
13	HLA-A0201	FTFLKSASA	FTFLKSASA	0	0	0	0	0	FTFLKSASA	Uniq_043513	0.457	357.43	2.5
13	HLA-A0201	FTFLKSASA	FTFLKSASA	0	0	0	0	0	FTFLKSASA	Uniq_043514	0.457	357.43	2.5
13	HLA-A0201	FTFLKSASA	FTFLKSASA	0	0	0	0	0	FTFLKSASA	Uniq_043515	0.457	357.43	2.5
13	HLA-A0201	FTFLKSASA	FTFLKSASA	0	0	0	0	0	FTFLKSASA	Uniq_043516	0.457	357.43	2.5
13	HLA-A0201	FTFLKSASA	FTFLKSASA	0	0	0	0	0	FTFLKSASA	Uniq_043517	0.457	357.43	2.5
13	HLA-A0201	FTFLKSASA	FTFLKSASA	0	0	0	0	0	FTFLKSASA	Uniq_043518	0.457	357.43	2.5
13	HLA-A0201	FTFLKSASA	FTFLKSASA	0	0	0	0	0	FTFLKSASA	Uniq_043519	0.457	357.43	2.5
13	HLA-A0201	FTFLKSASA	FTFLKSASA	0	0	0	0	0	FTFLKSASA	Uniq_043520	0.457	357.43	2.5
13	HLA-A0201	FTFLKSASA	FTFLKSASA	0	0	0	0	0	FTFLKSASA	Uniq_043521	0.457	357.43	2.5
13	HLA-A0201	FTFLKSASA	FTFLKSASA	0	0	0	0	0	FTFLKSASA	Uniq_043522	0.457	357.43	2.5
13	HLA-A0201	FTFLKSASA	FTFLKSASA	0	0	0	0	0	FTFLKSASA	Uniq_043523	0.457	357.43	2.5
13	HLA-A0201	FTFLKSASA	FTFLKSASA	0	0	0	0	0	FTFLKSASA	Uniq_043524	0.457	357.43	2.5
13	HLA-A0201	FTFLKSASA	FTFLKSASA	0	0	0	0	0	FTFLKSASA	Uniq_043525	0.457	357.43	2.5
13	HLA-A0201	FTFLKSASA	FTFLKSASA	0	0	0	0	0	FTFLKSASA	Uniq_043526	0.457	357.43	2.5
13	HLA-A0201	FTFLKSASA	FTFLKSASA	0	0	0	0	0	FTFLKSASA	Uniq_043527	0.457	357.43	2.5
13	HLA-A0201	FTFLKSASA	FTFLKSASA	0	0	0	0	0	FTFLKSASA	Uniq_043528	0.457	357.43	2.5
13	HLA-A0201	FTFLKSASA	FTFLKSASA	0	0	0	0	0	FTFLKSASA	Uniq_043529	0.457	357.43	2.5
13	HLA-A0201	FTFLKSASA	FTFLKSASA	0	0	0	0	0	FTFLKSASA	Uniq_043530	0.457	357.43	2.5
13	HLA-A0201	FTFLKSASA	FTFLKSASA	0	0	0	0	0	FTFLKSASA	Uniq_043531	0.457	357.43	2.5
13	HLA-A0201	FTFLKSASA	FTFLKSASA	0	0	0	0	0	FTFLKSASA	Uniq_043532	0.457	357.43	2.5
13	HLA-A0201	FTFLKSASA	FTFLKSASA	0	0	0	0	0	FTFLKSASA	Uniq_043533	0.457	357.43	2.5
13	HLA-A0201	FTFLKSASA	FTFLKSASA	0	0	0	0	0	FTFLKSASA	Uniq_043534	0.457	357.43	2.5
13	HLA-A0201	FTFLKSASA	FTFLKSASA	0	0	0	0	0	FTFLKSASA	Uniq_043535	0.457	357.43	2.5
13	HLA-A0201	FTFLKSASA	FTFLKSASA	0	0	0	0	0	FTFLKSASA	Uniq_043536	0.457	357.43	2.5
13	HLA-A0201	FTFLKSASA	FTFLKSASA	0	0	0	0	0	FTFLKSASA	Uniq_043537	0.457	357.43	2.5
13	HLA-A0201	FTFLKSASA	FTFLKSASA	0	0	0	0	0	FTFLKSASA	Uniq_043538	0.457	357.43	2.5
13	HLA-A0201	FTFLKSASA	FTFLKSASA	0	0	0	0	0	FTFLKSASA	Uniq_043540	0.457	357.43	2.5
13	HLA-A0201	FTFLKSASA	FTFLKSASA	0	0	0	0	0	FTFLKSASA	Uniq_043541	0.457	357.43	2.5
13	HLA-A0201	FTFLKSASA	FTFLKSASA	0	0	0	0	0	FTFLKSASA	Uniq_043542	0.457	357.43	2.5
13	HLA-A0201	FTFLKSASA	FTFLKSASA	0	0	0	0	0	FTFLKSASA	Uniq_043543	0.457	357.43	2.5
13	HLA-A0201	FTFLKSASA	FTFLKSASA	0	0	0	0	0	FTFLKSASA	Uniq_043544	0.457	357.43	2.5
13	HLA-A0201	FTFLKSASA	FTFLKSASA	0	0	0	0	0	FTFLKSASA	Uniq_043545	0.457	357.43	2.5
13	HLA-A0201	FTFLKSASA	FTFLKSASA	0	0	0	0	0	FTFLKSASA	Uniq_043546	0.457	357.43	2.5
13	HLA-A0201	FTFLKSASA	FTFLKSASA	0	0	0	0	0	FTFLKSASA	Uniq_043547	0.457	357.43	2.5
13	HLA-A0201	FTFLKSASA	FTFLKSASA	0	0	0	0	0	FTFLKSASA	Uniq_043548	0.457	357.43	2.5
13	HLA-A0201	FTFLKSASA	FTFLKSASA	0	0	0	0	0	FTFLKSASA	Uniq_043549	0.457	357.43	2.5
13	HLA-A0201	FTFLKSASA	FTFLKSASA	0	0	0	0	0	FTFLKSASA	Uniq_043550	0.457	357.43	2.5
13	HLA-A0201	FTFLKSASA	FTFLKSASA	0	0	0	0	0	FTFLKSASA	Uniq_043551	0.457	357.43	2.5
13	HLA-A0201	FTFLKSASA	FTFLKSASA	0	0	0	0	0	FTFLKSASA	Uniq_043552	0.457	357.43	2.5
13	HLA-A0201	FTFLKSASA	FTFLKSASA	0	0	0	0	0	FTFLKSASA	Uniq_043553	0.457	357.43	2.5
13	HLA-A0201	FTFLKSASA	FTFLKSASA	0	0	0	0	0	FTFLKSASA	Uniq_043554	0.457	357.43	2.5
13	HLA-A0201	FTFLKSASA	FTFLKSASA	0	0	0	0	0	FTFLKSASA	Uniq_043555	0.457	357.43	2.5
13	HLA-A0201	FTFLKSASA	FTFLKSASA	0	0	0	0	0	FTFLKSASA	Uniq_043556	0.457	357.43	2.5
13	HLA-A0201	FTFLKSASA	FTFLKSASA	0	0	0	0	0	FTFLKSASA	Uniq_043557	0.457	357.43	2.5
13	HLA-A0201	FTFLKSASA	FTFLKSASA	0	0	0	0	0	FTFLKSASA	Uniq_043558	0.457	357.43	2.5
13	HLA-A0201	FTFLKSASA	FTFLKSASA	0	0	0	0	0	FTFLKSASA	Uniq_043559	0.457	357.43	2.5
13	HLA-A0201	FTFLKSASA	FTFLKSASA	0	0	0	0	0	FTFLKSASA	Uniq_043560	0.457	357.43	2.5
13	HLA-A0201	FTFLKSASA	FTFLKSASA	0	0	0	0	0	FTFLKSASA	Uniq_043561	0.457	357.43	2.5
13	HLA-A0201	FTFLKSASA	FTFLKSASA	0	0	0	0	0	FTFLKSASA	Uniq_043562	0.457	357.43	2.5
13	HLA-A0201	FTFLKSASA	FTFLKSASA	0	0	0	0	0	FTFLKSASA	Uniq_043563	0.457	357.43	2.5
13	HLA-A0201	FTFLKSASA	FTFLKSASA	0	0	0	0	0	FTFLKSASA	Uniq_043564	0.457	357.43	2.5
13	HLA-A0201	FTFLKSASA	FTFLKSASA	0	0	0	0	0	FTFLKSASA	Uniq_043565	0.457	357.43	2.5
13	HLA-A0201	FTFLKSASA	FTFLKSASA	0	0	0	0	0	FTFLKSASA	Uniq_043566	0.457	357.43	2.5
13	HLA-A0201	FTFLKSASA	FTFLKSASA	0	0	0	0	0	FTFLKSASA	Uniq_043567	0.457	357.43	2.5
13	HLA-A0201	FTFLKSASA	FTFLKSASA	0	0	0	0	0	FTFLKSASA	Uniq_043568	0.457	357.43	2.5
13	HLA-A0201	FTFLKSASA	FTFLKSASA	0	0	0	0	0	FTFLKSASA	Uniq_043570	0.457	357.43	2.5
13	HLA-A0201	FTFLKSASA	FTFLKSASA	0	0	0	0	0	FTFLKSASA	Uniq_043571	0.457	357.43	2.5
13	HLA-A0201	FTFLKSASA	FTFLKSASA	0	0	0	0	0	FTFLKSASA	Uniq_043572	0.457	357.43	2.5
13	HLA-A0201	FTFLKSASA	FTFLKSASA	0	0	0	0	0	FTFLKSASA	Uniq_043573	0.457	357.43	2.5
13	HLA-A0201	FTFLKSASA	FTFLKSASA	0	0	0	0	0	FTFLKSASA	Uniq_043574	0.457	357.43	2.5
13	HLA-A0201	FTFLKSASA	FTFLKSASA	0	0	0	0	0	FTFLKSASA	Uniq_043575	0.457	357.43	2.5
13	HLA-A0201	FTFLKSASA	FTFLKSASA	0	0	0	0	0	FTFLKSASA	Uniq_043576	0.457	357.43	2.5
13	HLA-A0201	FTFLKSASA	FTFLKSASA	0	0	0	0	0	FTFLKSASA	Uniq_043577	0.457	357.43	2.5
13	HLA-A0201	FTFLKSASA	FTFLKSASA	0	0	0	0	0	FTFLKSASA	Uniq_043578	0.457	357.43	2.5
13	HLA-A0201	FTFLKSASA	FTFLKSASA	0	0	0	0	0	FTFLKSASA	Uniq_043579	0.457	357.43	2.5
13	HLA-A0201	FTFLKSASA	FTFLKSASA	0	0	0	0	0	FTFLKSASA	Uniq_043580	0.457	357.43	2.5
13	HLA-A0201	FTFLKSASA	FTFLKSASA	0	0	0	0	0	FTFLKSASA	Uniq_043581	0.457	357.43	2.5
13	HLA-A0201	FTFLKSASA	FTFLKSASA	0	0	0	0	0	FTFLKSASA	Uniq_043582	0.457	357.43	2.5
13	HLA-A0201	FTFLKSASA	FTFLKSASA	0	0	0	0	0	FTFLKSASA	Uniq_043583	0.457	357.43	2.5
13	HLA-A0201	FTFLKSASA	FTFLKSASA	0	0	0	0	0	FTFLKSASA	Uniq_043584	0.457	357.43	2.5
13	HLA-A0201	FTFLKSASA	FTFLKSASA	0	0	0	0	0	FTFLKSASA	Uniq_043585	0.457	357.43	2.5
13	HLA-A0201	FTFLKSASA	FTFLKSASA	0	0	0	0	0	FTFLKSASA	Uniq_043586	0.457	357.43	2.5
13	HLA-A0201	FTFLKSASA	FTFLKSASA	0	0	0	0	0	FTFLKSASA	Uniq_043587	0.457	357.43	2.5
13	HLA-A0201	FTFLKSASA	FTFLKSASA	0	0	0	0	0	FTFLKSASA	Uniq_043588	0.457	357.43	2.5
13	HLA-A0201	FTFLKSASA	FTFLKSASA	0	0	0	0	0	FTFLKSASA	Uniq_043589	0.457	357.43	2.5
13	HLA-A0201	FTFLKSASA	FTFLKSASA	0	0	0	0	0	FTFLKSASA	Uniq_043590	0.457	357.43	2.5
13	HLA-A0201	FTFLKSASA	FTFLKSASA	0	0	0	0	0	FTFLKSASA	Uniq_043591	0.457	357.43	2.5
13	HLA-A0201	FTFLKSASA	FTFLKSASA	0	0	0	0	0	FTFLKSASA	Uniq_043592	0.457	357.43	2.5
13	HLA-A0201	FTFLKSASA	FTFLKSASA	0	0	0	0	0	FTFLKSASA	Uniq_043593	0.457	357.43	2.5
13	HLA-A0201	FTFLKSASA	FTFLKSASA	0	0	0	0	0	FTFLKSASA	Uniq_043594	0.457	357.43	2.5
13	HLA-A0201	FTFLKSASA	FTFLKSASA	0	0	0	0	0	FTFLKSASA	Uniq_043595	0.457	357.43	2.5
13	HLA-A0201	FTFLKSASA	FTFLKSASA	0	0	0	0	0	FTFLKSASA	Uniq_043596	0.457	357.43	2.5
13	HLA-A0201	FTFLKSASA	FTFLKSASA	0	0	0	0	0	FTFLKSASA	Uniq_043597	0.457	357.43	2.5
13	HLA-A0201	FTFLKSASA	FTFLKSASA	0	0	0	0	0	FTFLKSASA	Uniq_043598	0.457	357.43	2.5
13	HLA-A0201	FTFLKSASA	FTFLKSASA	0	0	0	0	0	FTFLKSASA	Uniq_043599	0.457	357.43	2.5
13	HLA-A0201	FTFLKSASA	FTFLKSASA	0	0	0	0	0	FTFLKSASA	Uniq_043600	0.457	357.43	2.5
13	HLA-A0201	FTFLKSASA	FTFLKSASA	0	0	0	0	0	FTFLKSASA	Uniq_043601	0.457	357.43	2.5
13	HLA-A0201	FTFLKSASA	FTFLKSASA	0	0	0	0	0	FTFLKSASA	Uniq_043602	0.457	357.43	2.5
13	HLA-A0201	FTFLKSASA	FTFLKSASA	0	0	0	0	0	FTFLKSASA	Uniq_043603	0.457	357.43	2.5
13	HLA-A0201	FTFLKSAGA	FTFLKSAGA	0	0	0	0	0	FTFLKSAGA	Uniq_043604	0.438	438.59	2.5
13	HLA-A0201	FTFLKSAGA	FTFLKSAGA	0	0	0	0	0	FTFLKSAGA	Uniq_043605	0.438	438.59	2.5
13	HLA-A0201	FTFLKSAGA	FTFLKSAGA	0	0	0	0	0	FTFLKSAGA	Uniq_043606	0.438	438.59	2.5
13	HLA-A0201	FTFLESTSA	FTFLESTSA	0	0	0	0	0	FTFLESTSA	Uniq_043636	0.442	419.09	2.5
13	HLA-A0201	FTFLESTSA	FTFLESTSA	0	0	0	0	0	FTFLESTSA	Uniq_043637	0.442	419.09	2.5
13	HLA-A0201	FTFLESTSA	FTFLESTSA	0	0	0	0	0	FTFLESTSA	Uniq_043638	0.442	419.09	2.5
13	HLA-A0201	FTFLESTSA	FTFLESTSA	0	0	0	0	0	FTFLESTSA	Uniq_043639	0.442	419.09	2.5
13	HLA-A0201	FTFLESTSA	FTFLESTSA	0	0	0	0	0	FTFLESTSA	Uniq_043641	0.442	419.09	2.5
13	HLA-A0201	FTFLESTSA	FTFLESTSA	0	0	0	0	0	FTFLESTSA	Uniq_043642	0.442	419.09	2.5
13	HLA-A0201	FTFLESTSA	FTFLESTSA	0	0	0	0	0	FTFLESTSA	Uniq_043643	0.442	419.09	2.5
13	HLA-A0201	FTFLESTSA	FTFLESTSA	0	0	0	0	0	FTFLESTSA	Uniq_043644	0.442	419.09	2.5
13	HLA-A0201	FTFLESTSA	FTFLESTSA	0	0	0	0	0	FTFLESTSA	Uniq_043645	0.442	419.09	2.5
13	HLA-A0201	FTFLESTSA	FTFLESTSA	0	0	0	0	0	FTFLESTSA	Uniq_043646	0.442	419.09	2.5
13	HLA-A0201	FTFLESTSA	FTFLESTSA	0	0	0	0	0	FTFLESTSA	Uniq_043647	0.442	419.09	2.5
13	HLA-A0201	FTFLESTSA	FTFLESTSA	0	0	0	0	0	FTFLESTSA	Uniq_043648	0.442	419.09	2.5
13	HLA-A0201	FTFLESTSA	FTFLESTSA	0	0	0	0	0	FTFLESTSA	Uniq_043649	0.442	419.09	2.5
13	HLA-A0201	FTFLESTSA	FTFLESTSA	0	0	0	0	0	FTFLESTSA	Uniq_043650	0.442	419.09	2.5
13	HLA-A0201	FTFLESTSA	FTFLESTSA	0	0	0	0	0	FTFLESTSA	Uniq_043651	0.442	419.09	2.5
13	HLA-A0201	FTFLESTSA	FTFLESTSA	0	0	0	0	0	FTFLESTSA	Uniq_043652	0.442	419.09	2.5
13	HLA-A0201	FTFLESTSA	FTFLESTSA	0	0	0	0	0	FTFLESTSA	Uniq_043653	0.442	419.09	2.5
13	HLA-A0201	FTFLESTSA	FTFLESTSA	0	0	0	0	0	FTFLESTSA	Uniq_043655	0.442	419.09	2.5
13	HLA-A0201	FTFLESTSA	FTFLESTSA	0	0	0	0	0	FTFLESTSA	Uniq_043656	0.442	419.09	2.5
13	HLA-A0201	FTFLESTSA	FTFLESTSA	0	0	0	0	0	FTFLESTSA	Uniq_043657	0.442	419.09	2.5
13	HLA-A0201	FTFLESTSA	FTFLESTSA	0	0	0	0	0	FTFLESTSA	Uniq_043658	0.442	419.09	2.5
13	HLA-A0201	FTFLESTSA	FTFLESTSA	0	0	0	0	0	FTFLESTSA	Uniq_043659	0.442	419.09	2.5
13	HLA-A0201	FTFLESTSA	FTFLESTSA	0	0	0	0	0	FTFLESTSA	Uniq_043660	0.442	419.09	2.5
13	HLA-A0201	FTFLESTSA	FTFLESTSA	0	0	0	0	0	FTFLESTSA	Uniq_043661	0.442	419.09	2.5
13	HLA-A0201	FTFLESTSA	FTFLESTSA	0	0	0	0	0	FTFLESTSA	Uniq_043662	0.442	419.09	2.5
13	HLA-A0201	FTFLESTSA	FTFLESTSA	0	0	0	0	0	FTFLESTSA	Uniq_043664	0.442	419.09	2.5
13	HLA-A0201	FTFLESTSA	FTFLESTSA	0	0	0	0	0	FTFLESTSA	Uniq_043665	0.442	419.09	2.5
13	HLA-A0201	FTFLESTSA	FTFLESTSA	0	0	0	0	0	FTFLESTSA	Uniq_043666	0.442	419.09	2.5
13	HLA-A0201	FTFLESTSA	FTFLESTSA	0	0	0	0	0	FTFLESTSA	Uniq_043667	0.442	419.09	2.5
13	HLA-A0201	FTFLESTSA	FTFLESTSA	0	0	0	0	0	FTFLESTSA	Uniq_043668	0.442	419.09	2.5
13	HLA-A0201	FTFLESTSA	FTFLESTSA	0	0	0	0	0	FTFLESTSA	Uniq_043669	0.442	419.09	2.5
13	HLA-A0201	FTFLESTSA	FTFLESTSA	0	0	0	0	0	FTFLESTSA	Uniq_043672	0.442	419.09	2.5
13	HLA-A0201	FTFLESTSA	FTFLESTSA	0	0	0	0	0	FTFLESTSA	Uniq_043673	0.442	419.09	2.5
13	HLA-A0201	FTFLESTSA	FTFLESTSA	0	0	0	0	0	FTFLESTSA	Uniq_043677	0.442	419.09	2.5
13	HLA-A0201	FTFLESTSA	FTFLESTSA	0	0	0	0	0	FTFLESTSA	Uniq_043678	0.442	419.09	2.5
13	HLA-A0201	FTFLESTSA	FTFLESTSA	0	0	0	0	0	FTFLESTSA	Uniq_043679	0.442	419.09	2.5
13	HLA-A0201	FTFLESTSA	FTFLESTSA	0	0	0	0	0	FTFLESTSA	Uniq_043680	0.442	419.09	2.5
13	HLA-A0201	FTFLESASA	FTFLESASA	0	0	0	0	0	FTFLESASA	Uniq_043708	0.465	325.19	2.5
13	HLA-A0201	FTFLESASA	FTFLESASA	0	0	0	0	0	FTFLESASA	Uniq_043710	0.465	325.19	2.5
13	HLA-A0201	FTFLESASA	FTFLESASA	0	0	0	0	0	FTFLESASA	Uniq_043711	0.465	325.19	2.5
13	HLA-A0201	FTFLESASA	FTFLESASA	0	0	0	0	0	FTFLESASA	Uniq_043712	0.465	325.19	2.5
13	HLA-A0201	FTFLESASA	FTFLESASA	0	0	0	0	0	FTFLESASA	Uniq_043713	0.465	325.19	2.5
13	HLA-A0201	FTFLESASA	FTFLESASA	0	0	0	0	0	FTFLESASA	Uniq_043714	0.465	325.19	2.5
13	HLA-A0201	FTFLESASA	FTFLESASA	0	0	0	0	0	FTFLESASA	Uniq_043715	0.465	325.19	2.5
13	HLA-A0201	FTFLESASA	FTFLESASA	0	0	0	0	0	FTFLESASA	Uniq_043716	0.465	325.19	2.5
13	HLA-A0201	FTFLESASA	FTFLESASA	0	0	0	0	0	FTFLESASA	Uniq_043718	0.465	325.19	2.5
13	HLA-A0201	FTFLESASA	FTFLESASA	0	0	0	0	0	FTFLESASA	Uniq_043719	0.465	325.19	2.5
13	HLA-A0201	FTFLESASA	FTFLESASA	0	0	0	0	0	FTFLESASA	Uniq_043720	0.465	325.19	2.5
13	HLA-A0201	FTFLESASA	FTFLESASA	0	0	0	0	0	FTFLESASA	Uniq_043721	0.465	325.19	2.5
13	HLA-A0201	FTFLESASA	FTFLESASA	0	0	0	0	0	FTFLESASA	Uniq_043722	0.465	325.19	2.5
13	HLA-A0201	FTFLESASA	FTFLESASA	0	0	0	0	0	FTFLESASA	Uniq_043723	0.465	325.19	2.5
13	HLA-A0201	FTFLESASA	FTFLESASA	0	0	0	0	0	FTFLESASA	Uniq_043724	0.465	325.19	2.5
13	HLA-A0201	FTFLESASA	FTFLESASA	0	0	0	0	0	FTFLESASA	Uniq_043725	0.465	325.19	2.5
13	HLA-A0201	FTFLESASA	FTFLESASA	0	0	0	0	0	FTFLESASA	Uniq_043726	0.465	325.19	2.5
13	HLA-A0201	FTFLESASA	FTFLESASA	0	0	0	0	0	FTFLESASA	Uniq_043727	0.465	325.19	2.5
13	HLA-A0201	FTFLESASA	FTFLESASA	0	0	0	0	0	FTFLESASA	Uniq_043728	0.465	325.19	2.5
13	HLA-A0201	FTFLESASA	FTFLESASA	0	0	0	0	0	FTFLESASA	Uniq_043729	0.465	325.19	2.5
13	HLA-A0201	FTFLESASA	FTFLESASA	0	0	0	0	0	FTFLESASA	Uniq_043730	0.465	325.19	2.5
13	HLA-A0201	FTFLESASA	FTFLESASA	0	0	0	0	0	FTFLESASA	Uniq_043731	0.465	325.19	2.5
13	HLA-A0201	FTFLESASA	FTFLESASA	0	0	0	0	0	FTFLESASA	Uniq_043732	0.465	325.19	2.5
13	HLA-A0201	FTFLESASA	FTFLESASA	0	0	0	0	0	FTFLESASA	Uniq_043733	0.465	325.19	2.5
13	HLA-A0201	FTFLESASA	FTFLESASA	0	0	0	0	0	FTFLESASA	Uniq_043734	0.465	325.19	2.5
13	HLA-A0201	FTFLESASA	FTFLESASA	0	0	0	0	0	FTFLESASA	Uniq_043735	0.465	325.19	2.5
13	HLA-A0201	FTFLESASA	FTFLESASA	0	0	0	0	0	FTFLESASA	Uniq_043736	0.465	325.19	2.5
13	HLA-A0201	FTFLESASA	FTFLESASA	0	0	0	0	0	FTFLESASA	Uniq_043737	0.465	325.19	2.5
13	HLA-A0201	FTFLESASA	FTFLESASA	0	0	0	0	0	FTFLESASA	Uniq_043738	0.465	325.19	2.5
13	HLA-A0201	FTFLESASA	FTFLESASA	0	0	0	0	0	FTFLESASA	Uniq_043739	0.465	325.19	2.5
13	HLA-A0201	FTFLESASA	FTFLESASA	0	0	0	0	0	FTFLESASA	Uniq_043740	0.465	325.19	2.5
13	HLA-A0201	FTFLESASA	FTFLESASA	0	0	0	0	0	FTFLESASA	Uniq_043741	0.465	325.19	2.5
13	HLA-A0201	FTFLESASA	FTFLESASA	0	0	0	0	0	FTFLESASA	Uniq_043742	0.465	325.19	2.5
13	HLA-A0201	FTFLESASA	FTFLESASA	0	0	0	0	0	FTFLESASA	Uniq_043743	0.465	325.19	2.5
13	HLA-A0201	FTFLESASA	FTFLESASA	0	0	0	0	0	FTFLESASA	Uniq_043744	0.465	325.19	2.5
13	HLA-A0201	FTFLESASA	FTFLESASA	0	0	0	0	0	FTFLESASA	Uniq_043745	0.465	325.19	2.5
13	HLA-A0201	FTFLESASA	FTFLESASA	0	0	0	0	0	FTFLESASA	Uniq_043746	0.465	325.19	2.5
13	HLA-A0201	FTFLESASA	FTFLESASA	0	0	0	0	0	FTFLESASA	Uniq_043747	0.465	325.19	2.5
13	HLA-A0201	FTFLESASA	FTFLESASA	0	0	0	0	0	FTFLESASA	Uniq_043748	0.465	325.19	2.5
13	HLA-A0201	FTFLESASA	FTFLESASA	0	0	0	0	0	FTFLESASA	Uniq_043749	0.465	325.19	2.5
13	HLA-A0201	FTFLESASA	FTFLESASA	0	0	0	0	0	FTFLESASA	Uniq_043750	0.465	325.19	2.5
13	HLA-A0201	FTFLESASA	FTFLESASA	0	0	0	0	0	FTFLESASA	Uniq_043751	0.465	325.19	2.5
13	HLA-A0201	FTFLESASA	FTFLESASA	0	0	0	0	0	FTFLESASA	Uniq_043752	0.465	325.19	2.5
13	HLA-A0201	FTFLESASA	FTFLESASA	0	0	0	0	0	FTFLESASA	Uniq_043753	0.465	325.19	2.5
13	HLA-A0201	FTFLESASA	FTFLESASA	0	0	0	0	0	FTFLESASA	Uniq_043754	0.465	325.19	2.5
13	HLA-A0201	FTFLESASA	FTFLESASA	0	0	0	0	0	FTFLESASA	Uniq_043755	0.465	325.19	2.5
13	HLA-A0201	FTFLESASA	FTFLESASA	0	0	0	0	0	FTFLESASA	Uniq_043756	0.465	325.19	2.5
13	HLA-A0201	FTFLESASA	FTFLESASA	0	0	0	0	0	FTFLESASA	Uniq_043757	0.465	325.19	2.5
13	HLA-A0201	FTFLESASA	FTFLESASA	0	0	0	0	0	FTFLESASA	Uniq_043758	0.465	325.19	2.5
13	HLA-A0201	FTFLESASA	FTFLESASA	0	0	0	0	0	FTFLESASA	Uniq_043759	0.465	325.19	2.5
13	HLA-A0201	FTFLESASA	FTFLESASA	0	0	0	0	0	FTFLESASA	Uniq_043760	0.465	325.19	2.5
13	HLA-A0201	FTFLESASA	FTFLESASA	0	0	0	0	0	FTFLESASA	Uniq_043762	0.465	325.19	2.5
13	HLA-A0201	FTFLESASA	FTFLESASA	0	0	0	0	0	FTFLESASA	Uniq_043763	0.465	325.19	2.5
13	HLA-A0201	FTFLESASA	FTFLESASA	0	0	0	0	0	FTFLESASA	Uniq_043764	0.465	325.19	2.5
13	HLA-A0201	FTFLESASA	FTFLESASA	0	0	0	0	0	FTFLESASA	Uniq_043765	0.465	325.19	2.5
13	HLA-A0201	FTFLESASA	FTFLESASA	0	0	0	0	0	FTFLESASA	Uniq_043766	0.465	325.19	2.5
13	HLA-A0201	FTFLESASA	FTFLESASA	0	0	0	0	0	FTFLESASA	Uniq_043767	0.465	325.19	2.5
13	HLA-A0201	FTFLESASA	FTFLESASA	0	0	0	0	0	FTFLESASA	Uniq_043768	0.465	325.19	2.5
13	HLA-A0201	FTFLESASA	FTFLESASA	0	0	0	0	0	FTFLESASA	Uniq_043769	0.465	325.19	2.5
13	HLA-A0201	FTFLESASA	FTFLESASA	0	0	0	0	0	FTFLESASA	Uniq_043770	0.465	325.19	2.5
13	HLA-A0201	FTFLESASA	FTFLESASA	0	0	0	0	0	FTFLESASA	Uniq_043771	0.465	325.19	2.5
13	HLA-A0201	FTFLESASA	FTFLESASA	0	0	0	0	0	FTFLESASA	Uniq_043772	0.465	325.19	2.5
13	HLA-A0201	FTFLESASA	FTFLESASA	0	0	0	0	0	FTFLESASA	Uniq_043773	0.465	325.19	2.5
13	HLA-A0201	FTFLESASA	FTFLESASA	0	0	0	0	0	FTFLESASA	Uniq_043774	0.465	325.19	2.5
13	HLA-A0201	FTFLESASA	FTFLESASA	0	0	0	0	0	FTFLESASA	Uniq_043775	0.465	325.19	2.5
13	HLA-A0201	FTFLESASA	FTFLESASA	0	0	0	0	0	FTFLESASA	Uniq_043776	0.465	325.19	2.5
13	HLA-A0201	FTFLESASA	FTFLESASA	0	0	0	0	0	FTFLESASA	Uniq_043777	0.465	325.19	2.5
13	HLA-A0201	FTFLESASA	FTFLESASA	0	0	0	0	0	FTFLESASA	Uniq_043778	0.465	325.19	2.5
13	HLA-A0201	FTFLESASA	FTFLESASA	0	0	0	0	0	FTFLESASA	Uniq_043779	0.465	325.19	2.5
13	HLA-A0201	FTFLESASA	FTFLESASA	0	0	0	0	0	FTFLESASA	Uniq_043780	0.465	325.19	2.5
13	HLA-A0201	FTFLESASA	FTFLESASA	0	0	0	0	0	FTFLESASA	Uniq_043781	0.465	325.19	2.5
13	HLA-A0201	FTFLESASA	FTFLESASA	0	0	0	0	0	FTFLESASA	Uniq_043782	0.465	325.19	2.5
13	HLA-A0201	FTFLESASA	FTFLESASA	0	0	0	0	0	FTFLESASA	Uniq_043783	0.465	325.19	2.5
13	HLA-A0201	FTFLESASA	FTFLESASA	0	0	0	0	0	FTFLESASA	Uniq_043784	0.465	325.19	2.5
13	HLA-A0201	FTFLESASA	FTFLESASA	0	0	0	0	0	FTFLESASA	Uniq_043785	0.465	325.19	2.5
13	HLA-A0201	FTFLESASA	FTFLESASA	0	0	0	0	0	FTFLESASA	Uniq_043786	0.465	325.19	2.5
13	HLA-A0201	FTFLESASA	FTFLESASA	0	0	0	0	0	FTFLESASA	Uniq_043787	0.465	325.19	2.5
13	HLA-A0201	FTFLESASA	FTFLESASA	0	0	0	0	0	FTFLESASA	Uniq_043788	0.465	325.19	2.5
13	HLA-A0201	FTFLESASA	FTFLESASA	0	0	0	0	0	FTFLESASA	Uniq_043789	0.465	325.19	2.5
13	HLA-A0201	FTFLESASA	FTFLESASA	0	0	0	0	0	FTFLESASA	Uniq_043790	0.465	325.19	2.5
13	HLA-A0201	FTFLESASA	FTFLESASA	0	0	0	0	0	FTFLESASA	Uniq_043791	0.465	325.19	2.5
13	HLA-A0201	FTFLESASA	FTFLESASA	0	0	0	0	0	FTFLESASA	Uniq_043792	0.465	325.19	2.5
13	HLA-A0201	FTFLESASA	FTFLESASA	0	0	0	0	0	FTFLESASA	Uniq_043793	0.465	325.19	2.5
13	HLA-A0201	FTFLESASA	FTFLESASA	0	0	0	0	0	FTFLESASA	Uniq_043794	0.465	325.19	2.5
13	HLA-A0201	FTFLESASA	FTFLESASA	0	0	0	0	0	FTFLESASA	Uniq_043795	0.465	325.19	2.5
13	HLA-A0201	FTFLESASA	FTFLESASA	0	0	0	0	0	FTFLESASA	Uniq_043796	0.465	325.19	2.5
13	HLA-A0201	FTFLESASA	FTFLESASA	0	0	0	0	0	FTFLESASA	Uniq_043797	0.465	325.19	2.5
13	HLA-A0201	FTFLESASA	FTFLESASA	0	0	0	0	0	FTFLESASA	Uniq_043798	0.465	325.19	2.5
13	HLA-A0201	FTFLESASA	FTFLESASA	0	0	0	0	0	FTFLESASA	Uniq_043799	0.465	325.19	2.5
13	HLA-A0201	FTFLESASA	FTFLESASA	0	0	0	0	0	FTFLESASA	Uniq_043800	0.465	325.19	2.5
13	HLA-A0201	FTFLESASA	FTFLESASA	0	0	0	0	0	FTFLESASA	Uniq_043801	0.465	325.19	2.5
13	HLA-A0201	FTFLESASA	FTFLESASA	0	0	0	0	0	FTFLESASA	Uniq_043802	0.465	325.19	2.5
13	HLA-A0201	FTFLESASA	FTFLESASA	0	0	0	0	0	FTFLESASA	Uniq_043803	0.465	325.19	2.5
13	HLA-A0201	FTFLESASA	FTFLESASA	0	0	0	0	0	FTFLESASA	Uniq_043804	0.465	325.19	2.5
13	HLA-A0201	FTFLESASA	FTFLESASA	0	0	0	0	0	FTFLESASA	Uniq_043805	0.465	325.19	2.5
13	HLA-A0201	FTFLESASA	FTFLESASA	0	0	0	0	0	FTFLESASA	Uniq_043806	0.465	325.19	2.5
13	HLA-A0201	FTFLESASA	FTFLESASA	0	0	0	0	0	FTFLESASA	Uniq_043807	0.465	325.19	2.5
13	HLA-A0201	FTFLESASA	FTFLESASA	0	0	0	0	0	FTFLESASA	Uniq_043808	0.465	325.19	2.5
13	HLA-A0201	FTFLESASA	FTFLESASA	0	0	0	0	0	FTFLESASA	Uniq_043809	0.465	325.19	2.5
13	HLA-A0201	FTFLESASA	FTFLESASA	0	0	0	0	0	FTFLESASA	Uniq_043810	0.465	325.19	2.5
13	HLA-A0201	FTFLESASA	FTFLESASA	0	0	0	0	0	FTFLESASA	Uniq_043811	0.465	325.19	2.5
13	HLA-A0201	FTFLESASA	FTFLESASA	0	0	0	0	0	FTFLESASA	Uniq_043812	0.465	325.19	2.5
13	HLA-A0201	FTFLESASA	FTFLESASA	0	0	0	0	0	FTFLESASA	Uniq_043813	0.465	325.19	2.5
13	HLA-A0201	FTFLESASA	FTFLESASA	0	0	0	0	0	FTFLESASA	Uniq_043814	0.465	325.19	2.5
13	HLA-A0201	FTFLESASA	FTFLESASA	0	0	0	0	0	FTFLESASA	Uniq_043815	0.465	325.19	2.5
13	HLA-A0201	FTFLESASA	FTFLESASA	0	0	0	0	0	FTFLESASA	Uniq_043816	0.465	325.19	2.5
13	HLA-A0201	FTFLESASA	FTFLESASA	0	0	0	0	0	FTFLESASA	Uniq_043817	0.465	325.19	2.5
13	HLA-A0201	FTFLESASA	FTFLESASA	0	0	0	0	0	FTFLESASA	Uniq_043818	0.465	325.19	2.5
13	HLA-A0201	FTFLESASA	FTFLESASA	0	0	0	0	0	FTFLESASA	Uniq_043819	0.465	325.19	2.5
13	HLA-A0201	FTFLESASA	FTFLESASA	0	0	0	0	0	FTFLESASA	Uniq_043820	0.465	325.19	2.5
13	HLA-A0201	FTFLESASA	FTFLESASA	0	0	0	0	0	FTFLESASA	Uniq_043821	0.465	325.19	2.5
13	HLA-A0201	FTFLESASA	FTFLESASA	0	0	0	0	0	FTFLESASA	Uniq_043822	0.465	325.19	2.5
13	HLA-A0201	FTFLESASA	FTFLESASA	0	0	0	0	0	FTFLESASA	Uniq_043823	0.465	325.19	2.5
13	HLA-A0201	FTFLESASA	FTFLESASA	0	0	0	0	0	FTFLESASA	Uniq_043824	0.465	325.19	2.5
13	HLA-A0201	FTFLESASA	FTFLESASA	0	0	0	0	0	FTFLESASA	Uniq_043825	0.465	325.19	2.5
13	HLA-A0201	FTFLESASA	FTFLESASA	0	0	0	0	0	FTFLESASA	Uniq_043826	0.465	325.19	2.5
13	HLA-A0201	FTFLESASA	FTFLESASA	0	0	0	0	0	FTFLESASA	Uniq_043827	0.465	325.19	2.5
13	HLA-A0201	FTFLESASA	FTFLESASA	0	0	0	0	0	FTFLESASA	Uniq_043828	0.465	325.19	2.5
13	HLA-A0201	FTFLESASA	FTFLESASA	0	0	0	0	0	FTFLESASA	Uniq_043829	0.465	325.19	2.5
13	HLA-A0201	FTFLESASA	FTFLESASA	0	0	0	0	0	FTFLESASA	Uniq_043830	0.465	325.19	2.5
13	HLA-A0201	FTFLESASA	FTFLESASA	0	0	0	0	0	FTFLESASA	Uniq_043831	0.465	325.19	2.5
13	HLA-A0201	FTFLESASA	FTFLESASA	0	0	0	0	0	FTFLESASA	Uniq_043832	0.465	325.19	2.5
13	HLA-A0201	FTFLESASA	FTFLESASA	0	0	0	0	0	FTFLESASA	Uniq_043833	0.465	325.19	2.5
13	HLA-A0201	FTFLESASA	FTFLESASA	0	0	0	0	0	FTFLESASA	Uniq_043834	0.465	325.19	2.5
13	HLA-A0201	FTFLESASA	FTFLESASA	0	0	0	0	0	FTFLESASA	Uniq_043835	0.465	325.19	2.5
13	HLA-A0201	FTFLESASA	FTFLESASA	0	0	0	0	0	FTFLESASA	Uniq_043836	0.465	325.19	2.5
13	HLA-A0201	FTFLESASA	FTFLESASA	0	0	0	0	0	FTFLESASA	Uniq_043837	0.465	325.19	2.5
13	HLA-A0201	FTFLESASA	FTFLESASA	0	0	0	0	0	FTFLESASA	Uniq_043838	0.465	325.19	2.5
13	HLA-A0201	FTFLESASA	FTFLESASA	0	0	0	0	0	FTFLESASA	Uniq_043839	0.465	325.19	2.5
13	HLA-A0201	FTFLESASA	FTFLESASA	0	0	0	0	0	FTFLESASA	Uniq_043840	0.465	325.19	2.5
13	HLA-A0201	FTFLESASA	FTFLESASA	0	0	0	0	0	FTFLESASA	Uniq_043842	0.465	325.19	2.5
13	HLA-A0201	FTFLESASA	FTFLESASA	0	0	0	0	0	FTFLESASA	Uniq_043843	0.465	325.19	2.5
13	HLA-A0201	FTFLESASA	FTFLESASA	0	0	0	0	0	FTFLESASA	Uniq_043844	0.465	325.19	2.5
13	HLA-A0201	FTFLESASA	FTFLESASA	0	0	0	0	0	FTFLESASA	Uniq_043845	0.465	325.19	2.5
13	HLA-A0201	FTFLESASA	FTFLESASA	0	0	0	0	0	FTFLESASA	Uniq_043847	0.465	325.19	2.5
13	HLA-A0201	FTFLESASA	FTFLESASA	0	0	0	0	0	FTFLESASA	Uniq_043848	0.465	325.19	2.5
13	HLA-A0201	FTFLESASA	FTFLESASA	0	0	0	0	0	FTFLESASA	Uniq_043849	0.465	325.19	2.5
13	HLA-A0201	FTFLESASA	FTFLESASA	0	0	0	0	0	FTFLESASA	Uniq_043851	0.465	325.19	2.5
13	HLA-A0201	FTFLESASA	FTFLESASA	0	0	0	0	0	FTFLESASA	Uniq_043853	0.465	325.19	2.5
13	HLA-A0201	FTFLESASA	FTFLESASA	0	0	0	0	0	FTFLESASA	Uniq_043855	0.465	325.19	2.5
13	HLA-A0201	FTFLESASA	FTFLESASA	0	0	0	0	0	FTFLESASA	Uniq_043857	0.465	325.19	2.5
13	HLA-A0201	FTFLESASA	FTFLESASA	0	0	0	0	0	FTFLESASA	Uniq_043858	0.465	325.19	2.5
13	HLA-A0201	FTFLESASA	FTFLESASA	0	0	0	0	0	FTFLESASA	Uniq_043860	0.465	325.19	2.5
13	HLA-A0201	FTFLESASA	FTFLESASA	0	0	0	0	0	FTFLESASA	Uniq_043864	0.465	325.19	2.5
13	HLA-A0201	FTFLESASA	FTFLESASA	0	0	0	0	0	FTFLESASA	Uniq_043865	0.465	325.19	2.5
13	HLA-A0201	FTFLESASA	FTFLESASA	0	0	0	0	0	FTFLESASA	Uniq_043866	0.465	325.19	2.5
13	HLA-A0201	FTFLESASA	FTFLESASA	0	0	0	0	0	FTFLESASA	Uniq_043867	0.465	325.19	2.5
13	HLA-A0201	FTFLESASA	FTFLESASA	0	0	0	0	0	FTFLESASA	Uniq_043868	0.465	325.19	2.5
13	HLA-A0201	FTFLESASA	FTFLESASA	0	0	0	0	0	FTFLESASA	Uniq_043873	0.465	325.19	2.5
13	HLA-A0201	FTFLESASA	FTFLESASA	0	0	0	0	0	FTFLESASA	Uniq_043874	0.465	325.19	2.5
13	HLA-A0201	FTFLESASA	FTFLESASA	0	0	0	0	0	FTFLESASA	Uniq_043875	0.465	325.19	2.5
13	HLA-A0201	FTFLESASA	FTFLESASA	0	0	0	0	0	FTFLESASA	Uniq_043876	0.465	325.19	2.5
13	HLA-A0201	FTFLESASA	FTFLESASA	0	0	0	0	0	FTFLESASA	Uniq_043877	0.465	325.19	2.5
13	HLA-A0201	FTFLESASA	FTFLESASA	0	0	0	0	0	FTFLESASA	Uniq_043878	0.465	325.19	2.5
13	HLA-A0201	FTFLESASA	FTFLESASA	0	0	0	0	0	FTFLESASA	Uniq_043879	0.465	325.19	2.5
13	HLA-A0201	FTFLESASA	FTFLESASA	0	0	0	0	0	FTFLESASA	Uniq_043880	0.465	325.19	2.5
13	HLA-A0201	FTFLESASA	FTFLESASA	0	0	0	0	0	FTFLESASA	Uniq_043881	0.465	325.19	2.5
13	HLA-A0201	FTFLESASA	FTFLESASA	0	0	0	0	0	FTFLESASA	Uniq_043882	0.465	325.19	2.5
13	HLA-A0201	FTFLESASA	FTFLESASA	0	0	0	0	0	FTFLESASA	Uniq_043883	0.465	325.19	2.5
13	HLA-A0201	FTFLESASA	FTFLESASA	0	0	0	0	0	FTFLESASA	Uniq_043884	0.465	325.19	2.5
13	HLA-A0201	FTFLESAGA	FTFLESAGA	0	0	0	0	0	FTFLESAGA	Uniq_043885	0.445	404.44	2.5
13	HLA-A0201	FTFLESAGA	FTFLESAGA	0	0	0	0	0	FTFLESAGA	Uniq_043886	0.445	404.44	2.5
64	HLA-A0201	KLRDWSTPT	KLRDWSTPT	0	0	0	0	0	KLRDWSTPT	Uniq_043935	0.439	431.48	2.5
64	HLA-A0201	KLRDWSTPT	KLRDWSTPT	0	0	0	0	0	KLRDWSTPT	Uniq_043936	0.439	431.48	2.5
64	HLA-A0201	KLRDWSAPT	KLRDWSAPT	0	0	0	0	0	KLRDWSAPT	Uniq_043937	0.473	298.99	2
64	HLA-A0201	KLRDWSAPT	KLRDWSAPT	0	0	0	0	0	KLRDWSAPT	Uniq_043938	0.473	298.99	2
64	HLA-A0201	KLRDWSTPT	KLRDWSTPT	0	0	0	0	0	KLRDWSTPT	Uniq_043940	0.439	431.48	2.5
64	HLA-A0201	KLRDWSTPT	KLRDWSTPT	0	0	0	0	0	KLRDWSTPT	Uniq_043941	0.439	431.48	2.5
64	HLA-A0201	KLRDWSTPT	KLRDWSTPT	0	0	0	0	0	KLRDWSTPT	Uniq_043942	0.439	431.48	2.5
64	HLA-A0201	KLRDWSTPT	KLRDWSTPT	0	0	0	0	0	KLRDWSTPT	Uniq_043943	0.439	431.48	2.5
64	HLA-A0201	KLRDWSTPT	KLRDWSTPT	0	0	0	0	0	KLRDWSTPT	Uniq_043944	0.439	431.48	2.5
64	HLA-A0201	KLRDWSTPT	KLRDWSTPT	0	0	0	0	0	KLRDWSTPT	Uniq_043945	0.439	431.48	2.5
64	HLA-A0201	KLRDWSTPT	KLRDWSTPT	0	0	0	0	0	KLRDWSTPT	Uniq_043946	0.439	431.48	2.5
64	HLA-A0201	KLRDWSTPT	KLRDWSTPT	0	0	0	0	0	KLRDWSTPT	Uniq_043947	0.439	431.48	2.5
64	HLA-A0201	KLRDWSTPT	KLRDWSTPT	0	0	0	0	0	KLRDWSTPT	Uniq_043950	0.439	431.48	2.5
64	HLA-A0201	KLRDWSTPT	KLRDWSTPT	0	0	0	0	0	KLRDWSTPT	Uniq_043951	0.439	431.48	2.5
64	HLA-A0201	KLRDWSTPT	KLRDWSTPT	0	0	0	0	0	KLRDWSTPT	Uniq_043952	0.439	431.48	2.5
64	HLA-A0201	KLRDWSTPT	KLRDWSTPT	0	0	0	0	0	KLRDWSTPT	Uniq_043953	0.439	431.48	2.5
64	HLA-A0201	KLRDWSTPT	KLRDWSTPT	0	0	0	0	0	KLRDWSTPT	Uniq_043954	0.439	431.48	2.5
64	HLA-A0201	KLRDWSTPT	KLRDWSTPT	0	0	0	0	0	KLRDWSTPT	Uniq_043955	0.439	431.48	2.5
64	HLA-A0201	KLRDWSTPT	KLRDWSTPT	0	0	0	0	0	KLRDWSTPT	Uniq_043956	0.439	431.48	2.5
64	HLA-A0201	KLRDWSTPT	KLRDWSTPT	0	0	0	0	0	KLRDWSTPT	Uniq_043958	0.439	431.48	2.5
64	HLA-A0201	KLRDWSTPT	KLRDWSTPT	0	0	0	0	0	KLRDWSTPT	Uniq_043962	0.439	431.48	2.5
64	HLA-A0201	KLRDWSTPT	KLRDWSTPT	0	0	0	0	0	KLRDWSTPT	Uniq_043977	0.439	431.48	2.5
64	HLA-A0201	KLRDWSTPT	KLRDWSTPT	0	0	0	0	0	KLRDWSTPT	Uniq_043978	0.439	431.48	2.5
64	HLA-A0201	KLRDWSTPT	KLRDWSTPT	0	0	0	0	0	KLRDWSTPT	Uniq_043979	0.439	431.48	2.5
64	HLA-A0201	KLRDWSTPT	KLRDWSTPT	0	0	0	0	0	KLRDWSTPT	Uniq_043980	0.439	431.48	2.5
64	HLA-A0201	KLRDWSTPT	KLRDWSTPT	0	0	0	0	0	KLRDWSTPT	Uniq_044045	0.439	431.48	2.5
64	HLA-A0201	KLRDWSTPT	KLRDWSTPT	0	0	0	0	0	KLRDWSTPT	Uniq_044046	0.439	431.48	2.5
64	HLA-A0201	KLRDWSTPT	KLRDWSTPT	0	0	0	0	0	KLRDWSTPT	Uniq_044048	0.439	431.48	2.5
64	HLA-A0201	KLRDWSTPT	KLRDWSTPT	0	0	0	0	0	KLRDWSTPT	Uniq_044050	0.439	431.48	2.5
13	HLA-A0201	FTFLGSSSA	FTFLGSSSA	0	0	0	0	0	FTFLGSSSA	Uniq_044157	0.467	318.52	2.5
13	HLA-A0201	FTFXXSSSA	FTFXXSSSA	0	0	0	0	0	FTFXXSSSA	Uniq_044158	0.592	82.67	0.9
13	HLA-A0201	FTFFKSASA	FTFFKSASA	0	0	0	0	0	FTFFKSASA	Uniq_044159	0.486	259.96	1.9
13	HLA-A0201	FTFFESASA	FTFFESASA	0	0	0	0	0	FTFFESASA	Uniq_044161	0.496	232.63	1.8
13	HLA-A0201	FTFLESASA	FTFLESASA	0	0	0	0	0	FTFLESASA	Uniq_044176	0.465	325.19	2.5
13	HLA-A0201	FTFLKSASA	FTFLKSASA	0	0	0	0	0	FTFLKSASA	Uniq_044178	0.457	357.43	2.5
13	HLA-A0201	FTFLKSASA	FTFLKSASA	0	0	0	0	0	FTFLKSASA	Uniq_044179	0.457	357.43	2.5
13	HLA-A0201	FTFLESASA	FTFLESASA	0	0	0	0	0	FTFLESASA	Uniq_044185	0.465	325.19	2.5
13	HLA-A0201	FTFLKSASA	FTFLKSASA	0	0	0	0	0	FTFLKSASA	Uniq_044205	0.457	357.43	2.5
13	HLA-A0201	FTFLKSASA	FTFLKSASA	0	0	0	0	0	FTFLKSASA	Uniq_044206	0.457	357.43	2.5
13	HLA-A0201	FTFLKSASA	FTFLKSASA	0	0	0	0	0	FTFLKSASA	Uniq_044207	0.457	357.43	2.5
13	HLA-A0201	FTFLESASA	FTFLESASA	0	0	0	0	0	FTFLESASA	Uniq_044208	0.465	325.19	2.5
13	HLA-A0201	FTFLESASA	FTFLESASA	0	0	0	0	0	FTFLESASA	Uniq_044209	0.465	325.19	2.5
13	HLA-A0201	FTFLESASA	FTFLESASA	0	0	0	0	0	FTFLESASA	Uniq_044210	0.465	325.19	2.5
13	HLA-A0201	FTFPESASA	FTFPESASA	0	0	0	0	0	FTFPESASA	Uniq_044259	0.542	142.69	1.3
13	HLA-A0201	FTFPESASA	FTFPESASA	0	0	0	0	0	FTFPESASA	Uniq_044260	0.542	142.69	1.3
13	HLA-A0201	FTFLESASA	FTFLESASA	0	0	0	0	0	FTFLESASA	Uniq_044263	0.465	325.19	2.5
64	HLA-A0201	KLRDWSTPT	KLRDWSTPT	0	0	0	0	0	KLRDWSTPT	Uniq_066467	0.439	431.48	2.5
13	HLA-A0201	FTFLESASA	FTFLESASA	0	0	0	0	0	FTFLESASA	Uniq_066480	0.465	325.19	2.5
13	HLA-A0201	FTFLESASA	FTFLESASA	0	0	0	0	0	FTFLESASA	Uniq_067007	0.465	325.19	2.5
13	HLA-A0201	FTFLESTSA	FTFLESTSA	0	0	0	0	0	FTFLESTSA	Uniq_067008	0.442	419.09	2.5
13	HLA-A0201	FTFLESTSA	FTFLESTSA	0	0	0	0	0	FTFLESTSA	Uniq_067010	0.442	419.09	2.5
13	HLA-A0201	FTFLESASA	FTFLESASA	0	0	0	0	0	FTFLESASA	Uniq_067011	0.465	325.19	2.5
13	HLA-A0201	FTFPKSASA	FTFPKSASA	0	0	0	0	0	FTFPKSASA	Uniq_067054	0.538	147.83	1.4
13	HLA-A0201	FTFLKSASA	FTFLKSASA	0	0	0	0	0	FTFLKSASA	Uniq_067056	0.457	357.43	2.5
13	HLA-A0201	FTFLKSASA	FTFLKSASA	0	0	0	0	0	FTFLKSASA	Uniq_067057	0.457	357.43	2.5
13	HLA-A0201	FTFLESTSA	FTFLESTSA	0	0	0	0	0	FTFLESTSA	Uniq_067061	0.442	419.09	2.5
13	HLA-A0201	FTFLESTSA	FTFLESTSA	0	0	0	0	0	FTFLESTSA	Uniq_067063	0.442	419.09	2.5
13	HLA-A0201	FTFLESTSA	FTFLESTSA	0	0	0	0	0	FTFLESTSA	Uniq_067064	0.442	419.09	2.5
13	HLA-A0201	FTFLESTSA	FTFLESTSA	0	0	0	0	0	FTFLESTSA	Uniq_067065	0.442	419.09	2.5
13	HLA-A0201	FTFLESASA	FTFLESASA	0	0	0	0	0	FTFLESASA	Uniq_067066	0.465	325.19	2.5
13	HLA-A0201	FTFLESASA	FTFLESASA	0	0	0	0	0	FTFLESASA	Uniq_067067	0.465	325.19	2.5
13	HLA-A0201	FTFLESASA	FTFLESASA	0	0	0	0	0	FTFLESASA	Uniq_067068	0.465	325.19	2.5
13	HLA-A0201	FTFLESASA	FTFLESASA	0	0	0	0	0	FTFLESASA	Uniq_067069	0.465	325.19	2.5
13	HLA-A0201	FTFLESASA	FTFLESASA	0	0	0	0	0	FTFLESASA	Uniq_067071	0.465	325.19	2.5
13	HLA-A0201	FTFLESASA	FTFLESASA	0	0	0	0	0	FTFLESASA	Uniq_067072	0.465	325.19	2.5
13	HLA-A0201	FTFLESASA	FTFLESASA	0	0	0	0	0	FTFLESASA	Uniq_067073	0.465	325.19	2.5
13	HLA-A0201	FTFLESASA	FTFLESASA	0	0	0	0	0	FTFLESASA	Uniq_067074	0.465	325.19	2.5
13	HLA-A0201	FTFLESASA	FTFLESASA	0	0	0	0	0	FTFLESASA	Uniq_067075	0.465	325.19	2.5
13	HLA-A0201	FTFLESASA	FTFLESASA	0	0	0	0	0	FTFLESASA	Uniq_067076	0.465	325.19	2.5
13	HLA-A0201	FTFLESASA	FTFLESASA	0	0	0	0	0	FTFLESASA	Uniq_067077	0.465	325.19	2.5
13	HLA-A0201	FTFLESASA	FTFLESASA	0	0	0	0	0	FTFLESASA	Uniq_067078	0.465	325.19	2.5
13	HLA-A0201	FTFLESASA	FTFLESASA	0	0	0	0	0	FTFLESASA	Uniq_067080	0.465	325.19	2.5
13	HLA-A0201	FTFLESASA	FTFLESASA	0	0	0	0	0	FTFLESASA	Uniq_067081	0.465	325.19	2.5
13	HLA-A0201	FTFLESASA	FTFLESASA	0	0	0	0	0	FTFLESASA	Uniq_067082	0.465	325.19	2.5
13	HLA-A0201	FTFLESASA	FTFLESASA	0	0	0	0	0	FTFLESASA	Uniq_067083	0.465	325.19	2.5
13	HLA-A0201	FTFLESASA	FTFLESASA	0	0	0	0	0	FTFLESASA	Uniq_067085	0.465	325.19	2.5
13	HLA-A0201	FTFLESASA	FTFLESASA	0	0	0	0	0	FTFLESASA	Uniq_067086	0.465	325.19	2.5
13	HLA-A0201	FTFLESASA	FTFLESASA	0	0	0	0	0	FTFLESASA	Uniq_067087	0.465	325.19	2.5
13	HLA-A0201	FTFLESASA	FTFLESASA	0	0	0	0	0	FTFLESASA	Uniq_067088	0.465	325.19	2.5
13	HLA-A0201	FTFLESASA	FTFLESASA	0	0	0	0	0	FTFLESASA	Uniq_067089	0.465	325.19	2.5
13	HLA-A0201	FTFLESASA	FTFLESASA	0	0	0	0	0	FTFLESASA	Uniq_067090	0.465	325.19	2.5
13	HLA-A0201	FTFLESASA	FTFLESASA	0	0	0	0	0	FTFLESASA	Uniq_067091	0.465	325.19	2.5
13	HLA-A0201	FTFLESASA	FTFLESASA	0	0	0	0	0	FTFLESASA	Uniq_067092	0.465	325.19	2.5
13	HLA-A0201	FTFLESASA	FTFLESASA	0	0	0	0	0	FTFLESASA	Uniq_067093	0.465	325.19	2.5
13	HLA-A0201	FTFLESASA	FTFLESASA	0	0	0	0	0	FTFLESASA	Uniq_067094	0.465	325.19	2.5
13	HLA-A0201	FTFLESASA	FTFLESASA	0	0	0	0	0	FTFLESASA	Uniq_067095	0.465	325.19	2.5
13	HLA-A0201	FTFLESASA	FTFLESASA	0	0	0	0	0	FTFLESASA	Uniq_067096	0.465	325.19	2.5
13	HLA-A0201	FTFLESASA	FTFLESASA	0	0	0	0	0	FTFLESASA	Uniq_067097	0.465	325.19	2.5
13	HLA-A0201	FTFLESASA	FTFLESASA	0	0	0	0	0	FTFLESASA	Uniq_067098	0.465	325.19	2.5
13	HLA-A0201	FTFLESASA	FTFLESASA	0	0	0	0	0	FTFLESASA	Uniq_067099	0.465	325.19	2.5
13	HLA-A0201	FTFLESASA	FTFLESASA	0	0	0	0	0	FTFLESASA	Uniq_067100	0.465	325.19	2.5
13	HLA-A0201	FTFLESASA	FTFLESASA	0	0	0	0	0	FTFLESASA	Uniq_067101	0.465	325.19	2.5
13	HLA-A0201	FTFLESASA	FTFLESASA	0	0	0	0	0	FTFLESASA	Uniq_067104	0.465	325.19	2.5
13	HLA-A0201	FTFLESASA	FTFLESASA	0	0	0	0	0	FTFLESASA	Uniq_067105	0.465	325.19	2.5
13	HLA-A0201	FTFLESASA	FTFLESASA	0	0	0	0	0	FTFLESASA	Uniq_067106	0.465	325.19	2.5
13	HLA-A0201	FTFLESASA	FTFLESASA	0	0	0	0	0	FTFLESASA	Uniq_067107	0.465	325.19	2.5
13	HLA-A0201	FTFLESASA	FTFLESASA	0	0	0	0	0	FTFLESASA	Uniq_067108	0.465	325.19	2.5
13	HLA-A0201	FTFLESASA	FTFLESASA	0	0	0	0	0	FTFLESASA	Uniq_067109	0.465	325.19	2.5
13	HLA-A0201	FTFLESASA	FTFLESASA	0	0	0	0	0	FTFLESASA	Uniq_067110	0.465	325.19	2.5
13	HLA-A0201	FTFLESASA	FTFLESASA	0	0	0	0	0	FTFLESASA	Uniq_067111	0.465	325.19	2.5
13	HLA-A0201	FTFLESASA	FTFLESASA	0	0	0	0	0	FTFLESASA	Uniq_067112	0.465	325.19	2.5
13	HLA-A0201	FTFLESASA	FTFLESASA	0	0	0	0	0	FTFLESASA	Uniq_067113	0.465	325.19	2.5
13	HLA-A0201	FTFLESASA	FTFLESASA	0	0	0	0	0	FTFLESASA	Uniq_067114	0.465	325.19	2.5
13	HLA-A0201	FTFLESASA	FTFLESASA	0	0	0	0	0	FTFLESASA	Uniq_067115	0.465	325.19	2.5
13	HLA-A0201	FTFLESASA	FTFLESASA	0	0	0	0	0	FTFLESASA	Uniq_067116	0.465	325.19	2.5
13	HLA-A0201	FTFLESASA	FTFLESASA	0	0	0	0	0	FTFLESASA	Uniq_067117	0.465	325.19	2.5
24	HLA-A0201	YMYHIPLYW	YMYHIPLYW	0	0	0	0	0	YMYHIPLYW	Uniq_067117	0.48	278.26	2
13	HLA-A0201	FTFLESASA	FTFLESASA	0	0	0	0	0	FTFLESASA	Uniq_067119	0.465	325.19	2.5
64	HLA-A0201	KLRDWSTPT	KLRDWSTPT	0	0	0	0	0	KLRDWSTPT	Uniq_067179	0.439	431.48	2.5
13	HLA-A0201	YTFLESASA	YTFLESASA	0	0	0	0	0	YTFLESASA	Uniq_067234	0.444	410.54	2.5
22	HLA-A0201	KCYKYYVPV	KCYKYYVPV	0	0	0	0	0	KCYKYYVPV	Uniq_067540	0.44	426.87	2.5
22	HLA-A0201	KCYKYYVPV	KCYKYYVPV	0	0	0	0	0	KCYKYYVPV	Uniq_067541	0.44	426.87	2.5
22	HLA-A0201	KCYKYYVPV	KCYKYYVPV	0	0	0	0	0	KCYKYYVPV	Uniq_067542	0.44	426.87	2.5
22	HLA-A0201	KCYKYYVPV	KCYKYYVPV	0	0	0	0	0	KCYKYYVPV	Uniq_067543	0.44	426.87	2.5
22	HLA-A0201	KCYKYYVPV	KCYKYYVPV	0	0	0	0	0	KCYKYYVPV	Uniq_067544	0.44	426.87	2.5
22	HLA-A0201	KCYKYYVPV	KCYKYYVPV	0	0	0	0	0	KCYKYYVPV	Uniq_067545	0.44	426.87	2.5
22	HLA-A0201	KCYKYYVPV	KCYKYYVPV	0	0	0	0	0	KCYKYYVPV	Uniq_067546	0.44	426.87	2.5
22	HLA-A0201	KCYKYYVPV	KCYKYYVPV	0	0	0	0	0	KCYKYYVPV	Uniq_067547	0.44	426.87	2.5
22	HLA-A0201	KCYKYYVPV	KCYKYYVPV	0	0	0	0	0	KCYKYYVPV	Uniq_067550	0.44	426.87	2.5
22	HLA-A0201	KCYKYYVPV	KCYKYYVPV	0	0	0	0	0	KCYKYYVPV	Uniq_067551	0.44	426.87	2.5
22	HLA-A0201	KCYKYYVPV	KCYKYYVPV	0	0	0	0	0	KCYKYYVPV	Uniq_067552	0.44	426.87	2.5
22	HLA-A0201	KCYKYYVPV	KCYKYYVPV	0	0	0	0	0	KCYKYYVPV	Uniq_067554	0.44	426.87	2.5
22	HLA-A0201	KCYKYYFPL	KCYKYYFPL	0	0	0	0	0	KCYKYYFPL	Uniq_067570	0.448	393.11	2.5
22	HLA-A0201	KCYKYYFPL	KCYKYYFPL	0	0	0	0	0	KCYKYYFPL	Uniq_067571	0.448	393.11	2.5
22	HLA-A0201	KCYKYYFPL	KCYKYYFPL	0	0	0	0	0	KCYKYYFPL	Uniq_067572	0.448	393.11	2.5
22	HLA-A0201	KCYKYYFPL	KCYKYYFPL	0	0	0	0	0	KCYKYYFPL	Uniq_067573	0.448	393.11	2.5
64	HLA-A0201	KLRDWSTPT	KLRDWSTPT	0	0	0	0	0	KLRDWSTPT	Uniq_067620	0.439	431.48	2.5
13	HLA-A0201	FTLPESASA	FTLPESASA	0	0	0	0	0	FTLPESASA	Uniq_067661	0.463	334.7	2.5
13	HLA-A0201	FTFPKSSSA	FTFPKSSSA	0	0	0	0	0	FTFPKSSSA	Uniq_067703	0.451	381.38	2.5
13	HLA-A0201	FTFPKSSSA	FTFPKSSSA	0	0	0	0	0	FTFPKSSSA	Uniq_067704	0.451	381.38	2.5
13	HLA-A0201	FTFPESASA	FTFPESASA	0	0	0	0	0	FTFPESASA	Uniq_067720	0.542	142.69	1.3
13	HLA-A0201	FTFPESASA	FTFPESASA	0	0	0	0	0	FTFPESASA	Uniq_067721	0.542	142.69	1.3
13	HLA-A0201	FTFPESASA	FTFPESASA	0	0	0	0	0	FTFPESASA	Uniq_067722	0.542	142.69	1.3
13	HLA-A0201	FTFPESASA	FTFPESASA	0	0	0	0	0	FTFPESASA	Uniq_067723	0.542	142.69	1.3
13	HLA-A0201	FTFPESASA	FTFPESASA	0	0	0	0	0	FTFPESASA	Uniq_067724	0.542	142.69	1.3
13	HLA-A0201	FTFPESASA	FTFPESASA	0	0	0	0	0	FTFPESASA	Uniq_067725	0.542	142.69	1.3
13	HLA-A0201	FTFPESASA	FTFPESASA	0	0	0	0	0	FTFPESASA	Uniq_067726	0.542	142.69	1.3
13	HLA-A0201	FTFPESASA	FTFPESASA	0	0	0	0	0	FTFPESASA	Uniq_067727	0.542	142.69	1.3
13	HLA-A0201	FTFPESASA	FTFPESASA	0	0	0	0	0	FTFPESASA	Uniq_067728	0.542	142.69	1.3
13	HLA-A0201	FTFPESASA	FTFPESASA	0	0	0	0	0	FTFPESASA	Uniq_067729	0.542	142.69	1.3
13	HLA-A0201	FTFPESASA	FTFPESASA	0	0	0	0	0	FTFPESASA	Uniq_067730	0.542	142.69	1.3
13	HLA-A0201	FTFPESASA	FTFPESASA	0	0	0	0	0	FTFPESASA	Uniq_067731	0.542	142.69	1.3
13	HLA-A0201	FTFPESASA	FTFPESASA	0	0	0	0	0	FTFPESASA	Uniq_067732	0.542	142.69	1.3
13	HLA-A0201	FTFPESASA	FTFPESASA	0	0	0	0	0	FTFPESASA	Uniq_067733	0.542	142.69	1.3
13	HLA-A0201	FTFPESASA	FTFPESASA	0	0	0	0	0	FTFPESASA	Uniq_067734	0.542	142.69	1.3
13	HLA-A0201	FTFPESASA	FTFPESASA	0	0	0	0	0	FTFPESASA	Uniq_067735	0.542	142.69	1.3
13	HLA-A0201	FTFPESSSA	FTFPESSSA	0	0	0	0	0	FTFPESSSA	Uniq_067739	0.456	359.56	2.5
13	HLA-A0201	FTFPESSSA	FTFPESSSA	0	0	0	0	0	FTFPESSSA	Uniq_067740	0.456	359.56	2.5
13	HLA-A0201	FTFPESSSA	FTFPESSSA	0	0	0	0	0	FTFPESSSA	Uniq_067741	0.456	359.56	2.5
13	HLA-A0201	FTFPESSSA	FTFPESSSA	0	0	0	0	0	FTFPESSSA	Uniq_067742	0.456	359.56	2.5
13	HLA-A0201	FTFLKSTSA	FTFLKSTSA	0	0	0	0	0	FTFLKSTSA	Uniq_067743	0.432	464.34	3
13	HLA-A0201	FTFLKSTSA	FTFLKSTSA	0	0	0	0	0	FTFLKSTSA	Uniq_067746	0.432	464.34	3
13	HLA-A0201	FTFLKSTSA	FTFLKSTSA	0	0	0	0	0	FTFLKSTSA	Uniq_067747	0.432	464.34	3
13	HLA-A0201	FTFLKSASA	FTFLKSASA	0	0	0	0	0	FTFLKSASA	Uniq_067760	0.457	357.43	2.5
13	HLA-A0201	FTFLKSASA	FTFLKSASA	0	0	0	0	0	FTFLKSASA	Uniq_067761	0.457	357.43	2.5
13	HLA-A0201	FTFLKSASA	FTFLKSASA	0	0	0	0	0	FTFLKSASA	Uniq_067763	0.457	357.43	2.5
13	HLA-A0201	FTFLKSASA	FTFLKSASA	0	0	0	0	0	FTFLKSASA	Uniq_067764	0.457	357.43	2.5
13	HLA-A0201	FTFLKSASA	FTFLKSASA	0	0	0	0	0	FTFLKSASA	Uniq_067767	0.457	357.43	2.5
13	HLA-A0201	FTFLKSASA	FTFLKSASA	0	0	0	0	0	FTFLKSASA	Uniq_067768	0.457	357.43	2.5
13	HLA-A0201	FTFLKSASA	FTFLKSASA	0	0	0	0	0	FTFLKSASA	Uniq_067770	0.457	357.43	2.5
13	HLA-A0201	FTFLKSASA	FTFLKSASA	0	0	0	0	0	FTFLKSASA	Uniq_067771	0.457	357.43	2.5
13	HLA-A0201	FTFLKSASA	FTFLKSASA	0	0	0	0	0	FTFLKSASA	Uniq_067772	0.457	357.43	2.5
13	HLA-A0201	FTFLKSASA	FTFLKSASA	0	0	0	0	0	FTFLKSASA	Uniq_067773	0.457	357.43	2.5
13	HLA-A0201	FTFLKSASA	FTFLKSASA	0	0	0	0	0	FTFLKSASA	Uniq_067774	0.457	357.43	2.5
13	HLA-A0201	FTFLKSASA	FTFLKSASA	0	0	0	0	0	FTFLKSASA	Uniq_067775	0.457	357.43	2.5
13	HLA-A0201	FTFLKSASA	FTFLKSASA	0	0	0	0	0	FTFLKSASA	Uniq_067777	0.457	357.43	2.5
13	HLA-A0201	FTFLKSASA	FTFLKSASA	0	0	0	0	0	FTFLKSASA	Uniq_067778	0.457	357.43	2.5
13	HLA-A0201	FTFLKSASA	FTFLKSASA	0	0	0	0	0	FTFLKSASA	Uniq_067779	0.457	357.43	2.5
13	HLA-A0201	FTFLKSASA	FTFLKSASA	0	0	0	0	0	FTFLKSASA	Uniq_067780	0.457	357.43	2.5
13	HLA-A0201	FTFLKSASA	FTFLKSASA	0	0	0	0	0	FTFLKSASA	Uniq_067781	0.457	357.43	2.5
13	HLA-A0201	FTFLKSASA	FTFLKSASA	0	0	0	0	0	FTFLKSASA	Uniq_067782	0.457	357.43	2.5
13	HLA-A0201	FTFLKSASA	FTFLKSASA	0	0	0	0	0	FTFLKSASA	Uniq_067783	0.457	357.43	2.5
13	HLA-A0201	FTFLKSASA	FTFLKSASA	0	0	0	0	0	FTFLKSASA	Uniq_067784	0.457	357.43	2.5
13	HLA-A0201	FTFLKSASA	FTFLKSASA	0	0	0	0	0	FTFLKSASA	Uniq_067785	0.457	357.43	2.5
13	HLA-A0201	FTFLKSASA	FTFLKSASA	0	0	0	0	0	FTFLKSASA	Uniq_067786	0.457	357.43	2.5
13	HLA-A0201	FTFLKSASA	FTFLKSASA	0	0	0	0	0	FTFLKSASA	Uniq_067787	0.457	357.43	2.5
13	HLA-A0201	FTFLKSASA	FTFLKSASA	0	0	0	0	0	FTFLKSASA	Uniq_067788	0.457	357.43	2.5
13	HLA-A0201	FTFLKSASA	FTFLKSASA	0	0	0	0	0	FTFLKSASA	Uniq_067789	0.457	357.43	2.5
13	HLA-A0201	FTFLKSASA	FTFLKSASA	0	0	0	0	0	FTFLKSASA	Uniq_067790	0.457	357.43	2.5
13	HLA-A0201	FTFLKSASA	FTFLKSASA	0	0	0	0	0	FTFLKSASA	Uniq_067791	0.457	357.43	2.5
13	HLA-A0201	FTFLKSASA	FTFLKSASA	0	0	0	0	0	FTFLKSASA	Uniq_067793	0.457	357.43	2.5
13	HLA-A0201	FTFLKSASA	FTFLKSASA	0	0	0	0	0	FTFLKSASA	Uniq_067794	0.457	357.43	2.5
13	HLA-A0201	FTFLKSASA	FTFLKSASA	0	0	0	0	0	FTFLKSASA	Uniq_067795	0.457	357.43	2.5
13	HLA-A0201	FTFLKSASA	FTFLKSASA	0	0	0	0	0	FTFLKSASA	Uniq_067796	0.457	357.43	2.5
13	HLA-A0201	FTFLKSASA	FTFLKSASA	0	0	0	0	0	FTFLKSASA	Uniq_067797	0.457	357.43	2.5
13	HLA-A0201	FTFLKSASA	FTFLKSASA	0	0	0	0	0	FTFLKSASA	Uniq_067798	0.457	357.43	2.5
13	HLA-A0201	FTFLKSASA	FTFLKSASA	0	0	0	0	0	FTFLKSASA	Uniq_067799	0.457	357.43	2.5
13	HLA-A0201	FTFLKSASA	FTFLKSASA	0	0	0	0	0	FTFLKSASA	Uniq_067800	0.457	357.43	2.5
13	HLA-A0201	FTFLKSASA	FTFLKSASA	0	0	0	0	0	FTFLKSASA	Uniq_067802	0.457	357.43	2.5
13	HLA-A0201	FTFLKSASA	FTFLKSASA	0	0	0	0	0	FTFLKSASA	Uniq_067806	0.457	357.43	2.5
13	HLA-A0201	FTFLKSASA	FTFLKSASA	0	0	0	0	0	FTFLKSASA	Uniq_067807	0.457	357.43	2.5
13	HLA-A0201	FTFLKSASA	FTFLKSASA	0	0	0	0	0	FTFLKSASA	Uniq_067808	0.457	357.43	2.5
13	HLA-A0201	FTFLKSASA	FTFLKSASA	0	0	0	0	0	FTFLKSASA	Uniq_067809	0.457	357.43	2.5
13	HLA-A0201	FTFLKSASA	FTFLKSASA	0	0	0	0	0	FTFLKSASA	Uniq_067810	0.457	357.43	2.5
13	HLA-A0201	FTFLKSASA	FTFLKSASA	0	0	0	0	0	FTFLKSASA	Uniq_067811	0.457	357.43	2.5
13	HLA-A0201	FTFLKSASA	FTFLKSASA	0	0	0	0	0	FTFLKSASA	Uniq_067815	0.457	357.43	2.5
13	HLA-A0201	FTFLKSASA	FTFLKSASA	0	0	0	0	0	FTFLKSASA	Uniq_067818	0.457	357.43	2.5
13	HLA-A0201	FTFLKSASA	FTFLKSASA	0	0	0	0	0	FTFLKSASA	Uniq_067819	0.457	357.43	2.5
13	HLA-A0201	FTFLKSASA	FTFLKSASA	0	0	0	0	0	FTFLKSASA	Uniq_067820	0.457	357.43	2.5
13	HLA-A0201	FTFLKSASA	FTFLKSASA	0	0	0	0	0	FTFLKSASA	Uniq_067821	0.457	357.43	2.5
13	HLA-A0201	FTFLKSASA	FTFLKSASA	0	0	0	0	0	FTFLKSASA	Uniq_067822	0.457	357.43	2.5
13	HLA-A0201	FTFLKSASA	FTFLKSASA	0	0	0	0	0	FTFLKSASA	Uniq_067823	0.457	357.43	2.5
13	HLA-A0201	FTFLKSASA	FTFLKSASA	0	0	0	0	0	FTFLKSASA	Uniq_067824	0.457	357.43	2.5
13	HLA-A0201	FTFLKSASA	FTFLKSASA	0	0	0	0	0	FTFLKSASA	Uniq_067827	0.457	357.43	2.5
13	HLA-A0201	FTFLKSASA	FTFLKSASA	0	0	0	0	0	FTFLKSASA	Uniq_067829	0.457	357.43	2.5
13	HLA-A0201	FTFLKSASA	FTFLKSASA	0	0	0	0	0	FTFLKSASA	Uniq_067830	0.457	357.43	2.5
13	HLA-A0201	FTFLKSASA	FTFLKSASA	0	0	0	0	0	FTFLKSASA	Uniq_067831	0.457	357.43	2.5
13	HLA-A0201	FTFLKSASA	FTFLKSASA	0	0	0	0	0	FTFLKSASA	Uniq_067832	0.457	357.43	2.5
13	HLA-A0201	FTFLKSASA	FTFLKSASA	0	0	0	0	0	FTFLKSASA	Uniq_067833	0.457	357.43	2.5
13	HLA-A0201	FTFLKSASA	FTFLKSASA	0	0	0	0	0	FTFLKSASA	Uniq_067834	0.457	357.43	2.5
13	HLA-A0201	FTFLKSASA	FTFLKSASA	0	0	0	0	0	FTFLKSASA	Uniq_067835	0.457	357.43	2.5
13	HLA-A0201	FTFLKSASA	FTFLKSASA	0	0	0	0	0	FTFLKSASA	Uniq_067837	0.457	357.43	2.5
13	HLA-A0201	FTFLKSASA	FTFLKSASA	0	0	0	0	0	FTFLKSASA	Uniq_067838	0.457	357.43	2.5
13	HLA-A0201	FTFLKSASA	FTFLKSASA	0	0	0	0	0	FTFLKSASA	Uniq_067839	0.457	357.43	2.5
13	HLA-A0201	FTFLKSASA	FTFLKSASA	0	0	0	0	0	FTFLKSASA	Uniq_067841	0.457	357.43	2.5
13	HLA-A0201	FTFLKSASA	FTFLKSASA	0	0	0	0	0	FTFLKSASA	Uniq_067842	0.457	357.43	2.5
13	HLA-A0201	FTFLENPSA	FTFLENPSA	0	0	0	0	0	FTFLENPSA	Uniq_067873	0.518	183.08	1.6
13	HLA-A0201	FTFLENASA	FTFLENASA	0	0	0	0	0	FTFLENASA	Uniq_067874	0.455	364.3	2.5
13	HLA-A0201	FTFLENASA	FTFLENASA	0	0	0	0	0	FTFLENASA	Uniq_067875	0.455	364.3	2.5
13	HLA-A0201	FTFLENASA	FTFLENASA	0	0	0	0	0	FTFLENASA	Uniq_067876	0.455	364.3	2.5
13	HLA-A0201	FTFLESTSA	FTFLESTSA	0	0	0	0	0	FTFLESTSA	Uniq_067928	0.442	419.09	2.5
13	HLA-A0201	FTFLESTSA	FTFLESTSA	0	0	0	0	0	FTFLESTSA	Uniq_067929	0.442	419.09	2.5
13	HLA-A0201	FTFLESTSA	FTFLESTSA	0	0	0	0	0	FTFLESTSA	Uniq_067930	0.442	419.09	2.5
13	HLA-A0201	FTFLESTSA	FTFLESTSA	0	0	0	0	0	FTFLESTSA	Uniq_067931	0.442	419.09	2.5
13	HLA-A0201	FTFLESTSA	FTFLESTSA	0	0	0	0	0	FTFLESTSA	Uniq_067932	0.442	419.09	2.5
13	HLA-A0201	FTFLESTSA	FTFLESTSA	0	0	0	0	0	FTFLESTSA	Uniq_067933	0.442	419.09	2.5
13	HLA-A0201	FTFLESTSA	FTFLESTSA	0	0	0	0	0	FTFLESTSA	Uniq_067934	0.442	419.09	2.5
13	HLA-A0201	FTFLESTSA	FTFLESTSA	0	0	0	0	0	FTFLESTSA	Uniq_067935	0.442	419.09	2.5
13	HLA-A0201	FTFLESTSA	FTFLESTSA	0	0	0	0	0	FTFLESTSA	Uniq_067936	0.442	419.09	2.5
13	HLA-A0201	FTFLESTSA	FTFLESTSA	0	0	0	0	0	FTFLESTSA	Uniq_067937	0.442	419.09	2.5
13	HLA-A0201	FTFLESTSA	FTFLESTSA	0	0	0	0	0	FTFLESTSA	Uniq_067938	0.442	419.09	2.5
13	HLA-A0201	FTFLESTSA	FTFLESTSA	0	0	0	0	0	FTFLESTSA	Uniq_067939	0.442	419.09	2.5
13	HLA-A0201	FTFLESTSA	FTFLESTSA	0	0	0	0	0	FTFLESTSA	Uniq_067940	0.442	419.09	2.5
13	HLA-A0201	FTFLESTSA	FTFLESTSA	0	0	0	0	0	FTFLESTSA	Uniq_067941	0.442	419.09	2.5
13	HLA-A0201	FTFLESTSA	FTFLESTSA	0	0	0	0	0	FTFLESTSA	Uniq_067942	0.442	419.09	2.5
13	HLA-A0201	FTFLESTSA	FTFLESTSA	0	0	0	0	0	FTFLESTSA	Uniq_067943	0.442	419.09	2.5
13	HLA-A0201	FTFLESTSA	FTFLESTSA	0	0	0	0	0	FTFLESTSA	Uniq_067944	0.442	419.09	2.5
13	HLA-A0201	FTFLESTSA	FTFLESTSA	0	0	0	0	0	FTFLESTSA	Uniq_067945	0.442	419.09	2.5
13	HLA-A0201	FTFLESTSA	FTFLESTSA	0	0	0	0	0	FTFLESTSA	Uniq_067953	0.442	419.09	2.5
13	HLA-A0201	FTFLESTSA	FTFLESTSA	0	0	0	0	0	FTFLESTSA	Uniq_067954	0.442	419.09	2.5
13	HLA-A0201	FTFLESTSA	FTFLESTSA	0	0	0	0	0	FTFLESTSA	Uniq_067955	0.442	419.09	2.5
13	HLA-A0201	FTFLESTSA	FTFLESTSA	0	0	0	0	0	FTFLESTSA	Uniq_067956	0.442	419.09	2.5
13	HLA-A0201	FTFLESTSA	FTFLESTSA	0	0	0	0	0	FTFLESTSA	Uniq_067957	0.442	419.09	2.5
13	HLA-A0201	FTFLESTSA	FTFLESTSA	0	0	0	0	0	FTFLESTSA	Uniq_067958	0.442	419.09	2.5
13	HLA-A0201	FTFLESTSA	FTFLESTSA	0	0	0	0	0	FTFLESTSA	Uniq_067959	0.442	419.09	2.5
13	HLA-A0201	FTFLESTSA	FTFLESTSA	0	0	0	0	0	FTFLESTSA	Uniq_067960	0.442	419.09	2.5
13	HLA-A0201	FTFLESTSA	FTFLESTSA	0	0	0	0	0	FTFLESTSA	Uniq_067961	0.442	419.09	2.5
13	HLA-A0201	FTFLESTSA	FTFLESTSA	0	0	0	0	0	FTFLESTSA	Uniq_067962	0.442	419.09	2.5
13	HLA-A0201	FTFLESTSA	FTFLESTSA	0	0	0	0	0	FTFLESTSA	Uniq_067963	0.442	419.09	2.5
13	HLA-A0201	FTFLESTSA	FTFLESTSA	0	0	0	0	0	FTFLESTSA	Uniq_067966	0.442	419.09	2.5
13	HLA-A0201	FTFLESTSA	FTFLESTSA	0	0	0	0	0	FTFLESTSA	Uniq_067968	0.442	419.09	2.5
13	HLA-A0201	FTFLESTSA	FTFLESTSA	0	0	0	0	0	FTFLESTSA	Uniq_067969	0.442	419.09	2.5
13	HLA-A0201	FTFLESTSA	FTFLESTSA	0	0	0	0	0	FTFLESTSA	Uniq_067970	0.442	419.09	2.5
13	HLA-A0201	FTFLESTSA	FTFLESTSA	0	0	0	0	0	FTFLESTSA	Uniq_067971	0.442	419.09	2.5
13	HLA-A0201	FTFLESTSA	FTFLESTSA	0	0	0	0	0	FTFLESTSA	Uniq_067972	0.442	419.09	2.5
13	HLA-A0201	FTFLESTSA	FTFLESTSA	0	0	0	0	0	FTFLESTSA	Uniq_067973	0.442	419.09	2.5
13	HLA-A0201	FTFLESTSA	FTFLESTSA	0	0	0	0	0	FTFLESTSA	Uniq_067974	0.442	419.09	2.5
13	HLA-A0201	FTFLESTSA	FTFLESTSA	0	0	0	0	0	FTFLESTSA	Uniq_067976	0.442	419.09	2.5
13	HLA-A0201	FTFLESTSA	FTFLESTSA	0	0	0	0	0	FTFLESTSA	Uniq_067977	0.442	419.09	2.5
13	HLA-A0201	FTFLESTSA	FTFLESTSA	0	0	0	0	0	FTFLESTSA	Uniq_067978	0.442	419.09	2.5
13	HLA-A0201	FTFLESTSA	FTFLESTSA	0	0	0	0	0	FTFLESTSA	Uniq_067979	0.442	419.09	2.5
13	HLA-A0201	FTFLESTSA	FTFLESTSA	0	0	0	0	0	FTFLESTSA	Uniq_067980	0.442	419.09	2.5
13	HLA-A0201	FTFLESTSA	FTFLESTSA	0	0	0	0	0	FTFLESTSA	Uniq_067981	0.442	419.09	2.5
13	HLA-A0201	FTFLESTSA	FTFLESTSA	0	0	0	0	0	FTFLESTSA	Uniq_067982	0.442	419.09	2.5
13	HLA-A0201	FTFLESTSA	FTFLESTSA	0	0	0	0	0	FTFLESTSA	Uniq_067983	0.442	419.09	2.5
13	HLA-A0201	FTFLESTSA	FTFLESTSA	0	0	0	0	0	FTFLESTSA	Uniq_067984	0.442	419.09	2.5
13	HLA-A0201	FTFLESTSA	FTFLESTSA	0	0	0	0	0	FTFLESTSA	Uniq_067985	0.442	419.09	2.5
13	HLA-A0201	FTFLESTSA	FTFLESTSA	0	0	0	0	0	FTFLESTSA	Uniq_067986	0.442	419.09	2.5
13	HLA-A0201	FTFLESTSA	FTFLESTSA	0	0	0	0	0	FTFLESTSA	Uniq_067987	0.442	419.09	2.5
13	HLA-A0201	FTFLESTSA	FTFLESTSA	0	0	0	0	0	FTFLESTSA	Uniq_067988	0.442	419.09	2.5
13	HLA-A0201	FTFLESTSA	FTFLESTSA	0	0	0	0	0	FTFLESTSA	Uniq_067990	0.442	419.09	2.5
13	HLA-A0201	FTFLESTSA	FTFLESTSA	0	0	0	0	0	FTFLESTSA	Uniq_067991	0.442	419.09	2.5
13	HLA-A0201	FTFLESTSA	FTFLESTSA	0	0	0	0	0	FTFLESTSA	Uniq_067992	0.442	419.09	2.5
13	HLA-A0201	FTFLESTSA	FTFLESTSA	0	0	0	0	0	FTFLESTSA	Uniq_067994	0.442	419.09	2.5
13	HLA-A0201	FTFLESTSA	FTFLESTSA	0	0	0	0	0	FTFLESTSA	Uniq_067995	0.442	419.09	2.5
13	HLA-A0201	FTFLESTSA	FTFLESTSA	0	0	0	0	0	FTFLESTSA	Uniq_067997	0.442	419.09	2.5
13	HLA-A0201	FTFLESTSA	FTFLESTSA	0	0	0	0	0	FTFLESTSA	Uniq_067998	0.442	419.09	2.5
13	HLA-A0201	FTFLESTSA	FTFLESTSA	0	0	0	0	0	FTFLESTSA	Uniq_067999	0.442	419.09	2.5
13	HLA-A0201	FTFLESTSA	FTFLESTSA	0	0	0	0	0	FTFLESTSA	Uniq_068000	0.442	419.09	2.5
13	HLA-A0201	FTFLESTSA	FTFLESTSA	0	0	0	0	0	FTFLESTSA	Uniq_068001	0.442	419.09	2.5
13	HLA-A0201	FTFLESTSA	FTFLESTSA	0	0	0	0	0	FTFLESTSA	Uniq_068002	0.442	419.09	2.5
13	HLA-A0201	FTFLESTSA	FTFLESTSA	0	0	0	0	0	FTFLESTSA	Uniq_068003	0.442	419.09	2.5
13	HLA-A0201	FTFLESTSA	FTFLESTSA	0	0	0	0	0	FTFLESTSA	Uniq_068004	0.442	419.09	2.5
13	HLA-A0201	FTFLESTSA	FTFLESTSA	0	0	0	0	0	FTFLESTSA	Uniq_068005	0.442	419.09	2.5
13	HLA-A0201	FTFLESTSA	FTFLESTSA	0	0	0	0	0	FTFLESTSA	Uniq_068006	0.442	419.09	2.5
13	HLA-A0201	FTFLESTSA	FTFLESTSA	0	0	0	0	0	FTFLESTSA	Uniq_068007	0.442	419.09	2.5
13	HLA-A0201	FTFLESTSA	FTFLESTSA	0	0	0	0	0	FTFLESTSA	Uniq_068008	0.442	419.09	2.5
13	HLA-A0201	FTFLESTSA	FTFLESTSA	0	0	0	0	0	FTFLESTSA	Uniq_068009	0.442	419.09	2.5
13	HLA-A0201	FTFLESTSA	FTFLESTSA	0	0	0	0	0	FTFLESTSA	Uniq_068010	0.442	419.09	2.5
13	HLA-A0201	FTFLESTSA	FTFLESTSA	0	0	0	0	0	FTFLESTSA	Uniq_068011	0.442	419.09	2.5
13	HLA-A0201	FTFLESTSA	FTFLESTSA	0	0	0	0	0	FTFLESTSA	Uniq_068012	0.442	419.09	2.5
13	HLA-A0201	FTFLESTSA	FTFLESTSA	0	0	0	0	0	FTFLESTSA	Uniq_068013	0.442	419.09	2.5
13	HLA-A0201	FTFLESTSA	FTFLESTSA	0	0	0	0	0	FTFLESTSA	Uniq_068014	0.442	419.09	2.5
13	HLA-A0201	FTFLESTSA	FTFLESTSA	0	0	0	0	0	FTFLESTSA	Uniq_068015	0.442	419.09	2.5
13	HLA-A0201	FTFLESTSA	FTFLESTSA	0	0	0	0	0	FTFLESTSA	Uniq_068016	0.442	419.09	2.5
13	HLA-A0201	FTFLESTSA	FTFLESTSA	0	0	0	0	0	FTFLESTSA	Uniq_068017	0.442	419.09	2.5
13	HLA-A0201	FTFLESTSA	FTFLESTSA	0	0	0	0	0	FTFLESTSA	Uniq_068018	0.442	419.09	2.5
13	HLA-A0201	FTFLESTSA	FTFLESTSA	0	0	0	0	0	FTFLESTSA	Uniq_068019	0.442	419.09	2.5
13	HLA-A0201	FTFLESTSA	FTFLESTSA	0	0	0	0	0	FTFLESTSA	Uniq_068021	0.442	419.09	2.5
13	HLA-A0201	FTFLESTSA	FTFLESTSA	0	0	0	0	0	FTFLESTSA	Uniq_068022	0.442	419.09	2.5
13	HLA-A0201	FTFLESTSA	FTFLESTSA	0	0	0	0	0	FTFLESTSA	Uniq_068023	0.442	419.09	2.5
13	HLA-A0201	FTFLESTSA	FTFLESTSA	0	0	0	0	0	FTFLESTSA	Uniq_068024	0.442	419.09	2.5
13	HLA-A0201	FTFLESTSA	FTFLESTSA	0	0	0	0	0	FTFLESTSA	Uniq_068025	0.442	419.09	2.5
13	HLA-A0201	FTFLESTSA	FTFLESTSA	0	0	0	0	0	FTFLESTSA	Uniq_068026	0.442	419.09	2.5
13	HLA-A0201	FTFLESTSA	FTFLESTSA	0	0	0	0	0	FTFLESTSA	Uniq_068028	0.442	419.09	2.5
13	HLA-A0201	FTFLESPSA	FTFLESPSA	0	0	0	0	0	FTFLESPSA	Uniq_068029	0.539	146.7	1.4
13	HLA-A0201	FTFLESPSA	FTFLESPSA	0	0	0	0	0	FTFLESPSA	Uniq_068030	0.539	146.7	1.4
13	HLA-A0201	FTFLESPSA	FTFLESPSA	0	0	0	0	0	FTFLESPSA	Uniq_068031	0.539	146.7	1.4
13	HLA-A0201	FTFLESASA	FTFLESASA	0	0	0	0	0	FTFLESASA	Uniq_068060	0.465	325.19	2.5
13	HLA-A0201	FTFLESASA	FTFLESASA	0	0	0	0	0	FTFLESASA	Uniq_068061	0.465	325.19	2.5
13	HLA-A0201	FTFLESASA	FTFLESASA	0	0	0	0	0	FTFLESASA	Uniq_068063	0.465	325.19	2.5
13	HLA-A0201	FTFLESASA	FTFLESASA	0	0	0	0	0	FTFLESASA	Uniq_068066	0.465	325.19	2.5
13	HLA-A0201	FTFLESASA	FTFLESASA	0	0	0	0	0	FTFLESASA	Uniq_068067	0.465	325.19	2.5
13	HLA-A0201	FTFLESASA	FTFLESASA	0	0	0	0	0	FTFLESASA	Uniq_068071	0.465	325.19	2.5
13	HLA-A0201	FTFLESASA	FTFLESASA	0	0	0	0	0	FTFLESASA	Uniq_068072	0.465	325.19	2.5
13	HLA-A0201	FTFLESASA	FTFLESASA	0	0	0	0	0	FTFLESASA	Uniq_068073	0.465	325.19	2.5
13	HLA-A0201	FTFLESASA	FTFLESASA	0	0	0	0	0	FTFLESASA	Uniq_068074	0.465	325.19	2.5
13	HLA-A0201	FTFLESASA	FTFLESASA	0	0	0	0	0	FTFLESASA	Uniq_068075	0.465	325.19	2.5
13	HLA-A0201	FTFLESASA	FTFLESASA	0	0	0	0	0	FTFLESASA	Uniq_068076	0.465	325.19	2.5
13	HLA-A0201	FTFLESASA	FTFLESASA	0	0	0	0	0	FTFLESASA	Uniq_068077	0.465	325.19	2.5
13	HLA-A0201	FTFLESASA	FTFLESASA	0	0	0	0	0	FTFLESASA	Uniq_068078	0.465	325.19	2.5
13	HLA-A0201	FTFLESASA	FTFLESASA	0	0	0	0	0	FTFLESASA	Uniq_068079	0.465	325.19	2.5
13	HLA-A0201	FTFLESASA	FTFLESASA	0	0	0	0	0	FTFLESASA	Uniq_068080	0.465	325.19	2.5
13	HLA-A0201	FTFLESASA	FTFLESASA	0	0	0	0	0	FTFLESASA	Uniq_068085	0.465	325.19	2.5
13	HLA-A0201	FTFLESASA	FTFLESASA	0	0	0	0	0	FTFLESASA	Uniq_068086	0.465	325.19	2.5
13	HLA-A0201	FTFLESASA	FTFLESASA	0	0	0	0	0	FTFLESASA	Uniq_068087	0.465	325.19	2.5
13	HLA-A0201	FTFLESASA	FTFLESASA	0	0	0	0	0	FTFLESASA	Uniq_068088	0.465	325.19	2.5
13	HLA-A0201	FTFLESASA	FTFLESASA	0	0	0	0	0	FTFLESASA	Uniq_068089	0.465	325.19	2.5
13	HLA-A0201	FTFLESASA	FTFLESASA	0	0	0	0	0	FTFLESASA	Uniq_068090	0.465	325.19	2.5
64	HLA-A0201	KLRDWSTPA	KLRDWSTPA	0	0	0	0	0	KLRDWSTPA	Uniq_068090	0.605	71.99	0.8
13	HLA-A0201	FTFLESASA	FTFLESASA	0	0	0	0	0	FTFLESASA	Uniq_068091	0.465	325.19	2.5
13	HLA-A0201	FTFLESASA	FTFLESASA	0	0	0	0	0	FTFLESASA	Uniq_068092	0.465	325.19	2.5
13	HLA-A0201	FTFLESASA	FTFLESASA	0	0	0	0	0	FTFLESASA	Uniq_068093	0.465	325.19	2.5
13	HLA-A0201	FTFLESASA	FTFLESASA	0	0	0	0	0	FTFLESASA	Uniq_068094	0.465	325.19	2.5
13	HLA-A0201	FTFLESASA	FTFLESASA	0	0	0	0	0	FTFLESASA	Uniq_068095	0.465	325.19	2.5
13	HLA-A0201	FTFLESASA	FTFLESASA	0	0	0	0	0	FTFLESASA	Uniq_068096	0.465	325.19	2.5
13	HLA-A0201	FTFLESASA	FTFLESASA	0	0	0	0	0	FTFLESASA	Uniq_068098	0.465	325.19	2.5
13	HLA-A0201	FTFLESASA	FTFLESASA	0	0	0	0	0	FTFLESASA	Uniq_068099	0.465	325.19	2.5
13	HLA-A0201	FTFLESASA	FTFLESASA	0	0	0	0	0	FTFLESASA	Uniq_068100	0.465	325.19	2.5
13	HLA-A0201	FTFLESASA	FTFLESASA	0	0	0	0	0	FTFLESASA	Uniq_068101	0.465	325.19	2.5
13	HLA-A0201	FTFLESASA	FTFLESASA	0	0	0	0	0	FTFLESASA	Uniq_068102	0.465	325.19	2.5
13	HLA-A0201	FTFLESASA	FTFLESASA	0	0	0	0	0	FTFLESASA	Uniq_068103	0.465	325.19	2.5
13	HLA-A0201	FTFLESASA	FTFLESASA	0	0	0	0	0	FTFLESASA	Uniq_068104	0.465	325.19	2.5
13	HLA-A0201	FTFLESASA	FTFLESASA	0	0	0	0	0	FTFLESASA	Uniq_068105	0.465	325.19	2.5
13	HLA-A0201	FTFLESASA	FTFLESASA	0	0	0	0	0	FTFLESASA	Uniq_068106	0.465	325.19	2.5
13	HLA-A0201	FTFLESASA	FTFLESASA	0	0	0	0	0	FTFLESASA	Uniq_068107	0.465	325.19	2.5
13	HLA-A0201	FTFLESASA	FTFLESASA	0	0	0	0	0	FTFLESASA	Uniq_068109	0.465	325.19	2.5
13	HLA-A0201	FTFLESASA	FTFLESASA	0	0	0	0	0	FTFLESASA	Uniq_068110	0.465	325.19	2.5
13	HLA-A0201	FTFLESASA	FTFLESASA	0	0	0	0	0	FTFLESASA	Uniq_068111	0.465	325.19	2.5
13	HLA-A0201	FTFLESASA	FTFLESASA	0	0	0	0	0	FTFLESASA	Uniq_068112	0.465	325.19	2.5
13	HLA-A0201	FTFLESASA	FTFLESASA	0	0	0	0	0	FTFLESASA	Uniq_068113	0.465	325.19	2.5
13	HLA-A0201	FTFLESASA	FTFLESASA	0	0	0	0	0	FTFLESASA	Uniq_068114	0.465	325.19	2.5
13	HLA-A0201	FTFLESASA	FTFLESASA	0	0	0	0	0	FTFLESASA	Uniq_068115	0.465	325.19	2.5
13	HLA-A0201	FTFLESASA	FTFLESASA	0	0	0	0	0	FTFLESASA	Uniq_068116	0.465	325.19	2.5
13	HLA-A0201	FTFLESASA	FTFLESASA	0	0	0	0	0	FTFLESASA	Uniq_068117	0.465	325.19	2.5
13	HLA-A0201	FTFLESASA	FTFLESASA	0	0	0	0	0	FTFLESASA	Uniq_068119	0.465	325.19	2.5
13	HLA-A0201	FTFLESASA	FTFLESASA	0	0	0	0	0	FTFLESASA	Uniq_068120	0.465	325.19	2.5
13	HLA-A0201	FTFLESASA	FTFLESASA	0	0	0	0	0	FTFLESASA	Uniq_068121	0.465	325.19	2.5
13	HLA-A0201	FTFLESASA	FTFLESASA	0	0	0	0	0	FTFLESASA	Uniq_068122	0.465	325.19	2.5
13	HLA-A0201	FTFLESASA	FTFLESASA	0	0	0	0	0	FTFLESASA	Uniq_068123	0.465	325.19	2.5
13	HLA-A0201	FTFLESASA	FTFLESASA	0	0	0	0	0	FTFLESASA	Uniq_068124	0.465	325.19	2.5
13	HLA-A0201	FTFLESASA	FTFLESASA	0	0	0	0	0	FTFLESASA	Uniq_068125	0.465	325.19	2.5
13	HLA-A0201	FTFLESASA	FTFLESASA	0	0	0	0	0	FTFLESASA	Uniq_068126	0.465	325.19	2.5
13	HLA-A0201	FTFLESASA	FTFLESASA	0	0	0	0	0	FTFLESASA	Uniq_068127	0.465	325.19	2.5
13	HLA-A0201	FTFLESASA	FTFLESASA	0	0	0	0	0	FTFLESASA	Uniq_068128	0.465	325.19	2.5
13	HLA-A0201	FTFLESASA	FTFLESASA	0	0	0	0	0	FTFLESASA	Uniq_068129	0.465	325.19	2.5
13	HLA-A0201	FTFLESASA	FTFLESASA	0	0	0	0	0	FTFLESASA	Uniq_068130	0.465	325.19	2.5
13	HLA-A0201	FTFLESASA	FTFLESASA	0	0	0	0	0	FTFLESASA	Uniq_068131	0.465	325.19	2.5
13	HLA-A0201	FTFLESASA	FTFLESASA	0	0	0	0	0	FTFLESASA	Uniq_068132	0.465	325.19	2.5
13	HLA-A0201	FTFLESASA	FTFLESASA	0	0	0	0	0	FTFLESASA	Uniq_068133	0.465	325.19	2.5
13	HLA-A0201	FTFLESASA	FTFLESASA	0	0	0	0	0	FTFLESASA	Uniq_068134	0.465	325.19	2.5
13	HLA-A0201	FTFLESASA	FTFLESASA	0	0	0	0	0	FTFLESASA	Uniq_068135	0.465	325.19	2.5
13	HLA-A0201	FTFLESASA	FTFLESASA	0	0	0	0	0	FTFLESASA	Uniq_068136	0.465	325.19	2.5
13	HLA-A0201	FTFLESASA	FTFLESASA	0	0	0	0	0	FTFLESASA	Uniq_068137	0.465	325.19	2.5
13	HLA-A0201	FTFLESASA	FTFLESASA	0	0	0	0	0	FTFLESASA	Uniq_068140	0.465	325.19	2.5
13	HLA-A0201	FTFLESASA	FTFLESASA	0	0	0	0	0	FTFLESASA	Uniq_068142	0.465	325.19	2.5
13	HLA-A0201	FTFLESASA	FTFLESASA	0	0	0	0	0	FTFLESASA	Uniq_068143	0.465	325.19	2.5
13	HLA-A0201	FTFLESASA	FTFLESASA	0	0	0	0	0	FTFLESASA	Uniq_068144	0.465	325.19	2.5
13	HLA-A0201	FTFLESASA	FTFLESASA	0	0	0	0	0	FTFLESASA	Uniq_068145	0.465	325.19	2.5
13	HLA-A0201	FTFLESASA	FTFLESASA	0	0	0	0	0	FTFLESASA	Uniq_068146	0.465	325.19	2.5
13	HLA-A0201	FTFLESASA	FTFLESASA	0	0	0	0	0	FTFLESASA	Uniq_068147	0.465	325.19	2.5
13	HLA-A0201	FTFLESASA	FTFLESASA	0	0	0	0	0	FTFLESASA	Uniq_068148	0.465	325.19	2.5
13	HLA-A0201	FTFLESASA	FTFLESASA	0	0	0	0	0	FTFLESASA	Uniq_068149	0.465	325.19	2.5
13	HLA-A0201	FTFLESASA	FTFLESASA	0	0	0	0	0	FTFLESASA	Uniq_068150	0.465	325.19	2.5
13	HLA-A0201	FTFLESASA	FTFLESASA	0	0	0	0	0	FTFLESASA	Uniq_068153	0.465	325.19	2.5
13	HLA-A0201	FTFLESASA	FTFLESASA	0	0	0	0	0	FTFLESASA	Uniq_068154	0.465	325.19	2.5
13	HLA-A0201	FTFLESASA	FTFLESASA	0	0	0	0	0	FTFLESASA	Uniq_068155	0.465	325.19	2.5
13	HLA-A0201	FTFLESASA	FTFLESASA	0	0	0	0	0	FTFLESASA	Uniq_068156	0.465	325.19	2.5
13	HLA-A0201	FTFLESASA	FTFLESASA	0	0	0	0	0	FTFLESASA	Uniq_068157	0.465	325.19	2.5
13	HLA-A0201	FTFLESASA	FTFLESASA	0	0	0	0	0	FTFLESASA	Uniq_068158	0.465	325.19	2.5
13	HLA-A0201	FTFLESASA	FTFLESASA	0	0	0	0	0	FTFLESASA	Uniq_068159	0.465	325.19	2.5
13	HLA-A0201	FTFLESASA	FTFLESASA	0	0	0	0	0	FTFLESASA	Uniq_068160	0.465	325.19	2.5
13	HLA-A0201	FTFLESASA	FTFLESASA	0	0	0	0	0	FTFLESASA	Uniq_068161	0.465	325.19	2.5
13	HLA-A0201	FTFLESASA	FTFLESASA	0	0	0	0	0	FTFLESASA	Uniq_068162	0.465	325.19	2.5
13	HLA-A0201	FTFLESASA	FTFLESASA	0	0	0	0	0	FTFLESASA	Uniq_068163	0.465	325.19	2.5
13	HLA-A0201	FTFLESASA	FTFLESASA	0	0	0	0	0	FTFLESASA	Uniq_068164	0.465	325.19	2.5
13	HLA-A0201	FTFLESASA	FTFLESASA	0	0	0	0	0	FTFLESASA	Uniq_068165	0.465	325.19	2.5
13	HLA-A0201	FTFLESASA	FTFLESASA	0	0	0	0	0	FTFLESASA	Uniq_068166	0.465	325.19	2.5
13	HLA-A0201	FTFLESASA	FTFLESASA	0	0	0	0	0	FTFLESASA	Uniq_068167	0.465	325.19	2.5
13	HLA-A0201	FTFLESASA	FTFLESASA	0	0	0	0	0	FTFLESASA	Uniq_068168	0.465	325.19	2.5
13	HLA-A0201	FTFLESASA	FTFLESASA	0	0	0	0	0	FTFLESASA	Uniq_068169	0.465	325.19	2.5
13	HLA-A0201	FTFLESASA	FTFLESASA	0	0	0	0	0	FTFLESASA	Uniq_068170	0.465	325.19	2.5
13	HLA-A0201	FTFLESASA	FTFLESASA	0	0	0	0	0	FTFLESASA	Uniq_068171	0.465	325.19	2.5
13	HLA-A0201	FTFLESASA	FTFLESASA	0	0	0	0	0	FTFLESASA	Uniq_068172	0.465	325.19	2.5
13	HLA-A0201	FTFLESASA	FTFLESASA	0	0	0	0	0	FTFLESASA	Uniq_068173	0.465	325.19	2.5
13	HLA-A0201	FTFLESASA	FTFLESASA	0	0	0	0	0	FTFLESASA	Uniq_068174	0.465	325.19	2.5
13	HLA-A0201	FTFLESASA	FTFLESASA	0	0	0	0	0	FTFLESASA	Uniq_068175	0.465	325.19	2.5
13	HLA-A0201	FTFLESASA	FTFLESASA	0	0	0	0	0	FTFLESASA	Uniq_068176	0.465	325.19	2.5
13	HLA-A0201	FTFLESASA	FTFLESASA	0	0	0	0	0	FTFLESASA	Uniq_068177	0.465	325.19	2.5
13	HLA-A0201	FTFLESASA	FTFLESASA	0	0	0	0	0	FTFLESASA	Uniq_068178	0.465	325.19	2.5
13	HLA-A0201	FTFLESASA	FTFLESASA	0	0	0	0	0	FTFLESASA	Uniq_068179	0.465	325.19	2.5
13	HLA-A0201	FTFLESASA	FTFLESASA	0	0	0	0	0	FTFLESASA	Uniq_068180	0.465	325.19	2.5
13	HLA-A0201	FTFLESASA	FTFLESASA	0	0	0	0	0	FTFLESASA	Uniq_068181	0.465	325.19	2.5
13	HLA-A0201	FTFLESASA	FTFLESASA	0	0	0	0	0	FTFLESASA	Uniq_068183	0.465	325.19	2.5
13	HLA-A0201	FTFLESASA	FTFLESASA	0	0	0	0	0	FTFLESASA	Uniq_068184	0.465	325.19	2.5
13	HLA-A0201	FTFLESASA	FTFLESASA	0	0	0	0	0	FTFLESASA	Uniq_068185	0.465	325.19	2.5
13	HLA-A0201	FTFLESASA	FTFLESASA	0	0	0	0	0	FTFLESASA	Uniq_068186	0.465	325.19	2.5
13	HLA-A0201	FTFLESASA	FTFLESASA	0	0	0	0	0	FTFLESASA	Uniq_068187	0.465	325.19	2.5
13	HLA-A0201	FTFLESASA	FTFLESASA	0	0	0	0	0	FTFLESASA	Uniq_068188	0.465	325.19	2.5
13	HLA-A0201	FTFLESASA	FTFLESASA	0	0	0	0	0	FTFLESASA	Uniq_068189	0.465	325.19	2.5
13	HLA-A0201	FTFLESASA	FTFLESASA	0	0	0	0	0	FTFLESASA	Uniq_068191	0.465	325.19	2.5
13	HLA-A0201	FTFLESASA	FTFLESASA	0	0	0	0	0	FTFLESASA	Uniq_068192	0.465	325.19	2.5
13	HLA-A0201	FTFLESASA	FTFLESASA	0	0	0	0	0	FTFLESASA	Uniq_068194	0.465	325.19	2.5
13	HLA-A0201	FTFLESASA	FTFLESASA	0	0	0	0	0	FTFLESASA	Uniq_068195	0.465	325.19	2.5
13	HLA-A0201	FTFLESASA	FTFLESASA	0	0	0	0	0	FTFLESASA	Uniq_068196	0.465	325.19	2.5
13	HLA-A0201	FTFLESASA	FTFLESASA	0	0	0	0	0	FTFLESASA	Uniq_068197	0.465	325.19	2.5
13	HLA-A0201	FTFLESASA	FTFLESASA	0	0	0	0	0	FTFLESASA	Uniq_068198	0.465	325.19	2.5
13	HLA-A0201	FTFLESASA	FTFLESASA	0	0	0	0	0	FTFLESASA	Uniq_068200	0.465	325.19	2.5
13	HLA-A0201	FTFLESASA	FTFLESASA	0	0	0	0	0	FTFLESASA	Uniq_068202	0.465	325.19	2.5
13	HLA-A0201	FTFLESASA	FTFLESASA	0	0	0	0	0	FTFLESASA	Uniq_068203	0.465	325.19	2.5
13	HLA-A0201	FTFLESASA	FTFLESASA	0	0	0	0	0	FTFLESASA	Uniq_068204	0.465	325.19	2.5
13	HLA-A0201	FTFLESASA	FTFLESASA	0	0	0	0	0	FTFLESASA	Uniq_068205	0.465	325.19	2.5
13	HLA-A0201	FTFLESASA	FTFLESASA	0	0	0	0	0	FTFLESASA	Uniq_068206	0.465	325.19	2.5
13	HLA-A0201	FTFLESASA	FTFLESASA	0	0	0	0	0	FTFLESASA	Uniq_068208	0.465	325.19	2.5
13	HLA-A0201	FTFLESASA	FTFLESASA	0	0	0	0	0	FTFLESASA	Uniq_068209	0.465	325.19	2.5
13	HLA-A0201	FTFLESASA	FTFLESASA	0	0	0	0	0	FTFLESASA	Uniq_068210	0.465	325.19	2.5
13	HLA-A0201	FTFLESASA	FTFLESASA	0	0	0	0	0	FTFLESASA	Uniq_068212	0.465	325.19	2.5
13	HLA-A0201	FTFLESASA	FTFLESASA	0	0	0	0	0	FTFLESASA	Uniq_068213	0.465	325.19	2.5
13	HLA-A0201	FTFLESASA	FTFLESASA	0	0	0	0	0	FTFLESASA	Uniq_068214	0.465	325.19	2.5
13	HLA-A0201	FTFLESASA	FTFLESASA	0	0	0	0	0	FTFLESASA	Uniq_068215	0.465	325.19	2.5
13	HLA-A0201	FTFLESASA	FTFLESASA	0	0	0	0	0	FTFLESASA	Uniq_068216	0.465	325.19	2.5
13	HLA-A0201	FTFLESASA	FTFLESASA	0	0	0	0	0	FTFLESASA	Uniq_068217	0.465	325.19	2.5
13	HLA-A0201	FTFLESASA	FTFLESASA	0	0	0	0	0	FTFLESASA	Uniq_068218	0.465	325.19	2.5
13	HLA-A0201	FTFLESASA	FTFLESASA	0	0	0	0	0	FTFLESASA	Uniq_068219	0.465	325.19	2.5
13	HLA-A0201	FTFLESASA	FTFLESASA	0	0	0	0	0	FTFLESASA	Uniq_068220	0.465	325.19	2.5
13	HLA-A0201	FTFLESASA	FTFLESASA	0	0	0	0	0	FTFLESASA	Uniq_068221	0.465	325.19	2.5
13	HLA-A0201	FTFLESASA	FTFLESASA	0	0	0	0	0	FTFLESASA	Uniq_068222	0.465	325.19	2.5
13	HLA-A0201	FTFLESASA	FTFLESASA	0	0	0	0	0	FTFLESASA	Uniq_068223	0.465	325.19	2.5
13	HLA-A0201	FTFLESASA	FTFLESASA	0	0	0	0	0	FTFLESASA	Uniq_068224	0.465	325.19	2.5
13	HLA-A0201	FTFLESAGA	FTFLESAGA	0	0	0	0	0	FTFLESAGA	Uniq_068225	0.445	404.44	2.5
13	HLA-A0201	FTFLESAGA	FTFLESAGA	0	0	0	0	0	FTFLESAGA	Uniq_068226	0.445	404.44	2.5
64	HLA-A0201	KLRDWSTPT	KLRDWSTPT	0	0	0	0	0	KLRDWSTPT	Uniq_068248	0.439	431.48	2.5
64	HLA-A0201	KLRDWSTPT	KLRDWSTPT	0	0	0	0	0	KLRDWSTPT	Uniq_068296	0.439	431.48	2.5
64	HLA-A0201	KLRDWSAPT	KLRDWSAPT	0	0	0	0	0	KLRDWSAPT	Uniq_068509	0.473	298.99	2
64	HLA-A0201	KLRDWSTPT	KLRDWSTPT	0	0	0	0	0	KLRDWSTPT	Uniq_068512	0.439	431.48	2.5
64	HLA-A0201	KLRDWSTPT	KLRDWSTPT	0	0	0	0	0	KLRDWSTPT	Uniq_068513	0.439	431.48	2.5
64	HLA-A0201	KLRDWSTPT	KLRDWSTPT	0	0	0	0	0	KLRDWSTPT	Uniq_068514	0.439	431.48	2.5
64	HLA-A0201	KLRDWSTPT	KLRDWSTPT	0	0	0	0	0	KLRDWSTPT	Uniq_068516	0.439	431.48	2.5
64	HLA-A0201	KLGDWSTPT	KLGDWSTPT	0	0	0	0	0	KLGDWSTPT	Uniq_068667	0.59	84.38	0.9
13	HLA-A0201	FTFSESSSA	FTFSESSSA	0	0	0	0	0	FTFSESSSA	Uniq_068770	0.447	397.22	2.5
13	HLA-A0201	FTFFESTSA	FTFFESTSA	0	0	0	0	0	FTFFESTSA	Uniq_068771	0.475	292.82	2
13	HLA-A0201	FAFPESASA	FAFPESASA	0	0	0	0	0	FAFPESASA	Uniq_068777	0.438	435.01	2.5
13	HLA-A0201	FTFLESASA	FTFLESASA	0	0	0	0	0	FTFLESASA	Uniq_068815	0.465	325.19	2.5
13	HLA-A0201	FTFPESACA	FTFPESACA	0	0	0	0	0	FTFPESACA	Uniq_068819	0.462	339.06	2.5
13	HLA-A0201	FTFLESASA	FTFLESASA	0	0	0	0	0	FTFLESASA	Uniq_068833	0.465	325.19	2.5
13	HLA-A0201	FTFLESASA	FTFLESASA	0	0	0	0	0	FTFLESASA	Uniq_068852	0.465	325.19	2.5
13	HLA-A0201	FTFLESASA	FTFLESASA	0	0	0	0	0	FTFLESASA	Uniq_068853	0.465	325.19	2.5
13	HLA-A0201	FTFLESASA	FTFLESASA	0	0	0	0	0	FTFLESASA	Uniq_068854	0.465	325.19	2.5
13	HLA-A0201	FTFLESASA	FTFLESASA	0	0	0	0	0	FTFLESASA	Uniq_068855	0.465	325.19	2.5
13	HLA-A0201	FTFLESASA	FTFLESASA	0	0	0	0	0	FTFLESASA	Uniq_068856	0.465	325.19	2.5
13	HLA-A0201	FTFLESASA	FTFLESASA	0	0	0	0	0	FTFLESASA	Uniq_068857	0.465	325.19	2.5
13	HLA-A0201	FTFLESASA	FTFLESASA	0	0	0	0	0	FTFLESASA	Uniq_068858	0.465	325.19	2.5
13	HLA-A0201	FTFPESASA	FTFPESASA	0	0	0	0	0	FTFPESASA	Uniq_068869	0.542	142.69	1.3
13	HLA-A0201	FTFLKSTSA	FTFLKSTSA	0	0	0	0	0	FTFLKSTSA	Uniq_068870	0.432	464.34	3
13	HLA-A0201	FTFLESTSA	FTFLESTSA	0	0	0	0	0	FTFLESTSA	Uniq_068871	0.442	419.09	2.5
13	HLA-A0201	FTFLESTSA	FTFLESTSA	0	0	0	0	0	FTFLESTSA	Uniq_068872	0.442	419.09	2.5
13	HLA-A0201	FTFLESTSA	FTFLESTSA	0	0	0	0	0	FTFLESTSA	Uniq_068873	0.442	419.09	2.5
13	HLA-A0201	FTFLESTSA	FTFLESTSA	0	0	0	0	0	FTFLESTSA	Uniq_068874	0.442	419.09	2.5
13	HLA-A0201	FTFLESTSA	FTFLESTSA	0	0	0	0	0	FTFLESTSA	Uniq_068875	0.442	419.09	2.5
13	HLA-A0201	FTFLESASA	FTFLESASA	0	0	0	0	0	FTFLESASA	Uniq_068876	0.465	325.19	2.5
13	HLA-A0201	FTFLESASA	FTFLESASA	0	0	0	0	0	FTFLESASA	Uniq_068877	0.465	325.19	2.5
13	HLA-A0201	FTFLESASA	FTFLESASA	0	0	0	0	0	FTFLESASA	Uniq_068878	0.465	325.19	2.5
13	HLA-A0201	FTFLESASA	FTFLESASA	0	0	0	0	0	FTFLESASA	Uniq_068879	0.465	325.19	2.5
13	HLA-A0201	FTFLKSASA	FTFLKSASA	0	0	0	0	0	FTFLKSASA	Uniq_068938	0.457	357.43	2.5
13	HLA-A0201	FTFLKSASA	FTFLKSASA	0	0	0	0	0	FTFLKSASA	Uniq_068939	0.457	357.43	2.5
13	HLA-A0201	FTFLKSASA	FTFLKSASA	0	0	0	0	0	FTFLKSASA	Uniq_068940	0.457	357.43	2.5
13	HLA-A0201	FTFLESASA	FTFLESASA	0	0	0	0	0	FTFLESASA	Uniq_068948	0.465	325.19	2.5
13	HLA-A0201	FTFLESASA	FTFLESASA	0	0	0	0	0	FTFLESASA	Uniq_068949	0.465	325.19	2.5
13	HLA-A0201	FTFLESASA	FTFLESASA	0	0	0	0	0	FTFLESASA	Uniq_068950	0.465	325.19	2.5
13	HLA-A0201	FTFLESASA	FTFLESASA	0	0	0	0	0	FTFLESASA	Uniq_068951	0.465	325.19	2.5
13	HLA-A0201	FTFPESASA	FTFPESASA	0	0	0	0	0	FTFPESASA	Uniq_068952	0.542	142.69	1.3
13	HLA-A0201	FTFLKSASA	FTFLKSASA	0	0	0	0	0	FTFLKSASA	Uniq_070345	0.457	357.43	2.5
13	HLA-A0201	FTFLESASA	FTFLESASA	0	0	0	0	0	FTFLESASA	Uniq_074541	0.465	325.19	2.5
13	HLA-A0201	FTFLESASA	FTFLESASA	0	0	0	0	0	FTFLESASA	Uniq_074576	0.465	325.19	2.5
13	HLA-A0201	FTFLESASA	FTFLESASA	0	0	0	0	0	FTFLESASA	Uniq_074959	0.465	325.19	2.5
13	HLA-A0201	FTFLESASA	FTFLESASA	0	0	0	0	0	FTFLESASA	Uniq_074960	0.465	325.19	2.5
9	HLA-A0301	CQSDFTFLK	CQSDFTFLK	0	0	0	0	0	CQSDFTFLK	Uniq_042542	0.487	256.8	0.9
17	HLA-A0301	KSASTKCYK	KSASTKCYK	0	0	0	0	0	KSASTKCYK	Uniq_042542	0.626	57.04	0.3
9	HLA-A0301	RQSDSTFPK	RQSDSTFPK	0	0	0	0	0	RQSDSTFPK	Uniq_042545	0.45	385.78	1.1
50	HLA-A0301	KQNTPILRK	KQNTPILRK	0	0	0	0	0	KQNTPILRK	Uniq_042545	0.701	25.37	0.12
50	HLA-A0301	QQNTPIFRK	QQNTPIFRK	0	0	0	0	0	QQNTPIFRK	Uniq_042546	0.511	199.1	0.7
50	HLA-A0301	QQNTSIFRK	QQNTSIFRK	0	0	0	0	0	QQNTSIFRK	Uniq_042547	0.452	375.18	1.1
50	HLA-A0301	QQNTSIFRK	QQNTSIFRK	0	0	0	0	0	QQNTSIFRK	Uniq_042548	0.452	375.18	1.1
9	HLA-A0301	YQSDFTFLK	YQSDFTFLK	0	0	0	0	0	YQSDFTFLK	Uniq_042549	0.455	364.67	1.1
17	HLA-A0301	KSASAKCHK	KSASAKCHK	0	0	0	0	0	KSASAKCHK	Uniq_042549	0.508	204.74	0.8
50	HLA-A0301	QQNTSILRK	QQNTSILRK	0	0	0	0	0	QQNTSILRK	Uniq_042549	0.477	285.39	0.9
50	HLA-A0301	KQNTPILRK	KQNTPILRK	0	0	0	0	0	KQNTPILRK	Uniq_042550	0.701	25.37	0.12
14	HLA-A0301	TLPKNSSAK	TLPKNSSAK	0	0	0	0	0	TLPKNSSAK	Uniq_042551	0.508	205.15	0.8
50	HLA-A0301	KQNTSILRK	KQNTSILRK	0	0	0	0	0	KQNTSILRK	Uniq_042551	0.642	47.99	0.25
50	HLA-A0301	KQNTPILRK	KQNTPILRK	0	0	0	0	0	KQNTPILRK	Uniq_042553	0.701	25.37	0.12
17	HLA-A0301	KSASTKCYK	KSASTKCYK	0	0	0	0	0	KSASTKCYK	Uniq_042556	0.626	57.04	0.3
50	HLA-A0301	QQNTSIFRK	QQNTSIFRK	0	0	0	0	0	QQNTSIFRK	Uniq_042556	0.452	375.18	1.1
17	HLA-A0301	KGASAKCYK	KGASAKCYK	0	0	0	0	0	KGASAKCYK	Uniq_042557	0.429	480.53	1.3
50	HLA-A0301	QQNAPIFRK	QQNAPIFRK	0	0	0	0	0	QQNAPIFRK	Uniq_042557	0.526	169.36	0.7
50	HLA-A0301	QQNTPIFRK	QQNTPIFRK	0	0	0	0	0	QQNTPIFRK	Uniq_042560	0.511	199.1	0.7
14	HLA-A0301	TLLESASAK	TLLESASAK	0	0	0	0	0	TLLESASAK	Uniq_042561	0.693	27.64	0.12
14	HLA-A0301	TLLESASAK	TLLESASAK	0	0	0	0	0	TLLESASAK	Uniq_042562	0.693	27.64	0.12
14	HLA-A0301	TLLESASAK	TLLESASAK	0	0	0	0	0	TLLESASAK	Uniq_042563	0.693	27.64	0.12
14	HLA-A0301	TLLESASAK	TLLESASAK	0	0	0	0	0	TLLESASAK	Uniq_042565	0.693	27.64	0.12
14	HLA-A0301	TLLESASAK	TLLESASAK	0	0	0	0	0	TLLESASAK	Uniq_042566	0.693	27.64	0.12
14	HLA-A0301	TLLESASAK	TLLESASAK	0	0	0	0	0	TLLESASAK	Uniq_042567	0.693	27.64	0.12
14	HLA-A0301	TLLESASAK	TLLESASAK	0	0	0	0	0	TLLESASAK	Uniq_042568	0.693	27.64	0.12
14	HLA-A0301	TLLESASAK	TLLESASAK	0	0	0	0	0	TLLESASAK	Uniq_042569	0.693	27.64	0.12
14	HLA-A0301	TLLESSSAK	TLLESSSAK	0	0	0	0	0	TLLESSSAK	Uniq_042570	0.692	28	0.12
14	HLA-A0301	TLLESSSAK	TLLESSSAK	0	0	0	0	0	TLLESSSAK	Uniq_042571	0.692	28	0.12
14	HLA-A0301	TLLESSSAK	TLLESSSAK	0	0	0	0	0	TLLESSSAK	Uniq_042572	0.692	28	0.12
14	HLA-A0301	TLFKSASTK	TLFKSASTK	0	0	0	0	0	TLFKSASTK	Uniq_042573	0.809	7.93	0.01
17	HLA-A0301	KSASTKCYK	KSASTKCYK	0	0	0	0	0	KSASTKCYK	Uniq_042573	0.626	57.04	0.3
17	HLA-A0301	KSASTKCYK	KSASTKCYK	0	0	0	0	0	KSASTKCYK	Uniq_042575	0.626	57.04	0.3
17	HLA-A0301	KSSSAKCHK	KSSSAKCHK	0	0	0	0	0	KSSSAKCHK	Uniq_042576	0.475	293.37	1
50	HLA-A0301	QQNTSIFRK	QQNTSIFRK	0	0	0	0	0	QQNTSIFRK	Uniq_042576	0.452	375.18	1.1
17	HLA-A0301	KSSSAKCHK	KSSSAKCHK	0	0	0	0	0	KSSSAKCHK	Uniq_042577	0.475	293.37	1
50	HLA-A0301	QQNTSIFRK	QQNTSIFRK	0	0	0	0	0	QQNTSIFRK	Uniq_042577	0.452	375.18	1.1
17	HLA-A0301	KSSSAKCHK	KSSSAKCHK	0	0	0	0	0	KSSSAKCHK	Uniq_042578	0.475	293.37	1
50	HLA-A0301	QQNTSIFRK	QQNTSIFRK	0	0	0	0	0	QQNTSIFRK	Uniq_042578	0.452	375.18	1.1
50	HLA-A0301	QQNTPIFRK	QQNTPIFRK	0	0	0	0	0	QQNTPIFRK	Uniq_042581	0.511	199.1	0.7
50	HLA-A0301	QQNTPIFRK	QQNTPIFRK	0	0	0	0	0	QQNTPIFRK	Uniq_042582	0.511	199.1	0.7
50	HLA-A0301	QQNTPIFGK	QQNTPIFGK	0	0	0	0	0	QQNTPIFGK	Uniq_042583	0.49	249.54	0.9
50	HLA-A0301	QQNTSILRK	QQNTSILRK	0	0	0	0	0	QQNTSILRK	Uniq_042587	0.477	285.39	0.9
50	HLA-A0301	QQNTSILRK	QQNTSILRK	0	0	0	0	0	QQNTSILRK	Uniq_042588	0.477	285.39	0.9
50	HLA-A0301	QQNASILRK	QQNASILRK	0	0	0	0	0	QQNASILRK	Uniq_042589	0.486	259.92	0.9
50	HLA-A0301	QQNASILRK	QQNASILRK	0	0	0	0	0	QQNASILRK	Uniq_042590	0.486	259.92	0.9
50	HLA-A0301	QQNTSILRK	QQNTSILRK	0	0	0	0	0	QQNTSILRK	Uniq_042591	0.477	285.39	0.9
50	HLA-A0301	QQNTPIFRK	QQNTPIFRK	0	0	0	0	0	QQNTPIFRK	Uniq_042602	0.511	199.1	0.7
50	HLA-A0301	QQNTPIFRK	QQNTPIFRK	0	0	0	0	0	QQNTPIFRK	Uniq_042603	0.511	199.1	0.7
50	HLA-A0301	QQNTPIFRK	QQNTPIFRK	0	0	0	0	0	QQNTPIFRK	Uniq_042605	0.511	199.1	0.7
50	HLA-A0301	KQNPPIFRK	KQNPPIFRK	0	0	0	0	0	KQNPPIFRK	Uniq_042615	0.66	39.68	0.2
50	HLA-A0301	QQNTSIFRK	QQNTSIFRK	0	0	0	0	0	QQNTSIFRK	Uniq_042617	0.452	375.18	1.1
50	HLA-A0301	QQNTSIFRK	QQNTSIFRK	0	0	0	0	0	QQNTSIFRK	Uniq_042618	0.452	375.18	1.1
50	HLA-A0301	QQNASILRK	QQNASILRK	0	0	0	0	0	QQNASILRK	Uniq_042640	0.486	259.92	0.9
50	HLA-A0301	QQNTPIFRK	QQNTPIFRK	0	0	0	0	0	QQNTPIFRK	Uniq_042643	0.511	199.1	0.7
50	HLA-A0301	QQNTPIFRK	QQNTPIFRK	0	0	0	0	0	QQNTPIFRK	Uniq_042646	0.511	199.1	0.7
50	HLA-A0301	QQNTPIFRK	QQNTPIFRK	0	0	0	0	0	QQNTPIFRK	Uniq_042647	0.511	199.1	0.7
50	HLA-A0301	QQNTPIFRK	QQNTPIFRK	0	0	0	0	0	QQNTPIFRK	Uniq_042651	0.511	199.1	0.7
50	HLA-A0301	QQNTSIFRK	QQNTSIFRK	0	0	0	0	0	QQNTSIFRK	Uniq_042662	0.452	375.18	1.1
50	HLA-A0301	QQNTPIFRK	QQNTPIFRK	0	0	0	0	0	QQNTPIFRK	Uniq_042663	0.511	199.1	0.7
17	HLA-A0301	KSASTKCYK	KSASTKCYK	0	0	0	0	0	KSASTKCYK	Uniq_042667	0.626	57.04	0.3
50	HLA-A0301	QQNTSILRK	QQNTSILRK	0	0	0	0	0	QQNTSILRK	Uniq_042667	0.477	285.39	0.9
17	HLA-A0301	KSASTKCYK	KSASTKCYK	0	0	0	0	0	KSASTKCYK	Uniq_042668	0.626	57.04	0.3
17	HLA-A0301	KSASTKCYK	KSASTKCYK	0	0	0	0	0	KSASTKCYK	Uniq_042669	0.626	57.04	0.3
55	HLA-A0301	VLRKGKMDK	VLRKGKMDK	0	0	0	0	0	VLRKGKMDK	Uniq_042669	0.652	42.95	0.2
17	HLA-A0301	KSASTKCYK	KSASTKCYK	0	0	0	0	0	KSASTKCYK	Uniq_042670	0.626	57.04	0.3
55	HLA-A0301	VLRKRKMDK	VLRKRKMDK	0	0	0	0	0	VLRKRKMDK	Uniq_042670	0.699	25.85	0.12
17	HLA-A0301	KSASTKCYK	KSASTKCYK	0	0	0	0	0	KSASTKCYK	Uniq_042671	0.626	57.04	0.3
55	HLA-A0301	VLRKRKMDK	VLRKRKMDK	0	0	0	0	0	VLRKRKMDK	Uniq_042671	0.699	25.85	0.12
17	HLA-A0301	KSASTKCYK	KSASTKCYK	0	0	0	0	0	KSASTKCYK	Uniq_042672	0.626	57.04	0.3
17	HLA-A0301	KSASTKCYK	KSASTKCYK	0	0	0	0	0	KSASTKCYK	Uniq_042673	0.626	57.04	0.3
17	HLA-A0301	KSASTKCYK	KSASTKCYK	0	0	0	0	0	KSASTKCYK	Uniq_042674	0.626	57.04	0.3
17	HLA-A0301	KSASTKCYK	KSASTKCYK	0	0	0	0	0	KSASTKCYK	Uniq_042675	0.626	57.04	0.3
17	HLA-A0301	KSASAKCHK	KSASAKCHK	0	0	0	0	0	KSASAKCHK	Uniq_042676	0.508	204.74	0.8
50	HLA-A0301	QQNTSILRK	QQNTSILRK	0	0	0	0	0	QQNTSILRK	Uniq_042676	0.477	285.39	0.9
17	HLA-A0301	KSASAKCYK	KSASAKCYK	0	0	0	0	0	KSASAKCYK	Uniq_042677	0.611	67.03	0.3
17	HLA-A0301	KSASAKCYK	KSASAKCYK	0	0	0	0	0	KSASAKCYK	Uniq_042678	0.611	67.03	0.3
50	HLA-A0301	QQNTSILRK	QQNTSILRK	0	0	0	0	0	QQNTSILRK	Uniq_042678	0.477	285.39	0.9
50	HLA-A0301	QQNTSILRK	QQNTSILRK	0	0	0	0	0	QQNTSILRK	Uniq_042682	0.477	285.39	0.9
50	HLA-A0301	QQNTSIFRK	QQNTSIFRK	0	0	0	0	0	QQNTSIFRK	Uniq_042687	0.452	375.18	1.1
50	HLA-A0301	QQNTSIFRK	QQNTSIFRK	0	0	0	0	0	QQNTSIFRK	Uniq_042688	0.452	375.18	1.1
50	HLA-A0301	QQNTSIFRK	QQNTSIFRK	0	0	0	0	0	QQNTSIFRK	Uniq_042689	0.452	375.18	1.1
50	HLA-A0301	QQNTSIFRK	QQNTSIFRK	0	0	0	0	0	QQNTSIFRK	Uniq_042690	0.452	375.18	1.1
50	HLA-A0301	QQNTSIFRK	QQNTSIFRK	0	0	0	0	0	QQNTSIFRK	Uniq_042691	0.452	375.18	1.1
50	HLA-A0301	QQNTSIFRK	QQNTSIFRK	0	0	0	0	0	QQNTSIFRK	Uniq_042692	0.452	375.18	1.1
50	HLA-A0301	QQNTSIFRK	QQNTSIFRK	0	0	0	0	0	QQNTSIFRK	Uniq_042693	0.452	375.18	1.1
50	HLA-A0301	QQNTPIFRK	QQNTPIFRK	0	0	0	0	0	QQNTPIFRK	Uniq_042694	0.511	199.1	0.7
50	HLA-A0301	QQNTSIFRK	QQNTSIFRK	0	0	0	0	0	QQNTSIFRK	Uniq_042695	0.452	375.18	1.1
17	HLA-A0301	KSASTKCYK	KSASTKCYK	0	0	0	0	0	KSASTKCYK	Uniq_042697	0.626	57.04	0.3
50	HLA-A0301	QQNTSILRK	QQNTSILRK	0	0	0	0	0	QQNTSILRK	Uniq_042697	0.477	285.39	0.9
14	HLA-A0301	TIPKGSSAK	TIPKGSSAK	0	0	0	0	0	TIPKGSSAK	Uniq_042700	0.482	270.28	0.9
14	HLA-A0301	TVHKGSSAK	TVHKGSSAK	0	0	0	0	0	TVHKGSSAK	Uniq_042701	0.586	88.12	0.4
14	HLA-A0301	TVPKSSSAK	TVPKSSSAK	0	0	0	0	0	TVPKSSSAK	Uniq_042703	0.471	306.93	1
17	HLA-A0301	KSSSAKCHK	KSSSAKCHK	0	0	0	0	0	KSSSAKCHK	Uniq_042703	0.475	293.37	1
14	HLA-A0301	TVPKGSSAK	TVPKGSSAK	0	0	0	0	0	TVPKGSSAK	Uniq_042705	0.452	375.89	1.1
14	HLA-A0301	TVPKGSSAK	TVPKGSSAK	0	0	0	0	0	TVPKGSSAK	Uniq_042706	0.452	375.89	1.1
14	HLA-A0301	TVPKGSSAK	TVPKGSSAK	0	0	0	0	0	TVPKGSSAK	Uniq_042707	0.452	375.89	1.1
14	HLA-A0301	TVPKGSSAK	TVPKGSSAK	0	0	0	0	0	TVPKGSSAK	Uniq_042708	0.452	375.89	1.1
14	HLA-A0301	TVPKGSSAK	TVPKGSSAK	0	0	0	0	0	TVPKGSSAK	Uniq_042709	0.452	375.89	1.1
14	HLA-A0301	TVPKGSSAK	TVPKGSSAK	0	0	0	0	0	TVPKGSSAK	Uniq_042710	0.452	375.89	1.1
14	HLA-A0301	TVPKGSSAK	TVPKGSSAK	0	0	0	0	0	TVPKGSSAK	Uniq_042711	0.452	375.89	1.1
14	HLA-A0301	TVPKGSSAK	TVPKGSSAK	0	0	0	0	0	TVPKGSSAK	Uniq_042712	0.452	375.89	1.1
14	HLA-A0301	TVPKGSSAK	TVPKGSSAK	0	0	0	0	0	TVPKGSSAK	Uniq_042713	0.452	375.89	1.1
14	HLA-A0301	TVPKGSSAK	TVPKGSSAK	0	0	0	0	0	TVPKGSSAK	Uniq_042714	0.452	375.89	1.1
14	HLA-A0301	TVPKGSSAK	TVPKGSSAK	0	0	0	0	0	TVPKGSSAK	Uniq_042715	0.452	375.89	1.1
14	HLA-A0301	TVPKGSSAK	TVPKGSSAK	0	0	0	0	0	TVPKGSSAK	Uniq_042716	0.452	375.89	1.1
14	HLA-A0301	TVPKGSSAK	TVPKGSSAK	0	0	0	0	0	TVPKGSSAK	Uniq_042717	0.452	375.89	1.1
14	HLA-A0301	TVPKGSSAK	TVPKGSSAK	0	0	0	0	0	TVPKGSSAK	Uniq_042718	0.452	375.89	1.1
14	HLA-A0301	TVPKGSSAK	TVPKGSSAK	0	0	0	0	0	TVPKGSSAK	Uniq_042719	0.452	375.89	1.1
14	HLA-A0301	TVPKGSSAK	TVPKGSSAK	0	0	0	0	0	TVPKGSSAK	Uniq_042720	0.452	375.89	1.1
14	HLA-A0301	TVPKGSSAK	TVPKGSSAK	0	0	0	0	0	TVPKGSSAK	Uniq_042721	0.452	375.89	1.1
14	HLA-A0301	TVPKGSSAK	TVPKGSSAK	0	0	0	0	0	TVPKGSSAK	Uniq_042722	0.452	375.89	1.1
14	HLA-A0301	TVPKGSSAK	TVPKGSSAK	0	0	0	0	0	TVPKGSSAK	Uniq_042724	0.452	375.89	1.1
14	HLA-A0301	TVPKGSSAK	TVPKGSSAK	0	0	0	0	0	TVPKGSSAK	Uniq_042725	0.452	375.89	1.1
14	HLA-A0301	TVPKGSSAK	TVPKGSSAK	0	0	0	0	0	TVPKGSSAK	Uniq_042726	0.452	375.89	1.1
14	HLA-A0301	TVPKGSSAK	TVPKGSSAK	0	0	0	0	0	TVPKGSSAK	Uniq_042727	0.452	375.89	1.1
14	HLA-A0301	TVPKGSSAK	TVPKGSSAK	0	0	0	0	0	TVPKGSSAK	Uniq_042728	0.452	375.89	1.1
14	HLA-A0301	TVPKGSSAK	TVPKGSSAK	0	0	0	0	0	TVPKGSSAK	Uniq_042729	0.452	375.89	1.1
14	HLA-A0301	TVPKGSSAK	TVPKGSSAK	0	0	0	0	0	TVPKGSSAK	Uniq_042730	0.452	375.89	1.1
14	HLA-A0301	TVPKGSSAK	TVPKGSSAK	0	0	0	0	0	TVPKGSSAK	Uniq_042731	0.452	375.89	1.1
14	HLA-A0301	TVPKGSSAK	TVPKGSSAK	0	0	0	0	0	TVPKGSSAK	Uniq_042732	0.452	375.89	1.1
14	HLA-A0301	TVPKGSSAK	TVPKGSSAK	0	0	0	0	0	TVPKGSSAK	Uniq_042733	0.452	375.89	1.1
14	HLA-A0301	TVPKGSSAK	TVPKGSSAK	0	0	0	0	0	TVPKGSSAK	Uniq_042734	0.452	375.89	1.1
14	HLA-A0301	TVPKGSSAK	TVPKGSSAK	0	0	0	0	0	TVPKGSSAK	Uniq_042735	0.452	375.89	1.1
14	HLA-A0301	TVPKGSSAK	TVPKGSSAK	0	0	0	0	0	TVPKGSSAK	Uniq_042736	0.452	375.89	1.1
14	HLA-A0301	TVPKGSSAK	TVPKGSSAK	0	0	0	0	0	TVPKGSSAK	Uniq_042737	0.452	375.89	1.1
14	HLA-A0301	TVPKGSSAK	TVPKGSSAK	0	0	0	0	0	TVPKGSSAK	Uniq_042738	0.452	375.89	1.1
14	HLA-A0301	TVPKGSSAK	TVPKGSSAK	0	0	0	0	0	TVPKGSSAK	Uniq_042739	0.452	375.89	1.1
14	HLA-A0301	TVPKGSSAK	TVPKGSSAK	0	0	0	0	0	TVPKGSSAK	Uniq_042740	0.452	375.89	1.1
14	HLA-A0301	TVPKGSSAK	TVPKGSSAK	0	0	0	0	0	TVPKGSSAK	Uniq_042743	0.452	375.89	1.1
14	HLA-A0301	TVPKGSSAK	TVPKGSSAK	0	0	0	0	0	TVPKGSSAK	Uniq_042744	0.452	375.89	1.1
14	HLA-A0301	TVPKGSSAK	TVPKGSSAK	0	0	0	0	0	TVPKGSSAK	Uniq_042746	0.452	375.89	1.1
14	HLA-A0301	TVPKGSSAK	TVPKGSSAK	0	0	0	0	0	TVPKGSSAK	Uniq_042747	0.452	375.89	1.1
14	HLA-A0301	TVPKGSSAK	TVPKGSSAK	0	0	0	0	0	TVPKGSSAK	Uniq_042748	0.452	375.89	1.1
14	HLA-A0301	TVPKGSSAK	TVPKGSSAK	0	0	0	0	0	TVPKGSSAK	Uniq_042749	0.452	375.89	1.1
14	HLA-A0301	TVPKGSSAK	TVPKGSSAK	0	0	0	0	0	TVPKGSSAK	Uniq_042751	0.452	375.89	1.1
14	HLA-A0301	TVPKGSSAK	TVPKGSSAK	0	0	0	0	0	TVPKGSSAK	Uniq_042755	0.452	375.89	1.1
14	HLA-A0301	TVPKGSSAK	TVPKGSSAK	0	0	0	0	0	TVPKGSSAK	Uniq_042756	0.452	375.89	1.1
14	HLA-A0301	TVPKGSSAK	TVPKGSSAK	0	0	0	0	0	TVPKGSSAK	Uniq_042757	0.452	375.89	1.1
14	HLA-A0301	TVPKGSSAK	TVPKGSSAK	0	0	0	0	0	TVPKGSSAK	Uniq_042761	0.452	375.89	1.1
14	HLA-A0301	TVPKGSSAK	TVPKGSSAK	0	0	0	0	0	TVPKGSSAK	Uniq_042763	0.452	375.89	1.1
14	HLA-A0301	TVLKSSSAK	TVLKSSSAK	0	0	0	0	0	TVLKSSSAK	Uniq_042764	0.674	34.02	0.17
17	HLA-A0301	KSSSAKCHK	KSSSAKCHK	0	0	0	0	0	KSSSAKCHK	Uniq_042764	0.475	293.37	1
14	HLA-A0301	TVLKSSSAK	TVLKSSSAK	0	0	0	0	0	TVLKSSSAK	Uniq_042765	0.674	34.02	0.17
17	HLA-A0301	KSSSAKCHK	KSSSAKCHK	0	0	0	0	0	KSSSAKCHK	Uniq_042765	0.475	293.37	1
14	HLA-A0301	TVLKSSSAK	TVLKSSSAK	0	0	0	0	0	TVLKSSSAK	Uniq_042766	0.674	34.02	0.17
17	HLA-A0301	KSSSAKCHK	KSSSAKCHK	0	0	0	0	0	KSSSAKCHK	Uniq_042766	0.475	293.37	1
14	HLA-A0301	TVLKSSSAK	TVLKSSSAK	0	0	0	0	0	TVLKSSSAK	Uniq_042767	0.674	34.02	0.17
17	HLA-A0301	KSSSAKCHK	KSSSAKCHK	0	0	0	0	0	KSSSAKCHK	Uniq_042767	0.475	293.37	1
14	HLA-A0301	TVLKSSSAK	TVLKSSSAK	0	0	0	0	0	TVLKSSSAK	Uniq_042768	0.674	34.02	0.17
17	HLA-A0301	KSSSAKCHK	KSSSAKCHK	0	0	0	0	0	KSSSAKCHK	Uniq_042768	0.475	293.37	1
14	HLA-A0301	TVLKSSSAK	TVLKSSSAK	0	0	0	0	0	TVLKSSSAK	Uniq_042769	0.674	34.02	0.17
17	HLA-A0301	KSSSAKCHK	KSSSAKCHK	0	0	0	0	0	KSSSAKCHK	Uniq_042769	0.475	293.37	1
14	HLA-A0301	TVLKSSSAK	TVLKSSSAK	0	0	0	0	0	TVLKSSSAK	Uniq_042770	0.674	34.02	0.17
17	HLA-A0301	KSSSAKCHK	KSSSAKCHK	0	0	0	0	0	KSSSAKCHK	Uniq_042770	0.475	293.37	1
14	HLA-A0301	TVLKSSSAK	TVLKSSSAK	0	0	0	0	0	TVLKSSSAK	Uniq_042771	0.674	34.02	0.17
17	HLA-A0301	KSSSAKCHK	KSSSAKCHK	0	0	0	0	0	KSSSAKCHK	Uniq_042771	0.475	293.37	1
14	HLA-A0301	TVLKSSSAK	TVLKSSSAK	0	0	0	0	0	TVLKSSSAK	Uniq_042772	0.674	34.02	0.17
17	HLA-A0301	KSSSAKCHK	KSSSAKCHK	0	0	0	0	0	KSSSAKCHK	Uniq_042772	0.475	293.37	1
14	HLA-A0301	TVLKSSSAK	TVLKSSSAK	0	0	0	0	0	TVLKSSSAK	Uniq_042773	0.674	34.02	0.17
17	HLA-A0301	KSSSAKCHK	KSSSAKCHK	0	0	0	0	0	KSSSAKCHK	Uniq_042773	0.475	293.37	1
14	HLA-A0301	TVLKSSSAK	TVLKSSSAK	0	0	0	0	0	TVLKSSSAK	Uniq_042774	0.674	34.02	0.17
17	HLA-A0301	KSSSAKCHK	KSSSAKCHK	0	0	0	0	0	KSSSAKCHK	Uniq_042774	0.475	293.37	1
14	HLA-A0301	TVLKSSSAK	TVLKSSSAK	0	0	0	0	0	TVLKSSSAK	Uniq_042775	0.674	34.02	0.17
17	HLA-A0301	KSSSAKCHK	KSSSAKCHK	0	0	0	0	0	KSSSAKCHK	Uniq_042775	0.475	293.37	1
14	HLA-A0301	TVLKSSSAK	TVLKSSSAK	0	0	0	0	0	TVLKSSSAK	Uniq_042777	0.674	34.02	0.17
17	HLA-A0301	KSSSAKCHK	KSSSAKCHK	0	0	0	0	0	KSSSAKCHK	Uniq_042777	0.475	293.37	1
14	HLA-A0301	TVLKSSSAK	TVLKSSSAK	0	0	0	0	0	TVLKSSSAK	Uniq_042778	0.674	34.02	0.17
17	HLA-A0301	KSSSAKCHK	KSSSAKCHK	0	0	0	0	0	KSSSAKCHK	Uniq_042778	0.475	293.37	1
14	HLA-A0301	TVLKSSSAK	TVLKSSSAK	0	0	0	0	0	TVLKSSSAK	Uniq_042779	0.674	34.02	0.17
17	HLA-A0301	KSSSAKCHK	KSSSAKCHK	0	0	0	0	0	KSSSAKCHK	Uniq_042779	0.475	293.37	1
14	HLA-A0301	TVLKSSSAK	TVLKSSSAK	0	0	0	0	0	TVLKSSSAK	Uniq_042780	0.674	34.02	0.17
17	HLA-A0301	KSSSAKCHK	KSSSAKCHK	0	0	0	0	0	KSSSAKCHK	Uniq_042780	0.475	293.37	1
14	HLA-A0301	TVLKSSSAK	TVLKSSSAK	0	0	0	0	0	TVLKSSSAK	Uniq_042781	0.674	34.02	0.17
17	HLA-A0301	KSSSAKCHK	KSSSAKCHK	0	0	0	0	0	KSSSAKCHK	Uniq_042781	0.475	293.37	1
14	HLA-A0301	TVLKSSSAK	TVLKSSSAK	0	0	0	0	0	TVLKSSSAK	Uniq_042782	0.674	34.02	0.17
17	HLA-A0301	KSSSAKCHK	KSSSAKCHK	0	0	0	0	0	KSSSAKCHK	Uniq_042782	0.475	293.37	1
14	HLA-A0301	TVLKSSSAK	TVLKSSSAK	0	0	0	0	0	TVLKSSSAK	Uniq_042783	0.674	34.02	0.17
17	HLA-A0301	KSSSAKCHK	KSSSAKCHK	0	0	0	0	0	KSSSAKCHK	Uniq_042783	0.475	293.37	1
14	HLA-A0301	TVLKSSSAK	TVLKSSSAK	0	0	0	0	0	TVLKSSSAK	Uniq_042784	0.674	34.02	0.17
17	HLA-A0301	KSSSAKCHK	KSSSAKCHK	0	0	0	0	0	KSSSAKCHK	Uniq_042784	0.475	293.37	1
14	HLA-A0301	TVLKSSSAK	TVLKSSSAK	0	0	0	0	0	TVLKSSSAK	Uniq_042785	0.674	34.02	0.17
17	HLA-A0301	KSSSAKCHK	KSSSAKCHK	0	0	0	0	0	KSSSAKCHK	Uniq_042785	0.475	293.37	1
14	HLA-A0301	TVLKSSSAK	TVLKSSSAK	0	0	0	0	0	TVLKSSSAK	Uniq_042787	0.674	34.02	0.17
17	HLA-A0301	KSSSAKCHK	KSSSAKCHK	0	0	0	0	0	KSSSAKCHK	Uniq_042787	0.475	293.37	1
14	HLA-A0301	TVLKSSSAK	TVLKSSSAK	0	0	0	0	0	TVLKSSSAK	Uniq_042788	0.674	34.02	0.17
17	HLA-A0301	KSSSAKCHK	KSSSAKCHK	0	0	0	0	0	KSSSAKCHK	Uniq_042788	0.475	293.37	1
14	HLA-A0301	TVLKSSSAK	TVLKSSSAK	0	0	0	0	0	TVLKSSSAK	Uniq_042789	0.674	34.02	0.17
17	HLA-A0301	KSSSAKCHK	KSSSAKCHK	0	0	0	0	0	KSSSAKCHK	Uniq_042789	0.475	293.37	1
14	HLA-A0301	TVLKSSSAK	TVLKSSSAK	0	0	0	0	0	TVLKSSSAK	Uniq_042790	0.674	34.02	0.17
17	HLA-A0301	KSSSAKCHK	KSSSAKCHK	0	0	0	0	0	KSSSAKCHK	Uniq_042790	0.475	293.37	1
14	HLA-A0301	TVLKSSSAK	TVLKSSSAK	0	0	0	0	0	TVLKSSSAK	Uniq_042791	0.674	34.02	0.17
17	HLA-A0301	KSSSAKCHK	KSSSAKCHK	0	0	0	0	0	KSSSAKCHK	Uniq_042791	0.475	293.37	1
14	HLA-A0301	TVLKSSSAK	TVLKSSSAK	0	0	0	0	0	TVLKSSSAK	Uniq_042792	0.674	34.02	0.17
17	HLA-A0301	KSSSAKCHK	KSSSAKCHK	0	0	0	0	0	KSSSAKCHK	Uniq_042792	0.475	293.37	1
14	HLA-A0301	TVLKSSSAK	TVLKSSSAK	0	0	0	0	0	TVLKSSSAK	Uniq_042793	0.674	34.02	0.17
17	HLA-A0301	KSSSAKCHK	KSSSAKCHK	0	0	0	0	0	KSSSAKCHK	Uniq_042793	0.475	293.37	1
14	HLA-A0301	TVLKSSSAK	TVLKSSSAK	0	0	0	0	0	TVLKSSSAK	Uniq_042794	0.674	34.02	0.17
17	HLA-A0301	KSSSAKCHK	KSSSAKCHK	0	0	0	0	0	KSSSAKCHK	Uniq_042794	0.475	293.37	1
14	HLA-A0301	TVLKSSSAK	TVLKSSSAK	0	0	0	0	0	TVLKSSSAK	Uniq_042795	0.674	34.02	0.17
17	HLA-A0301	KSSSAKCHK	KSSSAKCHK	0	0	0	0	0	KSSSAKCHK	Uniq_042795	0.475	293.37	1
14	HLA-A0301	TVLKSSSAK	TVLKSSSAK	0	0	0	0	0	TVLKSSSAK	Uniq_042796	0.674	34.02	0.17
17	HLA-A0301	KSSSAKCHK	KSSSAKCHK	0	0	0	0	0	KSSSAKCHK	Uniq_042796	0.475	293.37	1
14	HLA-A0301	TVLKSSSAK	TVLKSSSAK	0	0	0	0	0	TVLKSSSAK	Uniq_042797	0.674	34.02	0.17
17	HLA-A0301	KSSSAKCHK	KSSSAKCHK	0	0	0	0	0	KSSSAKCHK	Uniq_042797	0.475	293.37	1
14	HLA-A0301	TVLKSSSAK	TVLKSSSAK	0	0	0	0	0	TVLKSSSAK	Uniq_042798	0.674	34.02	0.17
17	HLA-A0301	KSSSAKCHK	KSSSAKCHK	0	0	0	0	0	KSSSAKCHK	Uniq_042798	0.475	293.37	1
14	HLA-A0301	TVLKSSSAK	TVLKSSSAK	0	0	0	0	0	TVLKSSSAK	Uniq_042799	0.674	34.02	0.17
17	HLA-A0301	KSSSAKCHK	KSSSAKCHK	0	0	0	0	0	KSSSAKCHK	Uniq_042799	0.475	293.37	1
14	HLA-A0301	TVLKSSSAK	TVLKSSSAK	0	0	0	0	0	TVLKSSSAK	Uniq_042800	0.674	34.02	0.17
17	HLA-A0301	KSSSAKCHK	KSSSAKCHK	0	0	0	0	0	KSSSAKCHK	Uniq_042800	0.475	293.37	1
14	HLA-A0301	TVLKSSSAK	TVLKSSSAK	0	0	0	0	0	TVLKSSSAK	Uniq_042801	0.674	34.02	0.17
17	HLA-A0301	KSSSAKCHK	KSSSAKCHK	0	0	0	0	0	KSSSAKCHK	Uniq_042801	0.475	293.37	1
14	HLA-A0301	TVLKSSSAK	TVLKSSSAK	0	0	0	0	0	TVLKSSSAK	Uniq_042802	0.674	34.02	0.17
17	HLA-A0301	KSSSAKCHK	KSSSAKCHK	0	0	0	0	0	KSSSAKCHK	Uniq_042802	0.475	293.37	1
14	HLA-A0301	TVLKSSSAK	TVLKSSSAK	0	0	0	0	0	TVLKSSSAK	Uniq_042803	0.674	34.02	0.17
17	HLA-A0301	KSSSAKCHK	KSSSAKCHK	0	0	0	0	0	KSSSAKCHK	Uniq_042803	0.475	293.37	1
14	HLA-A0301	TVLKSSSAK	TVLKSSSAK	0	0	0	0	0	TVLKSSSAK	Uniq_042804	0.674	34.02	0.17
17	HLA-A0301	KSSSAKCHK	KSSSAKCHK	0	0	0	0	0	KSSSAKCHK	Uniq_042804	0.475	293.37	1
14	HLA-A0301	TVLKSSSAK	TVLKSSSAK	0	0	0	0	0	TVLKSSSAK	Uniq_042805	0.674	34.02	0.17
17	HLA-A0301	KSSSAKCHK	KSSSAKCHK	0	0	0	0	0	KSSSAKCHK	Uniq_042805	0.475	293.37	1
14	HLA-A0301	TVLKSSSAK	TVLKSSSAK	0	0	0	0	0	TVLKSSSAK	Uniq_042807	0.674	34.02	0.17
17	HLA-A0301	KSSSAKCHK	KSSSAKCHK	0	0	0	0	0	KSSSAKCHK	Uniq_042807	0.475	293.37	1
14	HLA-A0301	TVLKSSSAK	TVLKSSSAK	0	0	0	0	0	TVLKSSSAK	Uniq_042808	0.674	34.02	0.17
17	HLA-A0301	KSSSAKCHK	KSSSAKCHK	0	0	0	0	0	KSSSAKCHK	Uniq_042808	0.475	293.37	1
14	HLA-A0301	TVLKSSSAK	TVLKSSSAK	0	0	0	0	0	TVLKSSSAK	Uniq_042809	0.674	34.02	0.17
17	HLA-A0301	KSSSAKCHK	KSSSAKCHK	0	0	0	0	0	KSSSAKCHK	Uniq_042809	0.475	293.37	1
14	HLA-A0301	TVLKSSSAK	TVLKSSSAK	0	0	0	0	0	TVLKSSSAK	Uniq_042810	0.674	34.02	0.17
17	HLA-A0301	KSSSAKCHK	KSSSAKCHK	0	0	0	0	0	KSSSAKCHK	Uniq_042810	0.475	293.37	1
14	HLA-A0301	TVLKSSSAK	TVLKSSSAK	0	0	0	0	0	TVLKSSSAK	Uniq_042813	0.674	34.02	0.17
17	HLA-A0301	KSSSAKCHK	KSSSAKCHK	0	0	0	0	0	KSSSAKCHK	Uniq_042813	0.475	293.37	1
14	HLA-A0301	TVLKSSSAK	TVLKSSSAK	0	0	0	0	0	TVLKSSSAK	Uniq_042814	0.674	34.02	0.17
17	HLA-A0301	KSSSAKCHK	KSSSAKCHK	0	0	0	0	0	KSSSAKCHK	Uniq_042814	0.475	293.37	1
9	HLA-A0301	CQSDSTVFK	CQSDSTVFK	0	0	0	0	0	CQSDSTVFK	Uniq_042825	0.435	450.49	1.2
14	HLA-A0301	TVFKSSSAK	TVFKSSSAK	0	0	0	0	0	TVFKSSSAK	Uniq_042825	0.758	13.77	0.04
17	HLA-A0301	KSSSAKCHK	KSSSAKCHK	0	0	0	0	0	KSSSAKCHK	Uniq_042825	0.475	293.37	1
50	HLA-A0301	KQNTPILRK	KQNTPILRK	0	0	0	0	0	KQNTPILRK	Uniq_042826	0.701	25.37	0.12
50	HLA-A0301	KQNTPILRK	KQNTPILRK	0	0	0	0	0	KQNTPILRK	Uniq_042827	0.701	25.37	0.12
50	HLA-A0301	KQNTPILRK	KQNTPILRK	0	0	0	0	0	KQNTPILRK	Uniq_042828	0.701	25.37	0.12
50	HLA-A0301	KQNTPILRK	KQNTPILRK	0	0	0	0	0	KQNTPILRK	Uniq_042829	0.701	25.37	0.12
50	HLA-A0301	KQNTPILRK	KQNTPILRK	0	0	0	0	0	KQNTPILRK	Uniq_042830	0.701	25.37	0.12
50	HLA-A0301	KQNTPILRK	KQNTPILRK	0	0	0	0	0	KQNTPILRK	Uniq_042831	0.701	25.37	0.12
50	HLA-A0301	KQNTPILRK	KQNTPILRK	0	0	0	0	0	KQNTPILRK	Uniq_042832	0.701	25.37	0.12
50	HLA-A0301	KQNTPILRK	KQNTPILRK	0	0	0	0	0	KQNTPILRK	Uniq_042833	0.701	25.37	0.12
50	HLA-A0301	KQNTPILRK	KQNTPILRK	0	0	0	0	0	KQNTPILRK	Uniq_042834	0.701	25.37	0.12
50	HLA-A0301	KQNTPILRK	KQNTPILRK	0	0	0	0	0	KQNTPILRK	Uniq_042835	0.701	25.37	0.12
50	HLA-A0301	KQNTPILRK	KQNTPILRK	0	0	0	0	0	KQNTPILRK	Uniq_042836	0.701	25.37	0.12
50	HLA-A0301	KQNTPILRK	KQNTPILRK	0	0	0	0	0	KQNTPILRK	Uniq_042837	0.701	25.37	0.12
50	HLA-A0301	KQNTPILRK	KQNTPILRK	0	0	0	0	0	KQNTPILRK	Uniq_042838	0.701	25.37	0.12
50	HLA-A0301	KQNTPILRK	KQNTPILRK	0	0	0	0	0	KQNTPILRK	Uniq_042839	0.701	25.37	0.12
50	HLA-A0301	KQNTPILRK	KQNTPILRK	0	0	0	0	0	KQNTPILRK	Uniq_042840	0.701	25.37	0.12
50	HLA-A0301	KQNTPILRK	KQNTPILRK	0	0	0	0	0	KQNTPILRK	Uniq_042841	0.701	25.37	0.12
50	HLA-A0301	KQNTPILRK	KQNTPILRK	0	0	0	0	0	KQNTPILRK	Uniq_042843	0.701	25.37	0.12
50	HLA-A0301	KQNTPILRK	KQNTPILRK	0	0	0	0	0	KQNTPILRK	Uniq_042844	0.701	25.37	0.12
50	HLA-A0301	KQNTPILRK	KQNTPILRK	0	0	0	0	0	KQNTPILRK	Uniq_042845	0.701	25.37	0.12
50	HLA-A0301	KQNTPILRK	KQNTPILRK	0	0	0	0	0	KQNTPILRK	Uniq_042846	0.701	25.37	0.12
50	HLA-A0301	KQNTPILRK	KQNTPILRK	0	0	0	0	0	KQNTPILRK	Uniq_042847	0.701	25.37	0.12
50	HLA-A0301	KQNTPILRK	KQNTPILRK	0	0	0	0	0	KQNTPILRK	Uniq_042848	0.701	25.37	0.12
50	HLA-A0301	KQNTPILRK	KQNTPILRK	0	0	0	0	0	KQNTPILRK	Uniq_042849	0.701	25.37	0.12
50	HLA-A0301	KQNTPILRK	KQNTPILRK	0	0	0	0	0	KQNTPILRK	Uniq_042850	0.701	25.37	0.12
50	HLA-A0301	KQNTPILRK	KQNTPILRK	0	0	0	0	0	KQNTPILRK	Uniq_042851	0.701	25.37	0.12
50	HLA-A0301	KQNTPILRK	KQNTPILRK	0	0	0	0	0	KQNTPILRK	Uniq_042852	0.701	25.37	0.12
50	HLA-A0301	KQNTPILRK	KQNTPILRK	0	0	0	0	0	KQNTPILRK	Uniq_042853	0.701	25.37	0.12
50	HLA-A0301	KQNTPILRK	KQNTPILRK	0	0	0	0	0	KQNTPILRK	Uniq_042854	0.701	25.37	0.12
50	HLA-A0301	KQNTPILRK	KQNTPILRK	0	0	0	0	0	KQNTPILRK	Uniq_042855	0.701	25.37	0.12
50	HLA-A0301	KQNTPILRK	KQNTPILRK	0	0	0	0	0	KQNTPILRK	Uniq_042856	0.701	25.37	0.12
50	HLA-A0301	KQNTPILRK	KQNTPILRK	0	0	0	0	0	KQNTPILRK	Uniq_042857	0.701	25.37	0.12
50	HLA-A0301	KQNTPILRK	KQNTPILRK	0	0	0	0	0	KQNTPILRK	Uniq_042858	0.701	25.37	0.12
50	HLA-A0301	KQNTPILRK	KQNTPILRK	0	0	0	0	0	KQNTPILRK	Uniq_042859	0.701	25.37	0.12
50	HLA-A0301	KQNTPILRK	KQNTPILRK	0	0	0	0	0	KQNTPILRK	Uniq_042860	0.701	25.37	0.12
50	HLA-A0301	KQNTPILRK	KQNTPILRK	0	0	0	0	0	KQNTPILRK	Uniq_042861	0.701	25.37	0.12
50	HLA-A0301	KQNTPILRK	KQNTPILRK	0	0	0	0	0	KQNTPILRK	Uniq_042862	0.701	25.37	0.12
50	HLA-A0301	KQNTPILRK	KQNTPILRK	0	0	0	0	0	KQNTPILRK	Uniq_042863	0.701	25.37	0.12
50	HLA-A0301	KQNTPILRK	KQNTPILRK	0	0	0	0	0	KQNTPILRK	Uniq_042864	0.701	25.37	0.12
50	HLA-A0301	KQNTPILRK	KQNTPILRK	0	0	0	0	0	KQNTPILRK	Uniq_042865	0.701	25.37	0.12
50	HLA-A0301	KQNTPILRK	KQNTPILRK	0	0	0	0	0	KQNTPILRK	Uniq_042866	0.701	25.37	0.12
50	HLA-A0301	KQNTPILRK	KQNTPILRK	0	0	0	0	0	KQNTPILRK	Uniq_042867	0.701	25.37	0.12
50	HLA-A0301	KQNTPILRK	KQNTPILRK	0	0	0	0	0	KQNTPILRK	Uniq_042868	0.701	25.37	0.12
50	HLA-A0301	KQNTPILRK	KQNTPILRK	0	0	0	0	0	KQNTPILRK	Uniq_042869	0.701	25.37	0.12
50	HLA-A0301	KQNTPILRK	KQNTPILRK	0	0	0	0	0	KQNTPILRK	Uniq_042870	0.701	25.37	0.12
50	HLA-A0301	KQNTPILRK	KQNTPILRK	0	0	0	0	0	KQNTPILRK	Uniq_042871	0.701	25.37	0.12
50	HLA-A0301	KQNTPILRK	KQNTPILRK	0	0	0	0	0	KQNTPILRK	Uniq_042872	0.701	25.37	0.12
50	HLA-A0301	KQNTPILRK	KQNTPILRK	0	0	0	0	0	KQNTPILRK	Uniq_042873	0.701	25.37	0.12
50	HLA-A0301	KQNTPILRK	KQNTPILRK	0	0	0	0	0	KQNTPILRK	Uniq_042874	0.701	25.37	0.12
50	HLA-A0301	KQNTPILRK	KQNTPILRK	0	0	0	0	0	KQNTPILRK	Uniq_042875	0.701	25.37	0.12
50	HLA-A0301	KQNTPILRK	KQNTPILRK	0	0	0	0	0	KQNTPILRK	Uniq_042876	0.701	25.37	0.12
50	HLA-A0301	KQNTPILRK	KQNTPILRK	0	0	0	0	0	KQNTPILRK	Uniq_042877	0.701	25.37	0.12
50	HLA-A0301	KQNTPILRK	KQNTPILRK	0	0	0	0	0	KQNTPILRK	Uniq_042878	0.701	25.37	0.12
50	HLA-A0301	KQNTPILRK	KQNTPILRK	0	0	0	0	0	KQNTPILRK	Uniq_042879	0.701	25.37	0.12
50	HLA-A0301	KQNTPILRK	KQNTPILRK	0	0	0	0	0	KQNTPILRK	Uniq_042880	0.701	25.37	0.12
50	HLA-A0301	KQNTPILRK	KQNTPILRK	0	0	0	0	0	KQNTPILRK	Uniq_042881	0.701	25.37	0.12
50	HLA-A0301	KQNTPILRK	KQNTPILRK	0	0	0	0	0	KQNTPILRK	Uniq_042882	0.701	25.37	0.12
50	HLA-A0301	KQNTPILRK	KQNTPILRK	0	0	0	0	0	KQNTPILRK	Uniq_042883	0.701	25.37	0.12
50	HLA-A0301	KQNTPILRK	KQNTPILRK	0	0	0	0	0	KQNTPILRK	Uniq_042884	0.701	25.37	0.12
50	HLA-A0301	KQNTPILRK	KQNTPILRK	0	0	0	0	0	KQNTPILRK	Uniq_042885	0.701	25.37	0.12
50	HLA-A0301	KQNTPILRK	KQNTPILRK	0	0	0	0	0	KQNTPILRK	Uniq_042886	0.701	25.37	0.12
50	HLA-A0301	KQNTPILRK	KQNTPILRK	0	0	0	0	0	KQNTPILRK	Uniq_042887	0.701	25.37	0.12
50	HLA-A0301	KQNTPILRK	KQNTPILRK	0	0	0	0	0	KQNTPILRK	Uniq_042888	0.701	25.37	0.12
50	HLA-A0301	KQNTPILRK	KQNTPILRK	0	0	0	0	0	KQNTPILRK	Uniq_042889	0.701	25.37	0.12
50	HLA-A0301	KQNTPILRK	KQNTPILRK	0	0	0	0	0	KQNTPILRK	Uniq_042890	0.701	25.37	0.12
50	HLA-A0301	KQNTPILRK	KQNTPILRK	0	0	0	0	0	KQNTPILRK	Uniq_042891	0.701	25.37	0.12
50	HLA-A0301	KQNTPILRK	KQNTPILRK	0	0	0	0	0	KQNTPILRK	Uniq_042892	0.701	25.37	0.12
50	HLA-A0301	KQNTPILRK	KQNTPILRK	0	0	0	0	0	KQNTPILRK	Uniq_042893	0.701	25.37	0.12
50	HLA-A0301	KQNTPILRK	KQNTPILRK	0	0	0	0	0	KQNTPILRK	Uniq_042894	0.701	25.37	0.12
50	HLA-A0301	KQNTPILRK	KQNTPILRK	0	0	0	0	0	KQNTPILRK	Uniq_042895	0.701	25.37	0.12
50	HLA-A0301	KQNTPILRK	KQNTPILRK	0	0	0	0	0	KQNTPILRK	Uniq_042896	0.701	25.37	0.12
50	HLA-A0301	KQNTPILRK	KQNTPILRK	0	0	0	0	0	KQNTPILRK	Uniq_042897	0.701	25.37	0.12
50	HLA-A0301	KQNTPILRK	KQNTPILRK	0	0	0	0	0	KQNTPILRK	Uniq_042898	0.701	25.37	0.12
50	HLA-A0301	KQNTPILRK	KQNTPILRK	0	0	0	0	0	KQNTPILRK	Uniq_042899	0.701	25.37	0.12
50	HLA-A0301	KQNTPILRK	KQNTPILRK	0	0	0	0	0	KQNTPILRK	Uniq_042900	0.701	25.37	0.12
50	HLA-A0301	KQNTPILRK	KQNTPILRK	0	0	0	0	0	KQNTPILRK	Uniq_042901	0.701	25.37	0.12
50	HLA-A0301	KQNTPILRK	KQNTPILRK	0	0	0	0	0	KQNTPILRK	Uniq_042902	0.701	25.37	0.12
50	HLA-A0301	KQNTPILRK	KQNTPILRK	0	0	0	0	0	KQNTPILRK	Uniq_042903	0.701	25.37	0.12
50	HLA-A0301	KQNTPILRK	KQNTPILRK	0	0	0	0	0	KQNTPILRK	Uniq_042904	0.701	25.37	0.12
50	HLA-A0301	KQNTPILRK	KQNTPILRK	0	0	0	0	0	KQNTPILRK	Uniq_042905	0.701	25.37	0.12
50	HLA-A0301	KQNTPILRK	KQNTPILRK	0	0	0	0	0	KQNTPILRK	Uniq_042906	0.701	25.37	0.12
50	HLA-A0301	KQNTPILRK	KQNTPILRK	0	0	0	0	0	KQNTPILRK	Uniq_042907	0.701	25.37	0.12
50	HLA-A0301	KQNTPILRK	KQNTPILRK	0	0	0	0	0	KQNTPILRK	Uniq_042908	0.701	25.37	0.12
50	HLA-A0301	KQNTPILRK	KQNTPILRK	0	0	0	0	0	KQNTPILRK	Uniq_042909	0.701	25.37	0.12
50	HLA-A0301	KQNTPILRK	KQNTPILRK	0	0	0	0	0	KQNTPILRK	Uniq_042910	0.701	25.37	0.12
50	HLA-A0301	KQNTPILRK	KQNTPILRK	0	0	0	0	0	KQNTPILRK	Uniq_042911	0.701	25.37	0.12
50	HLA-A0301	KQNTPILRK	KQNTPILRK	0	0	0	0	0	KQNTPILRK	Uniq_042912	0.701	25.37	0.12
50	HLA-A0301	KQNTPILRK	KQNTPILRK	0	0	0	0	0	KQNTPILRK	Uniq_042913	0.701	25.37	0.12
50	HLA-A0301	KQNTPILRK	KQNTPILRK	0	0	0	0	0	KQNTPILRK	Uniq_042914	0.701	25.37	0.12
50	HLA-A0301	KQNTPILRK	KQNTPILRK	0	0	0	0	0	KQNTPILRK	Uniq_042915	0.701	25.37	0.12
50	HLA-A0301	KQNTPILRK	KQNTPILRK	0	0	0	0	0	KQNTPILRK	Uniq_042916	0.701	25.37	0.12
50	HLA-A0301	KQNTPILRK	KQNTPILRK	0	0	0	0	0	KQNTPILRK	Uniq_042917	0.701	25.37	0.12
50	HLA-A0301	KQNTPILRK	KQNTPILRK	0	0	0	0	0	KQNTPILRK	Uniq_042918	0.701	25.37	0.12
50	HLA-A0301	KQNTPILRK	KQNTPILRK	0	0	0	0	0	KQNTPILRK	Uniq_042919	0.701	25.37	0.12
50	HLA-A0301	KQNTPILRK	KQNTPILRK	0	0	0	0	0	KQNTPILRK	Uniq_042920	0.701	25.37	0.12
50	HLA-A0301	KQNTPILRK	KQNTPILRK	0	0	0	0	0	KQNTPILRK	Uniq_042921	0.701	25.37	0.12
50	HLA-A0301	KQNTPILRK	KQNTPILRK	0	0	0	0	0	KQNTPILRK	Uniq_042922	0.701	25.37	0.12
50	HLA-A0301	KQNTPILRK	KQNTPILRK	0	0	0	0	0	KQNTPILRK	Uniq_042923	0.701	25.37	0.12
50	HLA-A0301	KQNTPILRK	KQNTPILRK	0	0	0	0	0	KQNTPILRK	Uniq_042924	0.701	25.37	0.12
50	HLA-A0301	KQNTPILRK	KQNTPILRK	0	0	0	0	0	KQNTPILRK	Uniq_042925	0.701	25.37	0.12
50	HLA-A0301	KQNTPILRK	KQNTPILRK	0	0	0	0	0	KQNTPILRK	Uniq_042926	0.701	25.37	0.12
50	HLA-A0301	KQNTPILRK	KQNTPILRK	0	0	0	0	0	KQNTPILRK	Uniq_042927	0.701	25.37	0.12
50	HLA-A0301	KQNTPILRK	KQNTPILRK	0	0	0	0	0	KQNTPILRK	Uniq_042928	0.701	25.37	0.12
50	HLA-A0301	KQNTSILRK	KQNTSILRK	0	0	0	0	0	KQNTSILRK	Uniq_042930	0.642	47.99	0.25
50	HLA-A0301	KQNTSILRK	KQNTSILRK	0	0	0	0	0	KQNTSILRK	Uniq_042931	0.642	47.99	0.25
50	HLA-A0301	KQNTSILRK	KQNTSILRK	0	0	0	0	0	KQNTSILRK	Uniq_042933	0.642	47.99	0.25
50	HLA-A0301	KQNTPILRK	KQNTPILRK	0	0	0	0	0	KQNTPILRK	Uniq_042935	0.701	25.37	0.12
50	HLA-A0301	KQNTPILRK	KQNTPILRK	0	0	0	0	0	KQNTPILRK	Uniq_042936	0.701	25.37	0.12
50	HLA-A0301	KQNTPILRK	KQNTPILRK	0	0	0	0	0	KQNTPILRK	Uniq_042937	0.701	25.37	0.12
50	HLA-A0301	KQNTPILRK	KQNTPILRK	0	0	0	0	0	KQNTPILRK	Uniq_042938	0.701	25.37	0.12
50	HLA-A0301	KQNTPILRK	KQNTPILRK	0	0	0	0	0	KQNTPILRK	Uniq_042939	0.701	25.37	0.12
50	HLA-A0301	KQNTPILRK	KQNTPILRK	0	0	0	0	0	KQNTPILRK	Uniq_042940	0.701	25.37	0.12
50	HLA-A0301	KQNTPILRK	KQNTPILRK	0	0	0	0	0	KQNTPILRK	Uniq_042942	0.701	25.37	0.12
50	HLA-A0301	KQNTPILRK	KQNTPILRK	0	0	0	0	0	KQNTPILRK	Uniq_042943	0.701	25.37	0.12
50	HLA-A0301	KQNTPILRK	KQNTPILRK	0	0	0	0	0	KQNTPILRK	Uniq_042944	0.701	25.37	0.12
50	HLA-A0301	KQNTPILRK	KQNTPILRK	0	0	0	0	0	KQNTPILRK	Uniq_042945	0.701	25.37	0.12
50	HLA-A0301	KQNTPILRK	KQNTPILRK	0	0	0	0	0	KQNTPILRK	Uniq_042946	0.701	25.37	0.12
50	HLA-A0301	KQNTPILRK	KQNTPILRK	0	0	0	0	0	KQNTPILRK	Uniq_042947	0.701	25.37	0.12
50	HLA-A0301	KQNTPILRK	KQNTPILRK	0	0	0	0	0	KQNTPILRK	Uniq_042948	0.701	25.37	0.12
50	HLA-A0301	KQNTPILRK	KQNTPILRK	0	0	0	0	0	KQNTPILRK	Uniq_042949	0.701	25.37	0.12
50	HLA-A0301	KQNTPIFRK	KQNTPIFRK	0	0	0	0	0	KQNTPIFRK	Uniq_042950	0.683	30.81	0.15
50	HLA-A0301	KQNTPILRK	KQNTPILRK	0	0	0	0	0	KQNTPILRK	Uniq_042951	0.701	25.37	0.12
50	HLA-A0301	KQNTPILRK	KQNTPILRK	0	0	0	0	0	KQNTPILRK	Uniq_042952	0.701	25.37	0.12
50	HLA-A0301	KQNTPILRK	KQNTPILRK	0	0	0	0	0	KQNTPILRK	Uniq_042953	0.701	25.37	0.12
50	HLA-A0301	KQNTPILRK	KQNTPILRK	0	0	0	0	0	KQNTPILRK	Uniq_042954	0.701	25.37	0.12
50	HLA-A0301	KQNTPILRK	KQNTPILRK	0	0	0	0	0	KQNTPILRK	Uniq_042956	0.701	25.37	0.12
50	HLA-A0301	KQNTPILRK	KQNTPILRK	0	0	0	0	0	KQNTPILRK	Uniq_042957	0.701	25.37	0.12
50	HLA-A0301	KQNTPILRK	KQNTPILRK	0	0	0	0	0	KQNTPILRK	Uniq_042958	0.701	25.37	0.12
50	HLA-A0301	KQNTPILRK	KQNTPILRK	0	0	0	0	0	KQNTPILRK	Uniq_042959	0.701	25.37	0.12
50	HLA-A0301	KQNTPILRK	KQNTPILRK	0	0	0	0	0	KQNTPILRK	Uniq_042960	0.701	25.37	0.12
50	HLA-A0301	KQNTPILRK	KQNTPILRK	0	0	0	0	0	KQNTPILRK	Uniq_042961	0.701	25.37	0.12
50	HLA-A0301	KQNTPILRK	KQNTPILRK	0	0	0	0	0	KQNTPILRK	Uniq_042963	0.701	25.37	0.12
50	HLA-A0301	KQNTPILRK	KQNTPILRK	0	0	0	0	0	KQNTPILRK	Uniq_042964	0.701	25.37	0.12
50	HLA-A0301	KQNTPILRK	KQNTPILRK	0	0	0	0	0	KQNTPILRK	Uniq_042965	0.701	25.37	0.12
50	HLA-A0301	KQNTPILRK	KQNTPILRK	0	0	0	0	0	KQNTPILRK	Uniq_042966	0.701	25.37	0.12
50	HLA-A0301	KQNTPILRK	KQNTPILRK	0	0	0	0	0	KQNTPILRK	Uniq_042967	0.701	25.37	0.12
50	HLA-A0301	KQNTPILRK	KQNTPILRK	0	0	0	0	0	KQNTPILRK	Uniq_042968	0.701	25.37	0.12
50	HLA-A0301	KQNTPILRK	KQNTPILRK	0	0	0	0	0	KQNTPILRK	Uniq_042969	0.701	25.37	0.12
50	HLA-A0301	KQNTPILRK	KQNTPILRK	0	0	0	0	0	KQNTPILRK	Uniq_042970	0.701	25.37	0.12
50	HLA-A0301	KQNTPILRK	KQNTPILRK	0	0	0	0	0	KQNTPILRK	Uniq_042971	0.701	25.37	0.12
50	HLA-A0301	KQNTPILRK	KQNTPILRK	0	0	0	0	0	KQNTPILRK	Uniq_042972	0.701	25.37	0.12
50	HLA-A0301	KQNTPILRK	KQNTPILRK	0	0	0	0	0	KQNTPILRK	Uniq_042973	0.701	25.37	0.12
50	HLA-A0301	KQNTPILRK	KQNTPILRK	0	0	0	0	0	KQNTPILRK	Uniq_042974	0.701	25.37	0.12
50	HLA-A0301	KQNTPILRK	KQNTPILRK	0	0	0	0	0	KQNTPILRK	Uniq_042977	0.701	25.37	0.12
50	HLA-A0301	KQNTPILRK	KQNTPILRK	0	0	0	0	0	KQNTPILRK	Uniq_042978	0.701	25.37	0.12
50	HLA-A0301	KQNTPILRK	KQNTPILRK	0	0	0	0	0	KQNTPILRK	Uniq_042979	0.701	25.37	0.12
50	HLA-A0301	KQNTPILRK	KQNTPILRK	0	0	0	0	0	KQNTPILRK	Uniq_042981	0.701	25.37	0.12
50	HLA-A0301	KQNTPILRK	KQNTPILRK	0	0	0	0	0	KQNTPILRK	Uniq_042982	0.701	25.37	0.12
50	HLA-A0301	KQNTPILRK	KQNTPILRK	0	0	0	0	0	KQNTPILRK	Uniq_042983	0.701	25.37	0.12
50	HLA-A0301	KQNTPILRK	KQNTPILRK	0	0	0	0	0	KQNTPILRK	Uniq_042985	0.701	25.37	0.12
50	HLA-A0301	KQNTPILRK	KQNTPILRK	0	0	0	0	0	KQNTPILRK	Uniq_042986	0.701	25.37	0.12
50	HLA-A0301	KQNTPILRK	KQNTPILRK	0	0	0	0	0	KQNTPILRK	Uniq_042987	0.701	25.37	0.12
50	HLA-A0301	KQNTPILRK	KQNTPILRK	0	0	0	0	0	KQNTPILRK	Uniq_042988	0.701	25.37	0.12
50	HLA-A0301	KQNTPILRK	KQNTPILRK	0	0	0	0	0	KQNTPILRK	Uniq_042989	0.701	25.37	0.12
50	HLA-A0301	KQNTPILRK	KQNTPILRK	0	0	0	0	0	KQNTPILRK	Uniq_042990	0.701	25.37	0.12
50	HLA-A0301	KQNTPILRK	KQNTPILRK	0	0	0	0	0	KQNTPILRK	Uniq_042991	0.701	25.37	0.12
50	HLA-A0301	KQNTPILRK	KQNTPILRK	0	0	0	0	0	KQNTPILRK	Uniq_042992	0.701	25.37	0.12
50	HLA-A0301	KQNTPILRK	KQNTPILRK	0	0	0	0	0	KQNTPILRK	Uniq_042993	0.701	25.37	0.12
50	HLA-A0301	KQNTPILRK	KQNTPILRK	0	0	0	0	0	KQNTPILRK	Uniq_042994	0.701	25.37	0.12
50	HLA-A0301	KQNTPILRK	KQNTPILRK	0	0	0	0	0	KQNTPILRK	Uniq_042995	0.701	25.37	0.12
50	HLA-A0301	KQNTPILRK	KQNTPILRK	0	0	0	0	0	KQNTPILRK	Uniq_042996	0.701	25.37	0.12
50	HLA-A0301	KQNTPILRK	KQNTPILRK	0	0	0	0	0	KQNTPILRK	Uniq_042997	0.701	25.37	0.12
50	HLA-A0301	KQNTPILRK	KQNTPILRK	0	0	0	0	0	KQNTPILRK	Uniq_042998	0.701	25.37	0.12
50	HLA-A0301	KQNTPILRK	KQNTPILRK	0	0	0	0	0	KQNTPILRK	Uniq_042999	0.701	25.37	0.12
50	HLA-A0301	KQNTPILRK	KQNTPILRK	0	0	0	0	0	KQNTPILRK	Uniq_043000	0.701	25.37	0.12
50	HLA-A0301	KQNTPILRK	KQNTPILRK	0	0	0	0	0	KQNTPILRK	Uniq_043001	0.701	25.37	0.12
50	HLA-A0301	KQNTPILRK	KQNTPILRK	0	0	0	0	0	KQNTPILRK	Uniq_043002	0.701	25.37	0.12
50	HLA-A0301	KQNTPILRK	KQNTPILRK	0	0	0	0	0	KQNTPILRK	Uniq_043003	0.701	25.37	0.12
50	HLA-A0301	KQNTPILRK	KQNTPILRK	0	0	0	0	0	KQNTPILRK	Uniq_043005	0.701	25.37	0.12
50	HLA-A0301	KQNTPILRK	KQNTPILRK	0	0	0	0	0	KQNTPILRK	Uniq_043006	0.701	25.37	0.12
50	HLA-A0301	KQNTPILRK	KQNTPILRK	0	0	0	0	0	KQNTPILRK	Uniq_043009	0.701	25.37	0.12
50	HLA-A0301	KQNTPILRK	KQNTPILRK	0	0	0	0	0	KQNTPILRK	Uniq_043010	0.701	25.37	0.12
50	HLA-A0301	KQNTPILRK	KQNTPILRK	0	0	0	0	0	KQNTPILRK	Uniq_043011	0.701	25.37	0.12
50	HLA-A0301	KQNTPILRK	KQNTPILRK	0	0	0	0	0	KQNTPILRK	Uniq_043012	0.701	25.37	0.12
50	HLA-A0301	KQNTPILRK	KQNTPILRK	0	0	0	0	0	KQNTPILRK	Uniq_043013	0.701	25.37	0.12
50	HLA-A0301	KQNTPILRK	KQNTPILRK	0	0	0	0	0	KQNTPILRK	Uniq_043015	0.701	25.37	0.12
50	HLA-A0301	KQNTPILRK	KQNTPILRK	0	0	0	0	0	KQNTPILRK	Uniq_043016	0.701	25.37	0.12
50	HLA-A0301	KQNTPILRK	KQNTPILRK	0	0	0	0	0	KQNTPILRK	Uniq_043017	0.701	25.37	0.12
50	HLA-A0301	KQNTPILRK	KQNTPILRK	0	0	0	0	0	KQNTPILRK	Uniq_043018	0.701	25.37	0.12
50	HLA-A0301	KQNTPILRK	KQNTPILRK	0	0	0	0	0	KQNTPILRK	Uniq_043019	0.701	25.37	0.12
50	HLA-A0301	KQNTPILRK	KQNTPILRK	0	0	0	0	0	KQNTPILRK	Uniq_043020	0.701	25.37	0.12
50	HLA-A0301	KQNTPILRK	KQNTPILRK	0	0	0	0	0	KQNTPILRK	Uniq_043021	0.701	25.37	0.12
50	HLA-A0301	KQNTPILRK	KQNTPILRK	0	0	0	0	0	KQNTPILRK	Uniq_043022	0.701	25.37	0.12
50	HLA-A0301	KQNTPILRK	KQNTPILRK	0	0	0	0	0	KQNTPILRK	Uniq_043023	0.701	25.37	0.12
50	HLA-A0301	KQNTPILRK	KQNTPILRK	0	0	0	0	0	KQNTPILRK	Uniq_043024	0.701	25.37	0.12
50	HLA-A0301	KQNTPILRK	KQNTPILRK	0	0	0	0	0	KQNTPILRK	Uniq_043025	0.701	25.37	0.12
50	HLA-A0301	KQNTPILRK	KQNTPILRK	0	0	0	0	0	KQNTPILRK	Uniq_043027	0.701	25.37	0.12
50	HLA-A0301	KQNTPILRK	KQNTPILRK	0	0	0	0	0	KQNTPILRK	Uniq_043028	0.701	25.37	0.12
50	HLA-A0301	KQNTPILRK	KQNTPILRK	0	0	0	0	0	KQNTPILRK	Uniq_043030	0.701	25.37	0.12
50	HLA-A0301	KQNTPILRK	KQNTPILRK	0	0	0	0	0	KQNTPILRK	Uniq_043031	0.701	25.37	0.12
50	HLA-A0301	KQNTPILRK	KQNTPILRK	0	0	0	0	0	KQNTPILRK	Uniq_043032	0.701	25.37	0.12
50	HLA-A0301	KQNTPILRK	KQNTPILRK	0	0	0	0	0	KQNTPILRK	Uniq_043033	0.701	25.37	0.12
50	HLA-A0301	KQNTPILRK	KQNTPILRK	0	0	0	0	0	KQNTPILRK	Uniq_043034	0.701	25.37	0.12
50	HLA-A0301	KQNTPILRK	KQNTPILRK	0	0	0	0	0	KQNTPILRK	Uniq_043036	0.701	25.37	0.12
50	HLA-A0301	KQNTPILRK	KQNTPILRK	0	0	0	0	0	KQNTPILRK	Uniq_043037	0.701	25.37	0.12
50	HLA-A0301	KQNTPILRK	KQNTPILRK	0	0	0	0	0	KQNTPILRK	Uniq_043038	0.701	25.37	0.12
50	HLA-A0301	KQNTPILRK	KQNTPILRK	0	0	0	0	0	KQNTPILRK	Uniq_043040	0.701	25.37	0.12
50	HLA-A0301	KQNTPILRK	KQNTPILRK	0	0	0	0	0	KQNTPILRK	Uniq_043041	0.701	25.37	0.12
50	HLA-A0301	KQNTPILRK	KQNTPILRK	0	0	0	0	0	KQNTPILRK	Uniq_043042	0.701	25.37	0.12
50	HLA-A0301	KQNTPILRK	KQNTPILRK	0	0	0	0	0	KQNTPILRK	Uniq_043044	0.701	25.37	0.12
50	HLA-A0301	KQNTPILRK	KQNTPILRK	0	0	0	0	0	KQNTPILRK	Uniq_043045	0.701	25.37	0.12
50	HLA-A0301	KQNTPILRK	KQNTPILRK	0	0	0	0	0	KQNTPILRK	Uniq_043049	0.701	25.37	0.12
50	HLA-A0301	KQNTPILRK	KQNTPILRK	0	0	0	0	0	KQNTPILRK	Uniq_043050	0.701	25.37	0.12
50	HLA-A0301	KQNTPILRK	KQNTPILRK	0	0	0	0	0	KQNTPILRK	Uniq_043051	0.701	25.37	0.12
50	HLA-A0301	KQNTPILRK	KQNTPILRK	0	0	0	0	0	KQNTPILRK	Uniq_043052	0.701	25.37	0.12
50	HLA-A0301	KQNTPILRK	KQNTPILRK	0	0	0	0	0	KQNTPILRK	Uniq_043053	0.701	25.37	0.12
50	HLA-A0301	KQNTPILRK	KQNTPILRK	0	0	0	0	0	KQNTPILRK	Uniq_043054	0.701	25.37	0.12
50	HLA-A0301	KQNTPILRK	KQNTPILRK	0	0	0	0	0	KQNTPILRK	Uniq_043055	0.701	25.37	0.12
50	HLA-A0301	KQNTPILRK	KQNTPILRK	0	0	0	0	0	KQNTPILRK	Uniq_043057	0.701	25.37	0.12
50	HLA-A0301	KQNTPILRK	KQNTPILRK	0	0	0	0	0	KQNTPILRK	Uniq_043058	0.701	25.37	0.12
50	HLA-A0301	KQNTPILRK	KQNTPILRK	0	0	0	0	0	KQNTPILRK	Uniq_043059	0.701	25.37	0.12
50	HLA-A0301	KQNTPILRK	KQNTPILRK	0	0	0	0	0	KQNTPILRK	Uniq_043062	0.701	25.37	0.12
50	HLA-A0301	KQNTPILRK	KQNTPILRK	0	0	0	0	0	KQNTPILRK	Uniq_043064	0.701	25.37	0.12
50	HLA-A0301	KQNTPILRK	KQNTPILRK	0	0	0	0	0	KQNTPILRK	Uniq_043066	0.701	25.37	0.12
50	HLA-A0301	KQNTPILRK	KQNTPILRK	0	0	0	0	0	KQNTPILRK	Uniq_043067	0.701	25.37	0.12
50	HLA-A0301	KQNTPILRK	KQNTPILRK	0	0	0	0	0	KQNTPILRK	Uniq_043068	0.701	25.37	0.12
50	HLA-A0301	KQNTPILRK	KQNTPILRK	0	0	0	0	0	KQNTPILRK	Uniq_043076	0.701	25.37	0.12
50	HLA-A0301	KQNTPILRK	KQNTPILRK	0	0	0	0	0	KQNTPILRK	Uniq_043077	0.701	25.37	0.12
50	HLA-A0301	KQNTPILRK	KQNTPILRK	0	0	0	0	0	KQNTPILRK	Uniq_043078	0.701	25.37	0.12
50	HLA-A0301	KQNTPILRK	KQNTPILRK	0	0	0	0	0	KQNTPILRK	Uniq_043079	0.701	25.37	0.12
50	HLA-A0301	KQNTPILRK	KQNTPILRK	0	0	0	0	0	KQNTPILRK	Uniq_043080	0.701	25.37	0.12
50	HLA-A0301	KQNTPILRK	KQNTPILRK	0	0	0	0	0	KQNTPILRK	Uniq_043081	0.701	25.37	0.12
50	HLA-A0301	KQNTPILRK	KQNTPILRK	0	0	0	0	0	KQNTPILRK	Uniq_043082	0.701	25.37	0.12
50	HLA-A0301	KQNTPILRK	KQNTPILRK	0	0	0	0	0	KQNTPILRK	Uniq_043083	0.701	25.37	0.12
50	HLA-A0301	KQNTPILRK	KQNTPILRK	0	0	0	0	0	KQNTPILRK	Uniq_043084	0.701	25.37	0.12
50	HLA-A0301	KQNTPILRK	KQNTPILRK	0	0	0	0	0	KQNTPILRK	Uniq_043085	0.701	25.37	0.12
50	HLA-A0301	KQNTPILRK	KQNTPILRK	0	0	0	0	0	KQNTPILRK	Uniq_043088	0.701	25.37	0.12
50	HLA-A0301	KQNTPILRK	KQNTPILRK	0	0	0	0	0	KQNTPILRK	Uniq_043090	0.701	25.37	0.12
50	HLA-A0301	KQNTPILRK	KQNTPILRK	0	0	0	0	0	KQNTPILRK	Uniq_043091	0.701	25.37	0.12
50	HLA-A0301	KQNTPILRK	KQNTPILRK	0	0	0	0	0	KQNTPILRK	Uniq_043092	0.701	25.37	0.12
50	HLA-A0301	KQNTPILRK	KQNTPILRK	0	0	0	0	0	KQNTPILRK	Uniq_043093	0.701	25.37	0.12
50	HLA-A0301	KQNTPILRK	KQNTPILRK	0	0	0	0	0	KQNTPILRK	Uniq_043094	0.701	25.37	0.12
50	HLA-A0301	KQNTPILRK	KQNTPILRK	0	0	0	0	0	KQNTPILRK	Uniq_043095	0.701	25.37	0.12
50	HLA-A0301	KQNTPILRK	KQNTPILRK	0	0	0	0	0	KQNTPILRK	Uniq_043096	0.701	25.37	0.12
50	HLA-A0301	KQNTPILRK	KQNTPILRK	0	0	0	0	0	KQNTPILRK	Uniq_043097	0.701	25.37	0.12
50	HLA-A0301	KQNTPILRK	KQNTPILRK	0	0	0	0	0	KQNTPILRK	Uniq_043098	0.701	25.37	0.12
50	HLA-A0301	KQNTPILRK	KQNTPILRK	0	0	0	0	0	KQNTPILRK	Uniq_043099	0.701	25.37	0.12
50	HLA-A0301	KQNTPILRK	KQNTPILRK	0	0	0	0	0	KQNTPILRK	Uniq_043102	0.701	25.37	0.12
50	HLA-A0301	KQNTPILRK	KQNTPILRK	0	0	0	0	0	KQNTPILRK	Uniq_043103	0.701	25.37	0.12
50	HLA-A0301	KQNTPILRK	KQNTPILRK	0	0	0	0	0	KQNTPILRK	Uniq_043104	0.701	25.37	0.12
50	HLA-A0301	KQNTPILRK	KQNTPILRK	0	0	0	0	0	KQNTPILRK	Uniq_043105	0.701	25.37	0.12
50	HLA-A0301	KQNTPILRK	KQNTPILRK	0	0	0	0	0	KQNTPILRK	Uniq_043106	0.701	25.37	0.12
50	HLA-A0301	KQNTPILRK	KQNTPILRK	0	0	0	0	0	KQNTPILRK	Uniq_043107	0.701	25.37	0.12
50	HLA-A0301	KQNTPILRK	KQNTPILRK	0	0	0	0	0	KQNTPILRK	Uniq_043108	0.701	25.37	0.12
50	HLA-A0301	KQNTPILRK	KQNTPILRK	0	0	0	0	0	KQNTPILRK	Uniq_043109	0.701	25.37	0.12
50	HLA-A0301	KQNTPILRK	KQNTPILRK	0	0	0	0	0	KQNTPILRK	Uniq_043110	0.701	25.37	0.12
50	HLA-A0301	KQNTPILRK	KQNTPILRK	0	0	0	0	0	KQNTPILRK	Uniq_043111	0.701	25.37	0.12
50	HLA-A0301	KQNTPILRK	KQNTPILRK	0	0	0	0	0	KQNTPILRK	Uniq_043113	0.701	25.37	0.12
50	HLA-A0301	KQNTPILRK	KQNTPILRK	0	0	0	0	0	KQNTPILRK	Uniq_043114	0.701	25.37	0.12
50	HLA-A0301	KQNTPILRK	KQNTPILRK	0	0	0	0	0	KQNTPILRK	Uniq_043117	0.701	25.37	0.12
50	HLA-A0301	KQNTPILRK	KQNTPILRK	0	0	0	0	0	KQNTPILRK	Uniq_043118	0.701	25.37	0.12
50	HLA-A0301	KQNTPILRK	KQNTPILRK	0	0	0	0	0	KQNTPILRK	Uniq_043119	0.701	25.37	0.12
50	HLA-A0301	KQNTPILRK	KQNTPILRK	0	0	0	0	0	KQNTPILRK	Uniq_043120	0.701	25.37	0.12
50	HLA-A0301	KQNTPILRK	KQNTPILRK	0	0	0	0	0	KQNTPILRK	Uniq_043121	0.701	25.37	0.12
50	HLA-A0301	KQNTPILRK	KQNTPILRK	0	0	0	0	0	KQNTPILRK	Uniq_043122	0.701	25.37	0.12
50	HLA-A0301	KQNTPILRK	KQNTPILRK	0	0	0	0	0	KQNTPILRK	Uniq_043123	0.701	25.37	0.12
50	HLA-A0301	KQNTPILRK	KQNTPILRK	0	0	0	0	0	KQNTPILRK	Uniq_043124	0.701	25.37	0.12
50	HLA-A0301	KQNTPILRK	KQNTPILRK	0	0	0	0	0	KQNTPILRK	Uniq_043125	0.701	25.37	0.12
50	HLA-A0301	KQNTPILRK	KQNTPILRK	0	0	0	0	0	KQNTPILRK	Uniq_043127	0.701	25.37	0.12
50	HLA-A0301	KQNTPILRK	KQNTPILRK	0	0	0	0	0	KQNTPILRK	Uniq_043128	0.701	25.37	0.12
50	HLA-A0301	KQNTPILRK	KQNTPILRK	0	0	0	0	0	KQNTPILRK	Uniq_043129	0.701	25.37	0.12
50	HLA-A0301	KQNTPILRK	KQNTPILRK	0	0	0	0	0	KQNTPILRK	Uniq_043130	0.701	25.37	0.12
50	HLA-A0301	KQNTPILRK	KQNTPILRK	0	0	0	0	0	KQNTPILRK	Uniq_043131	0.701	25.37	0.12
50	HLA-A0301	KQNTPILRK	KQNTPILRK	0	0	0	0	0	KQNTPILRK	Uniq_043132	0.701	25.37	0.12
50	HLA-A0301	KQNTPILRK	KQNTPILRK	0	0	0	0	0	KQNTPILRK	Uniq_043133	0.701	25.37	0.12
50	HLA-A0301	KQNTPILRK	KQNTPILRK	0	0	0	0	0	KQNTPILRK	Uniq_043134	0.701	25.37	0.12
50	HLA-A0301	KQNTPILRK	KQNTPILRK	0	0	0	0	0	KQNTPILRK	Uniq_043135	0.701	25.37	0.12
50	HLA-A0301	KQNTPILRK	KQNTPILRK	0	0	0	0	0	KQNTPILRK	Uniq_043136	0.701	25.37	0.12
50	HLA-A0301	KQNTPILRK	KQNTPILRK	0	0	0	0	0	KQNTPILRK	Uniq_043137	0.701	25.37	0.12
50	HLA-A0301	KQNTPILRK	KQNTPILRK	0	0	0	0	0	KQNTPILRK	Uniq_043139	0.701	25.37	0.12
50	HLA-A0301	KQNTPILRK	KQNTPILRK	0	0	0	0	0	KQNTPILRK	Uniq_043140	0.701	25.37	0.12
50	HLA-A0301	KQNTPILRK	KQNTPILRK	0	0	0	0	0	KQNTPILRK	Uniq_043141	0.701	25.37	0.12
50	HLA-A0301	KQNTPILRK	KQNTPILRK	0	0	0	0	0	KQNTPILRK	Uniq_043142	0.701	25.37	0.12
50	HLA-A0301	KQNTPILRK	KQNTPILRK	0	0	0	0	0	KQNTPILRK	Uniq_043143	0.701	25.37	0.12
50	HLA-A0301	KQNTPILRK	KQNTPILRK	0	0	0	0	0	KQNTPILRK	Uniq_043144	0.701	25.37	0.12
50	HLA-A0301	KQNTPILRK	KQNTPILRK	0	0	0	0	0	KQNTPILRK	Uniq_043145	0.701	25.37	0.12
50	HLA-A0301	KQNTPILRK	KQNTPILRK	0	0	0	0	0	KQNTPILRK	Uniq_043146	0.701	25.37	0.12
50	HLA-A0301	KQNTPILRK	KQNTPILRK	0	0	0	0	0	KQNTPILRK	Uniq_043147	0.701	25.37	0.12
50	HLA-A0301	KQNTPILRK	KQNTPILRK	0	0	0	0	0	KQNTPILRK	Uniq_043148	0.701	25.37	0.12
50	HLA-A0301	KQNTPILRK	KQNTPILRK	0	0	0	0	0	KQNTPILRK	Uniq_043149	0.701	25.37	0.12
50	HLA-A0301	KQNTPILRK	KQNTPILRK	0	0	0	0	0	KQNTPILRK	Uniq_043150	0.701	25.37	0.12
50	HLA-A0301	KQNTPILRK	KQNTPILRK	0	0	0	0	0	KQNTPILRK	Uniq_043152	0.701	25.37	0.12
50	HLA-A0301	KQNTPILRK	KQNTPILRK	0	0	0	0	0	KQNTPILRK	Uniq_043154	0.701	25.37	0.12
50	HLA-A0301	KQNTPILRK	KQNTPILRK	0	0	0	0	0	KQNTPILRK	Uniq_043155	0.701	25.37	0.12
50	HLA-A0301	KQNTPILRK	KQNTPILRK	0	0	0	0	0	KQNTPILRK	Uniq_043156	0.701	25.37	0.12
50	HLA-A0301	KQNTPILRK	KQNTPILRK	0	0	0	0	0	KQNTPILRK	Uniq_043160	0.701	25.37	0.12
50	HLA-A0301	KQNTPILRK	KQNTPILRK	0	0	0	0	0	KQNTPILRK	Uniq_043161	0.701	25.37	0.12
50	HLA-A0301	KQNTPILRK	KQNTPILRK	0	0	0	0	0	KQNTPILRK	Uniq_043162	0.701	25.37	0.12
50	HLA-A0301	KQNTPILRK	KQNTPILRK	0	0	0	0	0	KQNTPILRK	Uniq_043163	0.701	25.37	0.12
50	HLA-A0301	KQNTPILRK	KQNTPILRK	0	0	0	0	0	KQNTPILRK	Uniq_043164	0.701	25.37	0.12
50	HLA-A0301	KQNTPILRK	KQNTPILRK	0	0	0	0	0	KQNTPILRK	Uniq_043165	0.701	25.37	0.12
50	HLA-A0301	KQNTPILRK	KQNTPILRK	0	0	0	0	0	KQNTPILRK	Uniq_043166	0.701	25.37	0.12
50	HLA-A0301	KQNTPILRK	KQNTPILRK	0	0	0	0	0	KQNTPILRK	Uniq_043167	0.701	25.37	0.12
50	HLA-A0301	KQNTPILRK	KQNTPILRK	0	0	0	0	0	KQNTPILRK	Uniq_043169	0.701	25.37	0.12
50	HLA-A0301	KQNTPILRK	KQNTPILRK	0	0	0	0	0	KQNTPILRK	Uniq_043170	0.701	25.37	0.12
50	HLA-A0301	KQNTPILRK	KQNTPILRK	0	0	0	0	0	KQNTPILRK	Uniq_043171	0.701	25.37	0.12
50	HLA-A0301	KQNTPILRK	KQNTPILRK	0	0	0	0	0	KQNTPILRK	Uniq_043174	0.701	25.37	0.12
50	HLA-A0301	KQNTPILRK	KQNTPILRK	0	0	0	0	0	KQNTPILRK	Uniq_043175	0.701	25.37	0.12
50	HLA-A0301	KQNTPILRK	KQNTPILRK	0	0	0	0	0	KQNTPILRK	Uniq_043176	0.701	25.37	0.12
50	HLA-A0301	KQNTPILRK	KQNTPILRK	0	0	0	0	0	KQNTPILRK	Uniq_043177	0.701	25.37	0.12
50	HLA-A0301	KQNTPILRK	KQNTPILRK	0	0	0	0	0	KQNTPILRK	Uniq_043182	0.701	25.37	0.12
50	HLA-A0301	KQNTPILRK	KQNTPILRK	0	0	0	0	0	KQNTPILRK	Uniq_043183	0.701	25.37	0.12
50	HLA-A0301	KQNTPILRK	KQNTPILRK	0	0	0	0	0	KQNTPILRK	Uniq_043184	0.701	25.37	0.12
50	HLA-A0301	KQNTPILRK	KQNTPILRK	0	0	0	0	0	KQNTPILRK	Uniq_043186	0.701	25.37	0.12
50	HLA-A0301	KQNTPILRK	KQNTPILRK	0	0	0	0	0	KQNTPILRK	Uniq_043188	0.701	25.37	0.12
50	HLA-A0301	KQNTPILRK	KQNTPILRK	0	0	0	0	0	KQNTPILRK	Uniq_043190	0.701	25.37	0.12
50	HLA-A0301	KQNTPIFRK	KQNTPIFRK	0	0	0	0	0	KQNTPIFRK	Uniq_043192	0.683	30.81	0.15
50	HLA-A0301	KQNTPIFRK	KQNTPIFRK	0	0	0	0	0	KQNTPIFRK	Uniq_043193	0.683	30.81	0.15
50	HLA-A0301	KQNTPVLRK	KQNTPVLRK	0	0	0	0	0	KQNTPVLRK	Uniq_043194	0.691	28.33	0.15
50	HLA-A0301	KQNAPILRK	KQNAPILRK	0	0	0	0	0	KQNAPILRK	Uniq_043196	0.705	24.42	0.12
50	HLA-A0301	KQNTPILRK	KQNTPILRK	0	0	0	0	0	KQNTPILRK	Uniq_043201	0.701	25.37	0.12
50	HLA-A0301	KQNTPILRK	KQNTPILRK	0	0	0	0	0	KQNTPILRK	Uniq_043202	0.701	25.37	0.12
50	HLA-A0301	KQNTPILRK	KQNTPILRK	0	0	0	0	0	KQNTPILRK	Uniq_043203	0.701	25.37	0.12
50	HLA-A0301	KQNTPILRK	KQNTPILRK	0	0	0	0	0	KQNTPILRK	Uniq_043205	0.701	25.37	0.12
50	HLA-A0301	KQNTSILRK	KQNTSILRK	0	0	0	0	0	KQNTSILRK	Uniq_043206	0.642	47.99	0.25
50	HLA-A0301	KQNTPILRK	KQNTPILRK	0	0	0	0	0	KQNTPILRK	Uniq_043209	0.701	25.37	0.12
50	HLA-A0301	KQNTPILRK	KQNTPILRK	0	0	0	0	0	KQNTPILRK	Uniq_043210	0.701	25.37	0.12
50	HLA-A0301	KQNTPILRK	KQNTPILRK	0	0	0	0	0	KQNTPILRK	Uniq_043211	0.701	25.37	0.12
50	HLA-A0301	KQNTPILRK	KQNTPILRK	0	0	0	0	0	KQNTPILRK	Uniq_043212	0.701	25.37	0.12
50	HLA-A0301	KQNTPILRK	KQNTPILRK	0	0	0	0	0	KQNTPILRK	Uniq_043213	0.701	25.37	0.12
50	HLA-A0301	KQNTPILRK	KQNTPILRK	0	0	0	0	0	KQNTPILRK	Uniq_043214	0.701	25.37	0.12
50	HLA-A0301	KQNTPILRK	KQNTPILRK	0	0	0	0	0	KQNTPILRK	Uniq_043215	0.701	25.37	0.12
50	HLA-A0301	KQNTPILRK	KQNTPILRK	0	0	0	0	0	KQNTPILRK	Uniq_043217	0.701	25.37	0.12
50	HLA-A0301	KQNTPILRK	KQNTPILRK	0	0	0	0	0	KQNTPILRK	Uniq_043219	0.701	25.37	0.12
50	HLA-A0301	KQNTPILRK	KQNTPILRK	0	0	0	0	0	KQNTPILRK	Uniq_043220	0.701	25.37	0.12
50	HLA-A0301	KQNTPILRK	KQNTPILRK	0	0	0	0	0	KQNTPILRK	Uniq_043221	0.701	25.37	0.12
50	HLA-A0301	KQNTPILRK	KQNTPILRK	0	0	0	0	0	KQNTPILRK	Uniq_043222	0.701	25.37	0.12
50	HLA-A0301	KQNTPILRK	KQNTPILRK	0	0	0	0	0	KQNTPILRK	Uniq_043223	0.701	25.37	0.12
50	HLA-A0301	KQNTPILRK	KQNTPILRK	0	0	0	0	0	KQNTPILRK	Uniq_043228	0.701	25.37	0.12
17	HLA-A0301	KSSSTKCHK	KSSSTKCHK	0	0	0	0	0	KSSSTKCHK	Uniq_043233	0.489	250.95	0.9
50	HLA-A0301	KQNTPILRK	KQNTPILRK	0	0	0	0	0	KQNTPILRK	Uniq_043233	0.701	25.37	0.12
17	HLA-A0301	KSSSAKCHK	KSSSAKCHK	0	0	0	0	0	KSSSAKCHK	Uniq_043234	0.475	293.37	1
50	HLA-A0301	QQNTPIFRK	QQNTPIFRK	0	0	0	0	0	QQNTPIFRK	Uniq_043234	0.511	199.1	0.7
17	HLA-A0301	KSSSAKCHK	KSSSAKCHK	0	0	0	0	0	KSSSAKCHK	Uniq_043235	0.475	293.37	1
50	HLA-A0301	QQNTPIFRK	QQNTPIFRK	0	0	0	0	0	QQNTPIFRK	Uniq_043235	0.511	199.1	0.7
17	HLA-A0301	KSSSAKCHK	KSSSAKCHK	0	0	0	0	0	KSSSAKCHK	Uniq_043236	0.475	293.37	1
50	HLA-A0301	QQNTPIFRK	QQNTPIFRK	0	0	0	0	0	QQNTPIFRK	Uniq_043236	0.511	199.1	0.7
17	HLA-A0301	KSSSAKCHK	KSSSAKCHK	0	0	0	0	0	KSSSAKCHK	Uniq_043237	0.475	293.37	1
50	HLA-A0301	QQNTPIFRK	QQNTPIFRK	0	0	0	0	0	QQNTPIFRK	Uniq_043237	0.511	199.1	0.7
17	HLA-A0301	KSSSAKCHK	KSSSAKCHK	0	0	0	0	0	KSSSAKCHK	Uniq_043238	0.475	293.37	1
50	HLA-A0301	QQNTPIFRK	QQNTPIFRK	0	0	0	0	0	QQNTPIFRK	Uniq_043238	0.511	199.1	0.7
17	HLA-A0301	KSSSAKCHK	KSSSAKCHK	0	0	0	0	0	KSSSAKCHK	Uniq_043239	0.475	293.37	1
50	HLA-A0301	QQNTPIFRK	QQNTPIFRK	0	0	0	0	0	QQNTPIFRK	Uniq_043239	0.511	199.1	0.7
50	HLA-A0301	KQNTPILRK	KQNTPILRK	0	0	0	0	0	KQNTPILRK	Uniq_043241	0.701	25.37	0.12
50	HLA-A0301	KQNTPILRK	KQNTPILRK	0	0	0	0	0	KQNTPILRK	Uniq_043242	0.701	25.37	0.12
50	HLA-A0301	QQNAPIFRK	QQNAPIFRK	0	0	0	0	0	QQNAPIFRK	Uniq_043243	0.526	169.36	0.7
50	HLA-A0301	QQNTSIFRK	QQNTSIFRK	0	0	0	0	0	QQNTSIFRK	Uniq_043244	0.452	375.18	1.1
50	HLA-A0301	QQNTPIFRK	QQNTPIFRK	0	0	0	0	0	QQNTPIFRK	Uniq_043245	0.511	199.1	0.7
50	HLA-A0301	QQNTPIFRK	QQNTPIFRK	0	0	0	0	0	QQNTPIFRK	Uniq_043246	0.511	199.1	0.7
50	HLA-A0301	QQNTPIFRK	QQNTPIFRK	0	0	0	0	0	QQNTPIFRK	Uniq_043247	0.511	199.1	0.7
50	HLA-A0301	QQNTPIFRK	QQNTPIFRK	0	0	0	0	0	QQNTPIFRK	Uniq_043249	0.511	199.1	0.7
50	HLA-A0301	QQNTPIFRK	QQNTPIFRK	0	0	0	0	0	QQNTPIFRK	Uniq_043250	0.511	199.1	0.7
50	HLA-A0301	KQNTPIFRK	KQNTPIFRK	0	0	0	0	0	KQNTPIFRK	Uniq_043254	0.683	30.81	0.15
50	HLA-A0301	KQNTPILRK	KQNTPILRK	0	0	0	0	0	KQNTPILRK	Uniq_043255	0.701	25.37	0.12
50	HLA-A0301	KQNTPILRK	KQNTPILRK	0	0	0	0	0	KQNTPILRK	Uniq_043256	0.701	25.37	0.12
50	HLA-A0301	KQNTPILRK	KQNTPILRK	0	0	0	0	0	KQNTPILRK	Uniq_043257	0.701	25.37	0.12
50	HLA-A0301	KQNTPILRK	KQNTPILRK	0	0	0	0	0	KQNTPILRK	Uniq_043258	0.701	25.37	0.12
50	HLA-A0301	KQNTPILRK	KQNTPILRK	0	0	0	0	0	KQNTPILRK	Uniq_043259	0.701	25.37	0.12
50	HLA-A0301	KQNTPILRK	KQNTPILRK	0	0	0	0	0	KQNTPILRK	Uniq_043261	0.701	25.37	0.12
50	HLA-A0301	KQNTPILRK	KQNTPILRK	0	0	0	0	0	KQNTPILRK	Uniq_043263	0.701	25.37	0.12
50	HLA-A0301	QQNTPIFRK	QQNTPIFRK	0	0	0	0	0	QQNTPIFRK	Uniq_043264	0.511	199.1	0.7
50	HLA-A0301	KQNTPILRK	KQNTPILRK	0	0	0	0	0	KQNTPILRK	Uniq_043265	0.701	25.37	0.12
50	HLA-A0301	QQNTPILRK	QQNTPILRK	0	0	0	0	0	QQNTPILRK	Uniq_043266	0.54	145.43	0.6
9	HLA-A0301	CQSDSTFLK	CQSDSTFLK	0	0	0	0	0	CQSDSTFLK	Uniq_043267	0.426	499.86	1.3
50	HLA-A0301	KQNTPILRK	KQNTPILRK	0	0	0	0	0	KQNTPILRK	Uniq_043267	0.701	25.37	0.12
9	HLA-A0301	CQSDSTFLK	CQSDSTFLK	0	0	0	0	0	CQSDSTFLK	Uniq_043268	0.426	499.86	1.3
9	HLA-A0301	CQSDSTFLK	CQSDSTFLK	0	0	0	0	0	CQSDSTFLK	Uniq_043269	0.426	499.86	1.3
9	HLA-A0301	CQSDSTFLK	CQSDSTFLK	0	0	0	0	0	CQSDSTFLK	Uniq_043271	0.426	499.86	1.3
17	HLA-A0301	KSASTKCYK	KSASTKCYK	0	0	0	0	0	KSASTKCYK	Uniq_043271	0.626	57.04	0.3
50	HLA-A0301	QQNTSIFRK	QQNTSIFRK	0	0	0	0	0	QQNTSIFRK	Uniq_043271	0.452	375.18	1.1
9	HLA-A0301	CQSDSTFLK	CQSDSTFLK	0	0	0	0	0	CQSDSTFLK	Uniq_043272	0.426	499.86	1.3
17	HLA-A0301	KSASAKCYK	KSASAKCYK	0	0	0	0	0	KSASAKCYK	Uniq_043272	0.611	67.03	0.3
50	HLA-A0301	QQNTSIFRK	QQNTSIFRK	0	0	0	0	0	QQNTSIFRK	Uniq_043272	0.452	375.18	1.1
9	HLA-A0301	CQSDSTFLK	CQSDSTFLK	0	0	0	0	0	CQSDSTFLK	Uniq_043273	0.426	499.86	1.3
17	HLA-A0301	KSASAKCYK	KSASAKCYK	0	0	0	0	0	KSASAKCYK	Uniq_043273	0.611	67.03	0.3
9	HLA-A0301	CQSDSTFLK	CQSDSTFLK	0	0	0	0	0	CQSDSTFLK	Uniq_043274	0.426	499.86	1.3
17	HLA-A0301	KSASAKCYK	KSASAKCYK	0	0	0	0	0	KSASAKCYK	Uniq_043274	0.611	67.03	0.3
9	HLA-A0301	CQSDSTFLK	CQSDSTFLK	0	0	0	0	0	CQSDSTFLK	Uniq_043275	0.426	499.86	1.3
17	HLA-A0301	KSASAKCYK	KSASAKCYK	0	0	0	0	0	KSASAKCYK	Uniq_043275	0.611	67.03	0.3
9	HLA-A0301	CQSDSTFLK	CQSDSTFLK	0	0	0	0	0	CQSDSTFLK	Uniq_043276	0.426	499.86	1.3
17	HLA-A0301	KSASAKCYK	KSASAKCYK	0	0	0	0	0	KSASAKCYK	Uniq_043276	0.611	67.03	0.3
9	HLA-A0301	CQSDSTFLK	CQSDSTFLK	0	0	0	0	0	CQSDSTFLK	Uniq_043277	0.426	499.86	1.3
17	HLA-A0301	KSSSAKCHK	KSSSAKCHK	0	0	0	0	0	KSSSAKCHK	Uniq_043277	0.475	293.37	1
50	HLA-A0301	QQNTSIFRK	QQNTSIFRK	0	0	0	0	0	QQNTSIFRK	Uniq_043277	0.452	375.18	1.1
9	HLA-A0301	CQSDSTFLK	CQSDSTFLK	0	0	0	0	0	CQSDSTFLK	Uniq_043278	0.426	499.86	1.3
17	HLA-A0301	KGASAKCYK	KGASAKCYK	0	0	0	0	0	KGASAKCYK	Uniq_043278	0.429	480.53	1.3
50	HLA-A0301	QQNTPIFRK	QQNTPIFRK	0	0	0	0	0	QQNTPIFRK	Uniq_043278	0.511	199.1	0.7
9	HLA-A0301	CQSDSTFLK	CQSDSTFLK	0	0	0	0	0	CQSDSTFLK	Uniq_043279	0.426	499.86	1.3
17	HLA-A0301	KGASAKCYK	KGASAKCYK	0	0	0	0	0	KGASAKCYK	Uniq_043279	0.429	480.53	1.3
50	HLA-A0301	QQNTPIFRK	QQNTPIFRK	0	0	0	0	0	QQNTPIFRK	Uniq_043279	0.511	199.1	0.7
9	HLA-A0301	CQSDSTFLK	CQSDSTFLK	0	0	0	0	0	CQSDSTFLK	Uniq_043280	0.426	499.86	1.3
17	HLA-A0301	KGASAKCYK	KGASAKCYK	0	0	0	0	0	KGASAKCYK	Uniq_043280	0.429	480.53	1.3
50	HLA-A0301	QQNTPIFRK	QQNTPIFRK	0	0	0	0	0	QQNTPIFRK	Uniq_043280	0.511	199.1	0.7
9	HLA-A0301	CQSDSTFLK	CQSDSTFLK	0	0	0	0	0	CQSDSTFLK	Uniq_043281	0.426	499.86	1.3
17	HLA-A0301	KGASAKCYK	KGASAKCYK	0	0	0	0	0	KGASAKCYK	Uniq_043281	0.429	480.53	1.3
50	HLA-A0301	QQNTPIFRK	QQNTPIFRK	0	0	0	0	0	QQNTPIFRK	Uniq_043281	0.511	199.1	0.7
9	HLA-A0301	CQSDSTFLK	CQSDSTFLK	0	0	0	0	0	CQSDSTFLK	Uniq_043283	0.426	499.86	1.3
17	HLA-A0301	KGASAKCYK	KGASAKCYK	0	0	0	0	0	KGASAKCYK	Uniq_043283	0.429	480.53	1.3
50	HLA-A0301	QQNTPIFRK	QQNTPIFRK	0	0	0	0	0	QQNTPIFRK	Uniq_043283	0.511	199.1	0.7
50	HLA-A0301	QQNTPIFRK	QQNTPIFRK	0	0	0	0	0	QQNTPIFRK	Uniq_043284	0.511	199.1	0.7
50	HLA-A0301	QQNTPIFRK	QQNTPIFRK	0	0	0	0	0	QQNTPIFRK	Uniq_043285	0.511	199.1	0.7
50	HLA-A0301	QQNTSIFRK	QQNTSIFRK	0	0	0	0	0	QQNTSIFRK	Uniq_043286	0.452	375.18	1.1
50	HLA-A0301	QQNTSILRK	QQNTSILRK	0	0	0	0	0	QQNTSILRK	Uniq_043288	0.477	285.39	0.9
50	HLA-A0301	QQNTSILRK	QQNTSILRK	0	0	0	0	0	QQNTSILRK	Uniq_043289	0.477	285.39	0.9
50	HLA-A0301	QQNTSILRK	QQNTSILRK	0	0	0	0	0	QQNTSILRK	Uniq_043290	0.477	285.39	0.9
50	HLA-A0301	QQNTSILRK	QQNTSILRK	0	0	0	0	0	QQNTSILRK	Uniq_043291	0.477	285.39	0.9
50	HLA-A0301	QQNTSILRK	QQNTSILRK	0	0	0	0	0	QQNTSILRK	Uniq_043292	0.477	285.39	0.9
50	HLA-A0301	QQNTSILRK	QQNTSILRK	0	0	0	0	0	QQNTSILRK	Uniq_043293	0.477	285.39	0.9
50	HLA-A0301	QQNTSILRK	QQNTSILRK	0	0	0	0	0	QQNTSILRK	Uniq_043295	0.477	285.39	0.9
50	HLA-A0301	QQNTPILRK	QQNTPILRK	0	0	0	0	0	QQNTPILRK	Uniq_043297	0.54	145.43	0.6
50	HLA-A0301	QQNTPILRK	QQNTPILRK	0	0	0	0	0	QQNTPILRK	Uniq_043298	0.54	145.43	0.6
50	HLA-A0301	QQNTSILRK	QQNTSILRK	0	0	0	0	0	QQNTSILRK	Uniq_043299	0.477	285.39	0.9
50	HLA-A0301	QQNTSILRK	QQNTSILRK	0	0	0	0	0	QQNTSILRK	Uniq_043300	0.477	285.39	0.9
50	HLA-A0301	QQNTSILRK	QQNTSILRK	0	0	0	0	0	QQNTSILRK	Uniq_043301	0.477	285.39	0.9
50	HLA-A0301	QQNTSILRK	QQNTSILRK	0	0	0	0	0	QQNTSILRK	Uniq_043302	0.477	285.39	0.9
50	HLA-A0301	QQNTSILRK	QQNTSILRK	0	0	0	0	0	QQNTSILRK	Uniq_043303	0.477	285.39	0.9
50	HLA-A0301	QQNTSILRK	QQNTSILRK	0	0	0	0	0	QQNTSILRK	Uniq_043305	0.477	285.39	0.9
50	HLA-A0301	QQNTSILRK	QQNTSILRK	0	0	0	0	0	QQNTSILRK	Uniq_043306	0.477	285.39	0.9
50	HLA-A0301	QQNTSILRK	QQNTSILRK	0	0	0	0	0	QQNTSILRK	Uniq_043307	0.477	285.39	0.9
50	HLA-A0301	QQNTPILRK	QQNTPILRK	0	0	0	0	0	QQNTPILRK	Uniq_043310	0.54	145.43	0.6
50	HLA-A0301	QQNTPILRK	QQNTPILRK	0	0	0	0	0	QQNTPILRK	Uniq_043311	0.54	145.43	0.6
50	HLA-A0301	QQNTSIFRK	QQNTSIFRK	0	0	0	0	0	QQNTSIFRK	Uniq_043313	0.452	375.18	1.1
50	HLA-A0301	QQNTSILRK	QQNTSILRK	0	0	0	0	0	QQNTSILRK	Uniq_043314	0.477	285.39	0.9
50	HLA-A0301	QQNTSILRK	QQNTSILRK	0	0	0	0	0	QQNTSILRK	Uniq_043315	0.477	285.39	0.9
50	HLA-A0301	QQNTSIFRK	QQNTSIFRK	0	0	0	0	0	QQNTSIFRK	Uniq_043316	0.452	375.18	1.1
50	HLA-A0301	QQNTSIFRK	QQNTSIFRK	0	0	0	0	0	QQNTSIFRK	Uniq_043317	0.452	375.18	1.1
50	HLA-A0301	KQNTPILRK	KQNTPILRK	0	0	0	0	0	KQNTPILRK	Uniq_043318	0.701	25.37	0.12
50	HLA-A0301	KQNTPILRK	KQNTPILRK	0	0	0	0	0	KQNTPILRK	Uniq_043319	0.701	25.37	0.12
50	HLA-A0301	KQNTPILRK	KQNTPILRK	0	0	0	0	0	KQNTPILRK	Uniq_043320	0.701	25.37	0.12
50	HLA-A0301	KQNTPILRK	KQNTPILRK	0	0	0	0	0	KQNTPILRK	Uniq_043321	0.701	25.37	0.12
50	HLA-A0301	KQNTPILRK	KQNTPILRK	0	0	0	0	0	KQNTPILRK	Uniq_043322	0.701	25.37	0.12
17	HLA-A0301	KSSNAKCHK	KSSNAKCHK	0	0	0	0	0	KSSNAKCHK	Uniq_043323	0.477	286.44	1
17	HLA-A0301	KSSSAKCHK	KSSSAKCHK	0	0	0	0	0	KSSSAKCHK	Uniq_043324	0.475	293.37	1
17	HLA-A0301	KSSSAKCHK	KSSSAKCHK	0	0	0	0	0	KSSSAKCHK	Uniq_043325	0.475	293.37	1
17	HLA-A0301	KSSSAKCHK	KSSSAKCHK	0	0	0	0	0	KSSSAKCHK	Uniq_043326	0.475	293.37	1
17	HLA-A0301	KSSSAKCHK	KSSSAKCHK	0	0	0	0	0	KSSSAKCHK	Uniq_043327	0.475	293.37	1
50	HLA-A0301	QQNTSILRK	QQNTSILRK	0	0	0	0	0	QQNTSILRK	Uniq_043328	0.477	285.39	0.9
50	HLA-A0301	QQNTSILRK	QQNTSILRK	0	0	0	0	0	QQNTSILRK	Uniq_043330	0.477	285.39	0.9
9	HLA-A0301	CQSDFTLLK	CQSDFTLLK	0	0	0	0	0	CQSDFTLLK	Uniq_043331	0.505	211.46	0.8
14	HLA-A0301	TLLKSASAK	TLLKSASAK	0	0	0	0	0	TLLKSASAK	Uniq_043331	0.757	13.83	0.04
17	HLA-A0301	KSASAKCYK	KSASAKCYK	0	0	0	0	0	KSASAKCYK	Uniq_043331	0.611	67.03	0.3
14	HLA-A0301	TLLENSSAK	TLLENSSAK	0	0	0	0	0	TLLENSSAK	Uniq_043332	0.629	55.44	0.25
14	HLA-A0301	TLLESASAK	TLLESASAK	0	0	0	0	0	TLLESASAK	Uniq_043333	0.693	27.64	0.12
50	HLA-A0301	QQNTSILRK	QQNTSILRK	0	0	0	0	0	QQNTSILRK	Uniq_043333	0.477	285.39	0.9
14	HLA-A0301	TLLESASAK	TLLESASAK	0	0	0	0	0	TLLESASAK	Uniq_043334	0.693	27.64	0.12
50	HLA-A0301	QQNTSILRK	QQNTSILRK	0	0	0	0	0	QQNTSILRK	Uniq_043334	0.477	285.39	0.9
14	HLA-A0301	TLLESASAK	TLLESASAK	0	0	0	0	0	TLLESASAK	Uniq_043335	0.693	27.64	0.12
14	HLA-A0301	TLLESASAK	TLLESASAK	0	0	0	0	0	TLLESASAK	Uniq_043336	0.693	27.64	0.12
14	HLA-A0301	TLLESSSAK	TLLESSSAK	0	0	0	0	0	TLLESSSAK	Uniq_043337	0.692	28	0.12
14	HLA-A0301	TLLESSSAK	TLLESSSAK	0	0	0	0	0	TLLESSSAK	Uniq_043338	0.692	28	0.12
14	HLA-A0301	TLLESSSAK	TLLESSSAK	0	0	0	0	0	TLLESSSAK	Uniq_043339	0.692	28	0.12
14	HLA-A0301	TLLXSSSAK	TLLXSSSAK	0	0	0	0	0	TLLXSSSAK	Uniq_043340	0.778	11.06	0.03
14	HLA-A0301	TLFESASAK	TLFESASAK	0	0	0	0	0	TLFESASAK	Uniq_043341	0.768	12.35	0.03
14	HLA-A0301	TLFESASAK	TLFESASAK	0	0	0	0	0	TLFESASAK	Uniq_043342	0.768	12.35	0.03
14	HLA-A0301	TLFESASAK	TLFESASAK	0	0	0	0	0	TLFESASAK	Uniq_043343	0.768	12.35	0.03
14	HLA-A0301	TVPKSSSTK	TVPKSSSTK	0	0	0	0	0	TVPKSSSTK	Uniq_043344	0.449	386.88	1.1
17	HLA-A0301	KSSSTKCHK	KSSSTKCHK	0	0	0	0	0	KSSSTKCHK	Uniq_043344	0.489	250.95	0.9
14	HLA-A0301	TVPKSSSAK	TVPKSSSAK	0	0	0	0	0	TVPKSSSAK	Uniq_043345	0.471	306.93	1
17	HLA-A0301	KSSSAKCHK	KSSSAKCHK	0	0	0	0	0	KSSSAKCHK	Uniq_043345	0.475	293.37	1
14	HLA-A0301	TVPKSSSAK	TVPKSSSAK	0	0	0	0	0	TVPKSSSAK	Uniq_043346	0.471	306.93	1
17	HLA-A0301	KSSSAKCHK	KSSSAKCHK	0	0	0	0	0	KSSSAKCHK	Uniq_043346	0.475	293.37	1
14	HLA-A0301	TVPKSSSAK	TVPKSSSAK	0	0	0	0	0	TVPKSSSAK	Uniq_043347	0.471	306.93	1
17	HLA-A0301	KSSSAKCHK	KSSSAKCHK	0	0	0	0	0	KSSSAKCHK	Uniq_043347	0.475	293.37	1
14	HLA-A0301	TVPKSSSAK	TVPKSSSAK	0	0	0	0	0	TVPKSSSAK	Uniq_043348	0.471	306.93	1
17	HLA-A0301	KSSSAKCHK	KSSSAKCHK	0	0	0	0	0	KSSSAKCHK	Uniq_043348	0.475	293.37	1
14	HLA-A0301	TVPKSSSAK	TVPKSSSAK	0	0	0	0	0	TVPKSSSAK	Uniq_043349	0.471	306.93	1
17	HLA-A0301	KSSSAKCHK	KSSSAKCHK	0	0	0	0	0	KSSSAKCHK	Uniq_043349	0.475	293.37	1
14	HLA-A0301	TVPKSSSAK	TVPKSSSAK	0	0	0	0	0	TVPKSSSAK	Uniq_043350	0.471	306.93	1
17	HLA-A0301	KSSSAKCHK	KSSSAKCHK	0	0	0	0	0	KSSSAKCHK	Uniq_043350	0.475	293.37	1
14	HLA-A0301	TVPKSSSAK	TVPKSSSAK	0	0	0	0	0	TVPKSSSAK	Uniq_043351	0.471	306.93	1
17	HLA-A0301	KSSSAKCHK	KSSSAKCHK	0	0	0	0	0	KSSSAKCHK	Uniq_043351	0.475	293.37	1
14	HLA-A0301	TVPKSSSAK	TVPKSSSAK	0	0	0	0	0	TVPKSSSAK	Uniq_043352	0.471	306.93	1
17	HLA-A0301	KSSSAKCHK	KSSSAKCHK	0	0	0	0	0	KSSSAKCHK	Uniq_043352	0.475	293.37	1
14	HLA-A0301	TVPKSSSAK	TVPKSSSAK	0	0	0	0	0	TVPKSSSAK	Uniq_043353	0.471	306.93	1
17	HLA-A0301	KSSSAKCHK	KSSSAKCHK	0	0	0	0	0	KSSSAKCHK	Uniq_043353	0.475	293.37	1
14	HLA-A0301	TVLESASAK	TVLESASAK	0	0	0	0	0	TVLESASAK	Uniq_043354	0.593	81.37	0.4
50	HLA-A0301	QQNTPIFRK	QQNTPIFRK	0	0	0	0	0	QQNTPIFRK	Uniq_043354	0.511	199.1	0.7
14	HLA-A0301	TVLESASAK	TVLESASAK	0	0	0	0	0	TVLESASAK	Uniq_043355	0.593	81.37	0.4
14	HLA-A0301	TVLESASAK	TVLESASAK	0	0	0	0	0	TVLESASAK	Uniq_043356	0.593	81.37	0.4
14	HLA-A0301	TVLESASAK	TVLESASAK	0	0	0	0	0	TVLESASAK	Uniq_043358	0.593	81.37	0.4
50	HLA-A0301	QQNTSILRK	QQNTSILRK	0	0	0	0	0	QQNTSILRK	Uniq_043359	0.477	285.39	0.9
50	HLA-A0301	KQNTPILRK	KQNTPILRK	0	0	0	0	0	KQNTPILRK	Uniq_043360	0.701	25.37	0.12
50	HLA-A0301	KQNTPILRK	KQNTPILRK	0	0	0	0	0	KQNTPILRK	Uniq_043361	0.701	25.37	0.12
50	HLA-A0301	KQNTPILRK	KQNTPILRK	0	0	0	0	0	KQNTPILRK	Uniq_043362	0.701	25.37	0.12
50	HLA-A0301	KQNTPILRK	KQNTPILRK	0	0	0	0	0	KQNTPILRK	Uniq_043363	0.701	25.37	0.12
17	HLA-A0301	KSASAKCHK	KSASAKCHK	0	0	0	0	0	KSASAKCHK	Uniq_043364	0.508	204.74	0.8
17	HLA-A0301	KSASAKCHK	KSASAKCHK	0	0	0	0	0	KSASAKCHK	Uniq_043365	0.508	204.74	0.8
17	HLA-A0301	KSASAKCYK	KSASAKCYK	0	0	0	0	0	KSASAKCYK	Uniq_043366	0.611	67.03	0.3
17	HLA-A0301	KSASAKCYK	KSASAKCYK	0	0	0	0	0	KSASAKCYK	Uniq_043367	0.611	67.03	0.3
17	HLA-A0301	KSAGAKCHK	KSAGAKCHK	0	0	0	0	0	KSAGAKCHK	Uniq_043368	0.488	253.79	0.9
17	HLA-A0301	KSAGAKCHK	KSAGAKCHK	0	0	0	0	0	KSAGAKCHK	Uniq_043369	0.488	253.79	0.9
50	HLA-A0301	QQNTPIFRK	QQNTPIFRK	0	0	0	0	0	QQNTPIFRK	Uniq_043371	0.511	199.1	0.7
9	HLA-A0301	CQSDFTFLK	CQSDFTFLK	0	0	0	0	0	CQSDFTFLK	Uniq_043373	0.487	256.8	0.9
9	HLA-A0301	CQSDFTFLK	CQSDFTFLK	0	0	0	0	0	CQSDFTFLK	Uniq_043374	0.487	256.8	0.9
17	HLA-A0301	KSTSAKCYK	KSTSAKCYK	0	0	0	0	0	KSTSAKCYK	Uniq_043374	0.504	212.99	0.8
9	HLA-A0301	CQSDFTFLK	CQSDFTFLK	0	0	0	0	0	CQSDFTFLK	Uniq_043375	0.487	256.8	0.9
17	HLA-A0301	KSTSAKCYK	KSTSAKCYK	0	0	0	0	0	KSTSAKCYK	Uniq_043375	0.504	212.99	0.8
9	HLA-A0301	CQSDFTFLK	CQSDFTFLK	0	0	0	0	0	CQSDFTFLK	Uniq_043376	0.487	256.8	0.9
17	HLA-A0301	KSTSAKCYK	KSTSAKCYK	0	0	0	0	0	KSTSAKCYK	Uniq_043376	0.504	212.99	0.8
9	HLA-A0301	CQSDFTFLK	CQSDFTFLK	0	0	0	0	0	CQSDFTFLK	Uniq_043377	0.487	256.8	0.9
17	HLA-A0301	KSTSAKCYK	KSTSAKCYK	0	0	0	0	0	KSTSAKCYK	Uniq_043377	0.504	212.99	0.8
9	HLA-A0301	CQSDFTFLK	CQSDFTFLK	0	0	0	0	0	CQSDFTFLK	Uniq_043378	0.487	256.8	0.9
17	HLA-A0301	KSTSAKCYK	KSTSAKCYK	0	0	0	0	0	KSTSAKCYK	Uniq_043378	0.504	212.99	0.8
9	HLA-A0301	CQSDFTFLK	CQSDFTFLK	0	0	0	0	0	CQSDFTFLK	Uniq_043379	0.487	256.8	0.9
17	HLA-A0301	KSTSAKCYK	KSTSAKCYK	0	0	0	0	0	KSTSAKCYK	Uniq_043379	0.504	212.99	0.8
9	HLA-A0301	CQSDFTFLK	CQSDFTFLK	0	0	0	0	0	CQSDFTFLK	Uniq_043380	0.487	256.8	0.9
17	HLA-A0301	KSTSAKCYK	KSTSAKCYK	0	0	0	0	0	KSTSAKCYK	Uniq_043380	0.504	212.99	0.8
9	HLA-A0301	CQSDFTFLK	CQSDFTFLK	0	0	0	0	0	CQSDFTFLK	Uniq_043381	0.487	256.8	0.9
17	HLA-A0301	KSTSAECYK	KSTSAECYK	0	0	0	0	0	KSTSAECYK	Uniq_043381	0.447	396.26	1.2
9	HLA-A0301	CQSDFTFLK	CQSDFTFLK	0	0	0	0	0	CQSDFTFLK	Uniq_043382	0.487	256.8	0.9
17	HLA-A0301	KSTSAKCYK	KSTSAKCYK	0	0	0	0	0	KSTSAKCYK	Uniq_043382	0.504	212.99	0.8
50	HLA-A0301	QQNTPIFRK	QQNTPIFRK	0	0	0	0	0	QQNTPIFRK	Uniq_043382	0.511	199.1	0.7
9	HLA-A0301	CQSDFTFLK	CQSDFTFLK	0	0	0	0	0	CQSDFTFLK	Uniq_043383	0.487	256.8	0.9
17	HLA-A0301	KSTSAKCYK	KSTSAKCYK	0	0	0	0	0	KSTSAKCYK	Uniq_043383	0.504	212.99	0.8
50	HLA-A0301	KQNTPIFRK	KQNTPIFRK	0	0	0	0	0	KQNTPIFRK	Uniq_043383	0.683	30.81	0.15
9	HLA-A0301	CQSDFTFLK	CQSDFTFLK	0	0	0	0	0	CQSDFTFLK	Uniq_043384	0.487	256.8	0.9
17	HLA-A0301	KSTSAKCYK	KSTSAKCYK	0	0	0	0	0	KSTSAKCYK	Uniq_043384	0.504	212.99	0.8
9	HLA-A0301	CQSDFTFLK	CQSDFTFLK	0	0	0	0	0	CQSDFTFLK	Uniq_043385	0.487	256.8	0.9
17	HLA-A0301	KSASTKCNK	KSASTKCNK	0	0	0	0	0	KSASTKCNK	Uniq_043385	0.55	130.49	0.6
9	HLA-A0301	CQSDFTFLK	CQSDFTFLK	0	0	0	0	0	CQSDFTFLK	Uniq_043386	0.487	256.8	0.9
17	HLA-A0301	KSASTKCHK	KSASTKCHK	0	0	0	0	0	KSASTKCHK	Uniq_043386	0.524	172.46	0.7
9	HLA-A0301	CQSDFTFLK	CQSDFTFLK	0	0	0	0	0	CQSDFTFLK	Uniq_043387	0.487	256.8	0.9
17	HLA-A0301	KSASTKCYK	KSASTKCYK	0	0	0	0	0	KSASTKCYK	Uniq_043387	0.626	57.04	0.3
9	HLA-A0301	CQSDFTFLK	CQSDFTFLK	0	0	0	0	0	CQSDFTFLK	Uniq_043388	0.487	256.8	0.9
17	HLA-A0301	KSASTKCYK	KSASTKCYK	0	0	0	0	0	KSASTKCYK	Uniq_043388	0.626	57.04	0.3
9	HLA-A0301	CQSDFTFLK	CQSDFTFLK	0	0	0	0	0	CQSDFTFLK	Uniq_043389	0.487	256.8	0.9
17	HLA-A0301	KSASTKCYK	KSASTKCYK	0	0	0	0	0	KSASTKCYK	Uniq_043389	0.626	57.04	0.3
9	HLA-A0301	CQSDFTFLK	CQSDFTFLK	0	0	0	0	0	CQSDFTFLK	Uniq_043390	0.487	256.8	0.9
17	HLA-A0301	KSASTKCYK	KSASTKCYK	0	0	0	0	0	KSASTKCYK	Uniq_043390	0.626	57.04	0.3
9	HLA-A0301	CQSDFTFLK	CQSDFTFLK	0	0	0	0	0	CQSDFTFLK	Uniq_043391	0.487	256.8	0.9
17	HLA-A0301	KSASTKCYK	KSASTKCYK	0	0	0	0	0	KSASTKCYK	Uniq_043391	0.626	57.04	0.3
9	HLA-A0301	CQSDFTFLK	CQSDFTFLK	0	0	0	0	0	CQSDFTFLK	Uniq_043392	0.487	256.8	0.9
17	HLA-A0301	KSASTKCYK	KSASTKCYK	0	0	0	0	0	KSASTKCYK	Uniq_043392	0.626	57.04	0.3
9	HLA-A0301	CQSDFTFLK	CQSDFTFLK	0	0	0	0	0	CQSDFTFLK	Uniq_043393	0.487	256.8	0.9
17	HLA-A0301	KSASAKCNK	KSASAKCNK	0	0	0	0	0	KSASAKCNK	Uniq_043393	0.533	157.15	0.6
9	HLA-A0301	CQSDFTFLK	CQSDFTFLK	0	0	0	0	0	CQSDFTFLK	Uniq_043394	0.487	256.8	0.9
17	HLA-A0301	KSASAKCHK	KSASAKCHK	0	0	0	0	0	KSASAKCHK	Uniq_043394	0.508	204.74	0.8
50	HLA-A0301	QQNTSILRK	QQNTSILRK	0	0	0	0	0	QQNTSILRK	Uniq_043394	0.477	285.39	0.9
9	HLA-A0301	CQSDFTFLK	CQSDFTFLK	0	0	0	0	0	CQSDFTFLK	Uniq_043395	0.487	256.8	0.9
17	HLA-A0301	KSASAKCHK	KSASAKCHK	0	0	0	0	0	KSASAKCHK	Uniq_043395	0.508	204.74	0.8
50	HLA-A0301	QQNTSILRK	QQNTSILRK	0	0	0	0	0	QQNTSILRK	Uniq_043395	0.477	285.39	0.9
9	HLA-A0301	CQSDFTFLK	CQSDFTFLK	0	0	0	0	0	CQSDFTFLK	Uniq_043396	0.487	256.8	0.9
17	HLA-A0301	KSASAKCHK	KSASAKCHK	0	0	0	0	0	KSASAKCHK	Uniq_043396	0.508	204.74	0.8
50	HLA-A0301	QQNTSIFRK	QQNTSIFRK	0	0	0	0	0	QQNTSIFRK	Uniq_043396	0.452	375.18	1.1
9	HLA-A0301	CQSDFTFLK	CQSDFTFLK	0	0	0	0	0	CQSDFTFLK	Uniq_043397	0.487	256.8	0.9
17	HLA-A0301	KSASAKCHK	KSASAKCHK	0	0	0	0	0	KSASAKCHK	Uniq_043397	0.508	204.74	0.8
50	HLA-A0301	QQNTSIFRK	QQNTSIFRK	0	0	0	0	0	QQNTSIFRK	Uniq_043397	0.452	375.18	1.1
9	HLA-A0301	CQSDFTFLK	CQSDFTFLK	0	0	0	0	0	CQSDFTFLK	Uniq_043398	0.487	256.8	0.9
17	HLA-A0301	KSASAKCHK	KSASAKCHK	0	0	0	0	0	KSASAKCHK	Uniq_043398	0.508	204.74	0.8
50	HLA-A0301	QQNTSIFRK	QQNTSIFRK	0	0	0	0	0	QQNTSIFRK	Uniq_043398	0.452	375.18	1.1
9	HLA-A0301	CQSDFTFLK	CQSDFTFLK	0	0	0	0	0	CQSDFTFLK	Uniq_043399	0.487	256.8	0.9
17	HLA-A0301	KSASAKCHK	KSASAKCHK	0	0	0	0	0	KSASAKCHK	Uniq_043399	0.508	204.74	0.8
50	HLA-A0301	QQNTSIFRK	QQNTSIFRK	0	0	0	0	0	QQNTSIFRK	Uniq_043399	0.452	375.18	1.1
9	HLA-A0301	CQSDFTFLK	CQSDFTFLK	0	0	0	0	0	CQSDFTFLK	Uniq_043400	0.487	256.8	0.9
17	HLA-A0301	KSASAKCHK	KSASAKCHK	0	0	0	0	0	KSASAKCHK	Uniq_043400	0.508	204.74	0.8
50	HLA-A0301	QQNTSIFRK	QQNTSIFRK	0	0	0	0	0	QQNTSIFRK	Uniq_043400	0.452	375.18	1.1
9	HLA-A0301	CQSDFTFLK	CQSDFTFLK	0	0	0	0	0	CQSDFTFLK	Uniq_043401	0.487	256.8	0.9
17	HLA-A0301	KSASAKCHK	KSASAKCHK	0	0	0	0	0	KSASAKCHK	Uniq_043401	0.508	204.74	0.8
50	HLA-A0301	RQNTSIFRK	RQNTSIFRK	0	0	0	0	0	RQNTSIFRK	Uniq_043401	0.616	63.93	0.3
9	HLA-A0301	CQSDFTFLK	CQSDFTFLK	0	0	0	0	0	CQSDFTFLK	Uniq_043402	0.487	256.8	0.9
17	HLA-A0301	KSASAKCHK	KSASAKCHK	0	0	0	0	0	KSASAKCHK	Uniq_043402	0.508	204.74	0.8
50	HLA-A0301	QQNTSIFRK	QQNTSIFRK	0	0	0	0	0	QQNTSIFRK	Uniq_043402	0.452	375.18	1.1
9	HLA-A0301	CQSDFTFLK	CQSDFTFLK	0	0	0	0	0	CQSDFTFLK	Uniq_043403	0.487	256.8	0.9
17	HLA-A0301	KSASAKCHK	KSASAKCHK	0	0	0	0	0	KSASAKCHK	Uniq_043403	0.508	204.74	0.8
50	HLA-A0301	QQNTSIFRK	QQNTSIFRK	0	0	0	0	0	QQNTSIFRK	Uniq_043403	0.452	375.18	1.1
9	HLA-A0301	CQSDFTFLK	CQSDFTFLK	0	0	0	0	0	CQSDFTFLK	Uniq_043404	0.487	256.8	0.9
17	HLA-A0301	KSASAKCHK	KSASAKCHK	0	0	0	0	0	KSASAKCHK	Uniq_043404	0.508	204.74	0.8
50	HLA-A0301	QQNTSIFRK	QQNTSIFRK	0	0	0	0	0	QQNTSIFRK	Uniq_043404	0.452	375.18	1.1
9	HLA-A0301	CQSDFTFLK	CQSDFTFLK	0	0	0	0	0	CQSDFTFLK	Uniq_043406	0.487	256.8	0.9
17	HLA-A0301	KSASAKCHK	KSASAKCHK	0	0	0	0	0	KSASAKCHK	Uniq_043406	0.508	204.74	0.8
9	HLA-A0301	CQSDFTFLK	CQSDFTFLK	0	0	0	0	0	CQSDFTFLK	Uniq_043407	0.487	256.8	0.9
17	HLA-A0301	KSASAKCHK	KSASAKCHK	0	0	0	0	0	KSASAKCHK	Uniq_043407	0.508	204.74	0.8
9	HLA-A0301	CQSDFTFLK	CQSDFTFLK	0	0	0	0	0	CQSDFTFLK	Uniq_043408	0.487	256.8	0.9
17	HLA-A0301	KSASAKCHK	KSASAKCHK	0	0	0	0	0	KSASAKCHK	Uniq_043408	0.508	204.74	0.8
50	HLA-A0301	QQNTSILRK	QQNTSILRK	0	0	0	0	0	QQNTSILRK	Uniq_043408	0.477	285.39	0.9
9	HLA-A0301	CQSDFTFLK	CQSDFTFLK	0	0	0	0	0	CQSDFTFLK	Uniq_043409	0.487	256.8	0.9
17	HLA-A0301	KSASAKCHK	KSASAKCHK	0	0	0	0	0	KSASAKCHK	Uniq_043409	0.508	204.74	0.8
50	HLA-A0301	QQNTSILRK	QQNTSILRK	0	0	0	0	0	QQNTSILRK	Uniq_043409	0.477	285.39	0.9
9	HLA-A0301	CQSDFTFLK	CQSDFTFLK	0	0	0	0	0	CQSDFTFLK	Uniq_043410	0.487	256.8	0.9
17	HLA-A0301	KSASAKCHK	KSASAKCHK	0	0	0	0	0	KSASAKCHK	Uniq_043410	0.508	204.74	0.8
50	HLA-A0301	QQNTSIFRK	QQNTSIFRK	0	0	0	0	0	QQNTSIFRK	Uniq_043410	0.452	375.18	1.1
9	HLA-A0301	CQSDFTFLK	CQSDFTFLK	0	0	0	0	0	CQSDFTFLK	Uniq_043411	0.487	256.8	0.9
17	HLA-A0301	KSASAKCHK	KSASAKCHK	0	0	0	0	0	KSASAKCHK	Uniq_043411	0.508	204.74	0.8
50	HLA-A0301	QQNTSIFRK	QQNTSIFRK	0	0	0	0	0	QQNTSIFRK	Uniq_043411	0.452	375.18	1.1
9	HLA-A0301	CQSDFTFLK	CQSDFTFLK	0	0	0	0	0	CQSDFTFLK	Uniq_043412	0.487	256.8	0.9
17	HLA-A0301	KSASAKCHK	KSASAKCHK	0	0	0	0	0	KSASAKCHK	Uniq_043412	0.508	204.74	0.8
50	HLA-A0301	QQNTSILRK	QQNTSILRK	0	0	0	0	0	QQNTSILRK	Uniq_043412	0.477	285.39	0.9
9	HLA-A0301	CQSDFTFLK	CQSDFTFLK	0	0	0	0	0	CQSDFTFLK	Uniq_043413	0.487	256.8	0.9
17	HLA-A0301	KSASAKCHK	KSASAKCHK	0	0	0	0	0	KSASAKCHK	Uniq_043413	0.508	204.74	0.8
50	HLA-A0301	QQNTSILRK	QQNTSILRK	0	0	0	0	0	QQNTSILRK	Uniq_043413	0.477	285.39	0.9
9	HLA-A0301	CQSDFTFLK	CQSDFTFLK	0	0	0	0	0	CQSDFTFLK	Uniq_043414	0.487	256.8	0.9
17	HLA-A0301	KSASAKCHK	KSASAKCHK	0	0	0	0	0	KSASAKCHK	Uniq_043414	0.508	204.74	0.8
50	HLA-A0301	QQNTSILRK	QQNTSILRK	0	0	0	0	0	QQNTSILRK	Uniq_043414	0.477	285.39	0.9
9	HLA-A0301	CQSDFTFLK	CQSDFTFLK	0	0	0	0	0	CQSDFTFLK	Uniq_043415	0.487	256.8	0.9
17	HLA-A0301	KSASAKCHK	KSASAKCHK	0	0	0	0	0	KSASAKCHK	Uniq_043415	0.508	204.74	0.8
50	HLA-A0301	QQNTSILRK	QQNTSILRK	0	0	0	0	0	QQNTSILRK	Uniq_043415	0.477	285.39	0.9
9	HLA-A0301	CQSDFTFLK	CQSDFTFLK	0	0	0	0	0	CQSDFTFLK	Uniq_043416	0.487	256.8	0.9
17	HLA-A0301	KSASAKCHK	KSASAKCHK	0	0	0	0	0	KSASAKCHK	Uniq_043416	0.508	204.74	0.8
50	HLA-A0301	QQNTSILRK	QQNTSILRK	0	0	0	0	0	QQNTSILRK	Uniq_043416	0.477	285.39	0.9
9	HLA-A0301	CQSDFTFLK	CQSDFTFLK	0	0	0	0	0	CQSDFTFLK	Uniq_043417	0.487	256.8	0.9
17	HLA-A0301	KSASAKCHK	KSASAKCHK	0	0	0	0	0	KSASAKCHK	Uniq_043417	0.508	204.74	0.8
50	HLA-A0301	QQNTSILRK	QQNTSILRK	0	0	0	0	0	QQNTSILRK	Uniq_043417	0.477	285.39	0.9
9	HLA-A0301	CQSDFTFLK	CQSDFTFLK	0	0	0	0	0	CQSDFTFLK	Uniq_043418	0.487	256.8	0.9
17	HLA-A0301	KSASAKCHK	KSASAKCHK	0	0	0	0	0	KSASAKCHK	Uniq_043418	0.508	204.74	0.8
50	HLA-A0301	QQNTSILRK	QQNTSILRK	0	0	0	0	0	QQNTSILRK	Uniq_043418	0.477	285.39	0.9
9	HLA-A0301	CQSDFTFLK	CQSDFTFLK	0	0	0	0	0	CQSDFTFLK	Uniq_043419	0.487	256.8	0.9
17	HLA-A0301	KSASAKCHK	KSASAKCHK	0	0	0	0	0	KSASAKCHK	Uniq_043419	0.508	204.74	0.8
50	HLA-A0301	QQNTSILRK	QQNTSILRK	0	0	0	0	0	QQNTSILRK	Uniq_043419	0.477	285.39	0.9
9	HLA-A0301	CQSDFTFLK	CQSDFTFLK	0	0	0	0	0	CQSDFTFLK	Uniq_043420	0.487	256.8	0.9
17	HLA-A0301	KSASAKCHK	KSASAKCHK	0	0	0	0	0	KSASAKCHK	Uniq_043420	0.508	204.74	0.8
50	HLA-A0301	QQNTSILRK	QQNTSILRK	0	0	0	0	0	QQNTSILRK	Uniq_043420	0.477	285.39	0.9
9	HLA-A0301	CQSDFTFLK	CQSDFTFLK	0	0	0	0	0	CQSDFTFLK	Uniq_043421	0.487	256.8	0.9
17	HLA-A0301	KSASAKCHK	KSASAKCHK	0	0	0	0	0	KSASAKCHK	Uniq_043421	0.508	204.74	0.8
[truncated: 46,722 more rows]
