# Supplementary material for: Hybrid Gene Origination Creates Human-Virus Chimeric Proteins during Infection
Source: Cell. 2020 Jun 25;181(7):1502–1517.e23. doi: 10.1016/j.cell.2020.05.035 (PMC7323901; doi:10.1016/j.cell.2020.05.035)
Supplement: Table S7. Percentages of uAUG-Containing CS Sequences in IBV and LASV, Related to Figures 6A–6D and S7A–S7D [file mmc7.xlsx]

## Sheet: TableS7
Table S7
Virus	Segment	Unique CS reads with ATG	Total Unique CS reads	% reads with ATG
Lassa	S Forward	264	5302	4.97925
Lassa	S Reverse	359	8366	4.29118
Lassa	L Forward	141	4005	3.5206
Lassa	L Reverse	22	628	3.50318
Influenza B	PB2	2442	20983	11.638
Influenza B	PB1	2372	20261	11.7072
Influenza B	PA	1629	14082	11.568
Influenza B	HA	7315	65721	11.1304
Influenza B	NP	42023	340246	12.3508
Influenza B	NA	5225	41080	12.7191
Influenza B	M	18751	143575	13.0601
Influenza B	NS1	37028	294367	12.5789
